# Supplementary material for: Marbled murrelet habitat suitability in redwood timberlands of Northern Coastal California utilizing LiDAR-derived individual tree metrics
Source: PLoS One. 2025 Feb 20;20(2):e0307726. doi: 10.1371/journal.pone.0307726 (PMC11841878; doi:10.1371/journal.pone.0307726)
Supplement: S1 File — (ZIP) [file pone.0307726.s001.zip]

Archive with 6 entries (5 files):
- Supplemental/
- Supplemental/Background_SWD.csv
- Supplemental/MAMU_Batch_Example_Local_SWD.bat
- Supplemental/Sample_SWD.csv
- Supplemental/Table_S1.xlsx
- Supplemental/Table_S2.xlsx
