# Supplementary material for: Marbled murrelet habitat suitability in redwood timberlands of Northern Coastal California utilizing LiDAR-derived individual tree metrics
Source: PLoS One. 2025 Feb 20;20(2):e0307726. doi: 10.1371/journal.pone.0307726 (PMC11841878; doi:10.1371/journal.pone.0307726)
Supplement: S1 File — (ZIP) [file pone.0307726.s001.zip › Supplemental/Background_SWD.csv]

Species	XCoord	YCoord	EucDist_PerStrms	Coast_Dist_5m	ZCI_5m	Aspect_4d_5m	Elev_5m	Slope_p_5m	sp2000_5m	TPI_150	TPI_300	TPI_1000	TPI_2000	GDD_5m	PPT_5m	TMAX_5m	TMEAN_5m	TMIN_5m	AreaSol	AreaSolDif	AreaSolDir	AreaSolDirDur	abv	all	avg	cov	dns	kur	max	min	p05	p10	p15	p20	p25	p30	p35	p40	p45	p50	p55	p60	p65	p70	p75	p80	p85	p90	p95
Background	418177.6	4437495	331.8508606	10122.93555	0	1	460.2999878	52.3925591	67	-1.8263855	11.1495056	53.2097778	74.6105652	2324	2241.140869	18.7182178	12.624547	6.5294046	869297.1875	282656.9375	586640.25	3167.455322	2378	2749	19.9599991	0.9590001	0.8650001	3.6999998	28.2799988	1.37	2.1699998	3.4399998	11	16.2299995	17.3899994	19.1199989	20.3799992	21.4099998	22.2699986	22.9399986	23.3299999	23.6599998	24.0900002	24.6599998	25.3799992	25.8599987	26.1899986	26.6199989	27.1199989
Background	418624.8	4434968	345.1448975	8726.450195	0	1	366	66.250412	35	-24.2298889	-16.9350281	21.3408813	5.7937927	2189	2102.819092	19.2125778	12.8303623	6.4431357	645189.9375	235125.0938	410064.8438	1410.069214	3088	3397	16.5599995	0.9910001	0.909	2.0699999	26.3400002	1.37	2.0699999	2.95	3.6899998	4.8800001	9.5299997	15.1199999	16.3500004	17.7199993	18.9099998	19.75	20.5599995	21.2399998	21.8299999	22.3799992	22.8899994	23.5699997	24.1599998	24.5799999	25.1000004
Background	418533.3	4438066.5	353.0226746	10788.66699	0	3	498.2000122	60.7174721	65	12.7892456	24.3548279	70.7558289	110.8381042	2376	2249.35376	18.6620731	12.6005058	6.5333257	985424.25	285995.9375	699428.3125	3191.341553	330	1213	13.6499996	0.299	0.272	2.05	20.4399986	1.37	1.48	1.66	1.79	2.21	10.8199997	11.0599995	12.6799994	15.9799995	16.1499996	17.5799999	17.8099995	17.9699993	18.4699993	19.2799988	19.3599987	19.789999	19.8799992	20.039999	20.1800003
Background	418086.1	4436532.3	196.7866821	9365.635742	0	1	390.3999939	47.8852234	100	18.0182495	33.7484436	21.0508423	11.5535278	2262	2188.468994	18.9325657	12.6724176	6.4122682	932054.875	288559.5625	643495.3125	4031.681885	262	1369	7.04	0.179	0.191	1.67	10.71	1.51	2.6699998	3.1999998	3.75	4	4.1500001	5.0899997	5.6500001	6.5999999	7.2599998	7.7399998	8.8299999	8.9399996	9.0599995	9.29	9.3899994	9.4699993	9.5599995	9.8800001	10.3699999
Background	418147.1	4435766.9	25	8880.923828	0	2	300.2000122	59.754879	15	-3.6404419	-15.1900635	-48.0806885	-65.7553101	2214	2146.14502	19.1387024	12.7630491	6.3868232	1357610	262132.9219	1095477.125	3663.551025	1159	1802	4.0699997	0.831	0.643	5.5999999	11.8699999	1.37	1.63	1.86	2.05	2.22	2.4299998	2.6599998	2.8599999	3.1699998	3.3899999	3.6699998	3.9499998	4.5299997	4.9000001	5.1399999	5.3199997	5.5699997	5.9299998	6.2799997	6.98
Background	418920.2	4435014.8	277.7138672	8987.819336	0	3	380.8999939	34.3237076	51	-4.8527222	3.7378235	19.2138367	11.5992737	2213	2106.767334	19.1898842	12.8321199	6.4705	1178617.5	293025.1875	885592.375	3493.862305	2186	2520	10.25	0.957	0.867	2.05	19.1800003	1.39	2.4199998	3.1999998	4.5099998	6.0999999	7.0299997	7.52	8.3099995	9.3999996	10.1399994	10.8199997	11.6300001	12.1099997	12.5999994	13.2399998	13.9099998	14.5	15.1700001	15.8199997	16.4899998
Background	418757.6	4437180.8	64.0312424	10299.01074	0	3	356.6000061	68.6475449	18	-6.9310913	-22.0434875	-53.9276733	-29.9729919	2342	2213.708252	18.7471313	12.6032209	6.4527731	1148573	233013.9063	915559.0625	2670.376221	2001	2283	13	0.987	0.876	4.1100001	20.7799988	1.75	6.8299999	9.4799995	10.3999996	10.8699999	11.1099997	11.3599997	11.5999994	12.0900002	12.6999998	13.4799995	13.8699999	14.3199997	14.75	15.0599995	15.3499994	15.6799994	16.1499996	16.5799999	16.9699993
Background	418737.3	4436338.4	14.1421356	9700.731445	0	4	332.2999878	65.0692749	8	-17.8147278	-36.9708557	-56.0661926	-51.8293762	2288	2174.758057	18.8711262	12.6652756	6.453042	808391.75	240522.5938	567869.1875	2645.140869	3944	4166	21.7299995	0.998	0.947	2.72	34.4099998	1.37	12.2599993	14.6599998	15.6499996	16.3299999	16.8899994	17.3899994	18.1000004	19.1099987	20.2199993	21.7399998	22.75	23.6899986	25.7299995	26.6099987	27.3199997	28.2399998	28.9399986	29.8299999	31
Background	418035.9	4438283.8	125	10511.35742	0	1	458.1000061	54.940937	74	19.6711731	22.7159424	45.7366333	67.9249268	2357	2268.872803	18.7918854	12.6295996	6.462635	856538.125	285349.25	571188.875	3079.902344	3502	3779	22.1700001	0.998	0.927	6.75	29.1299992	1.38	3.52	14.0199995	19.7999992	20.8299999	21.4899998	21.9899998	22.6000004	23.0599995	23.5799999	23.8599987	24.2299995	24.7299995	25.2099991	25.5499992	25.9200001	26.3099995	26.6700001	27.0799999	27.6599998
Background	418813.5	4436719.5	248.8473358	10013.39746	0	4	434.5	42.8734474	80	9.3942261	35.3631287	32.9265747	46.2846375	2318	2191.662598	18.7743759	12.6182947	6.4548321	1164358.25	285916.875	878441.4375	3116.654541	3621	3744	14.9799995	1	0.9670001	3.78	23.3799992	1.39	8.0599995	9.8699999	11.4099998	12.5999994	13.04	13.3800001	13.8099995	14.2299995	14.6199999	15.1199999	15.5299997	15.8899994	16.2799988	16.6499996	17.0299988	17.6599998	18.6099987	20.1299992	22.3799992
Background	418874.5	4435606.4	266.6927185	9332.65332	0	2	382.1000061	57.9062614	50	1.0751343	-0.2936707	8.9605713	8.1466064	2248	2137.792969	19.0763779	12.7818499	6.4804502	1344255.375	264005.2188	1080250.125	3493.304688	2381	2689	11.2199993	0.974	0.8850001	2.0799999	19.4599991	1.37	1.9599999	2.8499999	4.0499997	5.5499997	8.1099997	8.8199997	9.8199997	10.3199997	11.6599998	12.1999998	12.5199995	13.29	14.0699997	14.7999992	15.4799995	16.1099987	16.8299999	17.4300003	18.1099987
Background	418630.5	4437772.4	390.5124817	10636.28027	0	1	508.3999939	60.8151207	81	2.1979675	27.3360901	83.8870239	122.0550537	2366	2237.307617	18.6797199	12.5962315	6.5078321	898549.5625	281566.0313	616983.5625	3161.125732	2948	3166	14.2999992	0.997	0.9310001	3.46	29.6299992	1.37	3.78	7.23	9.2799997	10.6700001	11.3599997	11.9799995	13.0599995	13.9099998	14.5899992	15.0999994	15.5	15.7699995	16.1099987	16.5299988	16.9200001	17.5799999	19.25	20.6199989	22.7799988
Background	418234.1	4437411.4	420.5948181	10100.55664	0	4	492.6000061	12.7719049	99	17.9971313	44.1621704	85.5221863	107.0873413	2323	2236.606445	18.7212219	12.6240206	6.5253015	1269237.375	309907.3438	959330	3890.105469	2279	2615	9.9299994	0.914	0.872	2.1800001	18.6499996	1.92	4.1700001	5.23	5.9499998	6.54	6.9200001	7.3699999	8.1099997	8.54	9.1099997	9.6799994	10.4799995	11.0599995	11.6300001	12.1499996	12.6999998	13.2699995	13.9799995	15.1199999	16.2099991
Background	418173.1	4436288.3	224.7220459	9253.62793	0	3	388.1000061	30.0833111	100	19.5036316	44.5795288	24.1512451	10.6574402	2250	2174.414551	18.9927101	12.6927805	6.3923817	1270455.875	298090.5625	972365.3125	3865.165527	2725	2780	17.8299999	1	0.98	9.0199995	22.3400002	2.4400001	13.3099995	15.1599998	15.96	16.5499992	16.9099998	17.1499996	17.3599987	17.6099987	17.9699993	18.2399998	18.5200005	18.7799988	19.0299988	19.3799992	19.6700001	19.8199997	20	20.2399998	20.4799995
Background	418500.9	4436890	87.3212433	9910.102539	0	3	356.6000061	63.0078926	31	4.4801331	-14.3604431	-38.8556824	-29.7120056	2310	2206.022705	18.794817	12.6302996	6.4627895	1084016.875	265304.9688	818711.8125	3266.859375	2404	2535	17.1199989	0.9990001	0.9480001	4.6399999	27.5100002	1.39	8.9499998	11.7699995	13.2799997	14.2399998	14.9799995	15.6099997	16.3400002	16.9300003	17.4099998	17.7700005	18.0499992	18.289999	18.5699997	19.0200005	19.6199989	20.5900002	21.5599995	22.9499989	23.5499992
Background	418561.9	4436047.6	186.8154144	9377.165039	0	1	371.1000061	49.9311142	78	12.5447693	27.1552429	-3.7750244	-6.5631104	2258	2160.832275	19.0156384	12.7215595	6.4235168	867533.25	266176.4688	601356.75	2239.676025	2086	2291	18.8099995	0.9950001	0.9110001	4.1799998	28.1800003	1.48	9.3099995	13.2299995	14.6599998	15.7799997	16.7399998	17.1000004	17.4699993	17.9400005	18.7600002	19.1299992	19.5599995	20.0499992	20.4699993	21.2799988	21.6700001	22.9699993	24.039999	24.6000004	25.7399998
Background	418927.8	4438213.6	53.8516464	11159.97852	0	2	394.2000122	41.8627281	10	-17.3650818	-30.8011169	-23.5349731	13.0384216	2404	2219.705566	18.6877003	12.5806179	6.4705563	1331230.125	258201.2344	1073028.875	3056.585693	3180	3182	16.0799999	1	0.9990001	3.78	24.4300003	1.4	2.25	3.1899998	10.8199997	13.3199997	14.7799997	15.2699995	16.3500004	17.0599995	17.5100002	17.8799992	18.3999996	18.8500004	19.1199989	19.4699993	19.9599991	20.3999996	20.8799992	21.3699989	22.4699993
Background	418734.7	4438349	65	11131.09766	0	3	418.7000122	46.4017982	20	-8.6764832	-31.7650757	-4.5835571	33.6642456	2399	2237.39624	18.6637592	12.5815144	6.4954638	1307908.5	280487.8125	1027420.688	3493.25293	4909	4952	26.0599995	1	0.9910001	5.8199997	35.4099998	1.37	13.5900002	18.289999	20.5900002	21.5499992	22.9799995	24.4200001	25.2299995	26.1899986	26.8299999	27.5299988	28.0799999	28.8699989	29.3599987	29.9200001	30.6700001	31.2299995	31.6399994	32.4500008	33.329998
Background	418348.5	4437957.9	275.1817627	10584.18164	0	4	450.7999878	58.24086	37	-8.823822	-22.1737061	27.859375	62.2677612	2359	2253.616943	18.68437	12.612524	6.5358267	1187770	274431.75	913338.3125	3243.303467	2404	2612	21.5900002	0.9960001	0.92	4.4200001	28.0499992	1.5999999	11.1099997	14.2399998	15.8599997	17.5499992	19.5900002	20.75	21.4499989	22.1999989	22.6299992	23.0699997	23.5100002	23.8500004	24.2600002	24.6999989	25.0900002	25.4200001	25.75	26.2600002	27.0900002
Background	418795.7	4435160.2	431.566925	8985.628906	0	4	438.5	33.6545143	98	30.1598816	49.9231262	79.3588257	70.665741	2213	2114.535156	19.1746559	12.8241835	6.4685335	1165958.5	300191	865767.4375	3997.697754	2306	2576	10.6899996	0.997	0.895	2.6399999	18.1399994	2.1900001	5.48	6.4400001	7.5099998	8.0900002	8.6599998	9.1300001	9.5	9.96	10.29	10.6499996	11.0599995	11.4499998	11.9899998	12.5699997	13.0599995	13.3999996	13.9799995	14.4399996	15.6199999
Background	418455.2	4437476.6	484.3810425	10301.06836	0	3	422	70.0608597	28	-20.8747253	-38.8140564	10.3937988	35.5992432	2340	2235.558594	18.6913986	12.6136036	6.5326943	1229857.875	251018.0313	978839.8125	2861.79126	3902	4191	16.9300003	0.998	0.9310001	3.27	29.8799992	1.4299999	6.6399999	9.6099997	10.8299999	12.4200001	13.9099998	15.2199993	15.9200001	16.9699993	17.5200005	17.9300003	18.5499992	18.9599991	19.2099991	19.8400002	20.2600002	20.8599987	21.8400002	22.6000004	24.7399998
Background	418851.6	4435511.2	301.039856	9254.81543	0	4	358.1000061	51.678215	27	-27.1839294	-26.5413513	-12.2110901	-14.2009583	2240	2133.097168	19.1026478	12.7937164	6.4781733	906214.3125	261325.8594	644888.4375	2575.498291	996	1817	4.3099999	0.7270001	0.548	7.27	14.5	1.37	1.5699999	1.77	2.03	2.2	2.3899999	2.6900001	2.8499999	3.02	3.21	3.46	3.79	4.0599999	4.4099998	4.79	5.0999999	5.8399997	6.3599997	6.8899999	13.4699993
Background	418689	4436594.2	206.1552887	9836.698242	0	1	411.5	33.6173363	92	16.2050476	37.7694092	19.4509277	24.4092102	2302	2187.612061	18.8267822	12.6402807	6.4481387	1065596	296431.0313	769165	3855.773682	2524	2791	14.9799995	0.9950001	0.904	3.1799998	25	2.3799999	6.7999997	9.7699995	11.0199995	11.8099995	12.6999998	13.0900002	13.4799995	14.0599995	14.6399994	15.2199993	15.6499996	16.1000004	16.6199989	17.2399998	17.7099991	18.4300003	19.1899986	20.4099998	21.8500004
Background	418588.6	4435751.8	304.1792297	9203.946289	0	4	321.7999878	68.6522141	6	-14.4989624	-30.6987305	-43.7442322	-50.6106567	2239	2145.342529	19.1007729	12.76752	6.4298573	1204012.875	240128.25	963884.625	3168.926025	2869	2934	17.6800003	1	0.978	3.75	27.1700001	1.65	10.5	11.8599997	13.9899998	15.1799994	15.7399998	16.0799999	16.4899998	16.8699989	17.2999992	17.75	18.1199989	18.5299988	19.0900002	19.6000004	20.0699997	21.0200005	22.4899998	23.3699989	24.3099995
Background	418049.9	4437667.1	134.1640778	10168.62793	0	4	407	62.9484596	27	0.1979675	-14.5055237	-1.1950378	21.0839539	2326	2249.835205	18.7318325	12.6246653	6.515924	1291852.25	269528.7813	1022323.438	3473.381592	2775	2976	21.5799999	0.998	0.932	7.5499997	27.4200001	1.37	14.0799999	17.1099987	18.4200001	19.3199997	20.0299988	20.6499996	21.2099991	21.75	22.1999989	22.5199986	22.8099995	23.039999	23.2600002	23.5199986	23.8500004	24.2099991	24.789999	25.6700001	26.2299995
Background	418786.8	4438225.3	53.1507301	11077.44531	0	3	398.7999878	37.3967171	12	-14.9442444	-34.3068237	-23.1156311	15.2359314	2397	2234.123291	18.6539307	12.5767679	6.4958463	1026075.625	264920.125	761155.5	2696.456787	3369	3545	19.5599995	0.998	0.95	6.5799999	25.4599991	1.37	3.1199999	13.1399994	16.6800003	18.0200005	18.8299999	19.3299999	19.7600002	20.2199993	20.75	21.2999992	21.6399994	22.0799999	22.4699993	22.7799988	23.0599995	23.3599987	23.6800003	23.9899998	24.4599991
Background	418278.6	4436781.3	225	9676.756836	0	3	376.7999878	68.3275528	56	-12.3418274	1.7068787	-6.6958008	-6.5308838	2290	2202.080566	18.8455296	12.6445208	6.4423409	1110178.25	248619.2969	861558.9375	2733.825684	1841	2000	20.9899998	0.994	0.9210001	9.4399996	27.75	1.5699999	15	18.1900005	18.7999992	19.2099991	19.7600002	20.1599998	20.4499989	20.7199993	20.9200001	21.1299992	21.3199997	21.5599995	21.9399986	22.3400002	22.75	23.2999992	24	25.1000004	26.3599987
Background	418329.4	4435668.3	162.788208	8950.552734	0	4	340	47.1221619	42	3.7746277	2.067627	-14.1439514	-26.1121216	2218	2140.487793	19.1520901	12.7759666	6.3977265	1062665	282047.0313	780617.9375	3395.709229	1979	2182	21.1999989	0.9950001	0.9070001	12.6700001	25.4099998	1.37	14.6399994	17.6700001	19	19.8199997	20.4200001	21.0699997	21.4699993	21.7399998	22.0200005	22.2399998	22.3899994	22.539999	22.7199993	22.8899994	23.039999	23.2299995	23.4599991	23.8099995	24.289999
Background	418390.4	4437352.9	456.0701599	10165.46387	0	3	432.7000122	70.6435699	49	-7.9218445	-10.4906921	25.4621887	46.8048706	2329	2231.524658	18.712532	12.6190901	6.5232949	1085912.625	266500.625	819412	3081.817383	2293	2561	20.2600002	0.998	0.895	6.96	26.4399986	1.37	7.0999999	14.3699999	17.5900002	18.7199993	19.3599987	20.0299988	20.6700001	20.9899998	21.2399998	21.5599995	21.8599987	22.1700001	22.5	22.8899994	23.3500004	23.789999	24.1499996	24.8400002	25.5100002
Background	418433.6	4436229.8	15	9401.246094	0	2	304.2000122	5.3032146	4	-13.8757324	-34.6128845	-70.174408	-75.5511475	2262	2170.793213	18.9862747	12.6962042	6.4038286	1250629.75	288010.25	962619.5	3387.528809	3763	3982	10.4200001	0.9820001	0.9450001	2.22	23.8799992	1.39	1.99	2.45	3.0999999	4.9099998	6.5799999	7.6799998	8.9200001	9.6700001	10.1999998	10.8899994	11.4499998	11.9399996	12.5500002	13.2599993	13.9399996	14.6199999	16.0499992	17.7299995	19.0699997
Background	418840.2	4437583.5	295.3811035	10642.89648	0	2	434.6000061	41.5271149	51	-1.6700439	4.1112976	12.8474121	48.3919373	2368	2221.952393	18.7211189	12.5869303	6.4462667	1379748.625	279929.8125	1099818.75	3625.931397	2439	2683	10.2600002	0.997	0.909	3.0599999	18.9200001	1.37	2.0699999	4.0699997	6.52	7.8399997	8.54	9.1599998	9.5599995	9.9200001	10.25	10.5199995	10.8999996	11.4299994	11.8699999	12.4699993	12.8599997	13.3299999	13.9899998	14.6999998	15.8199997
Background	418220.1	4438185.2	224.5551147	10666.72559	0	4	451.1000061	58.2761765	42	-12.1622314	-6.6527405	28.1954346	60.7267151	2363	2263.348389	18.7214146	12.6198206	6.5124478	1078405	261248.2031	817156.8125	2751.559815	3132	3616	8.9200001	0.9820001	0.8660001	2.1199999	18.0699997	1.37	2.22	2.6599998	3.6799998	4.5	5.5899997	6.5	7.29	7.8699999	8.6899996	9.1399994	9.5999994	10.1300001	10.5799999	11.0500002	11.8000002	12.7699995	13.8999996	15.04	16.0100002
Background	418647.1	4435357.4	543.1620483	8998.50293	0	2	408.2000122	46.1141701	90	20.9802246	29.8421631	50.8276978	41.6807251	2216	2124.482666	19.1733799	12.811636	6.4447618	1391862.625	286839.3438	1105023.25	3868.287842	1895	1990	12.8099995	0.9960001	0.952	3.8899999	18.1099987	1.9499999	5.6399999	8.4700003	9.29	10.2399998	10.9099998	11.8299999	12.7599993	13.1700001	13.4099998	13.6300001	13.9699993	14.3499994	14.6300001	14.8999996	15.1099997	15.3499994	15.6700001	16.1099987	16.5499992
Background	418489.5	4437934.5	416.4732971	10657.65137	0	1	517.2999878	58.1247253	78	11.4972839	34.3270569	91.9308167	130.0028992	2366	2248.821777	18.6638985	12.6053505	6.5416713	896162.8125	291449.8125	604713	3544.328125	2836	3117	20.7600002	0.9910001	0.91	3.1199999	34.4199982	1.39	10.7199993	11.5900002	12.7199993	16.289999	18	18.4499989	18.9300003	19.4499989	20.6899986	21.1299992	21.8699989	22.4300003	23.4300003	24.4499989	25.3400002	26.1199989	26.7999992	27.6899986	30.7799988
Background	418103.3	4437302.8	355.0352173	9931.678711	0	4	438.7999878	36.8918457	61	2.8910522	9.7006531	36.7406006	53.7030945	2309	2233.227783	18.7475834	12.6309805	6.5140414	1279641.5	285865.5938	993775.9375	3333.240479	3705	4077	16.8599987	0.997	0.909	4.27	22.5	1.41	6.23	11.1700001	12.9899998	13.96	14.7399998	15.3199997	15.96	16.5699997	17.0799999	17.8699989	18.7099991	19.3500004	19.7299995	20.1000004	20.3299999	20.5799999	20.9499989	21.3599987	21.9399986
Background	418072.8	4436460.5	161.2451477	9305.525391	0	4	380	51.7348633	93	11.8110352	25.9813538	13.464386	2.2512512	2256	2184.399414	18.9505844	12.6786184	6.4066529	1227622.25	263881.125	963741.1875	3054.150635	2908	3354	10.6599998	0.965	0.867	2.1499999	22.9099998	1.37	1.9599999	3.1799998	4.4200001	5.4099998	6.4299998	7.3099999	8.0599995	9.0900002	10.4499998	11.0199995	11.8000002	12.6300001	13.2699995	13.7999992	14.25	15.29	16.2799988	17.5599995	19.7399998
Background	418703	4437062.1	44.7213593	10175.2666	0	2	334.7999878	18.1796684	2	-16.3414917	-37.313324	-71.6665039	-52.2894897	2332	2209.829834	18.7561512	12.6109171	6.4599018	1278410	279413.9375	998996.0625	3209.619141	9	1380	8.5199995	0.007	0.007	4.9699998	8.79	8.4200001	8.4299994	8.4399996	8.46	8.4700003	8.4899998	8.4899998	8.4899998	8.4899998	8.5	8.5	8.5	8.5100002	8.5100002	8.5199995	8.5199995	8.5299997	8.54	8.5999994	8.6899996
Background	418743.9	4435935.7	366.2308044	9441.626953	0	2	378.6000061	47.2705727	54	-2.4419861	1.260437	2.1395569	0.2104492	2261	2154.975586	19.0048962	12.7354641	6.459518	1381915.125	282681.4375	1099233.625	3741.923584	1957	2134	15.8699999	0.9950001	0.9170001	5.9499998	22.5199986	1.37	7.1099997	10.8299999	12.7799997	13.8699999	14.4099998	15.1799994	15.9699993	16.5599995	16.8400002	17.1099987	17.3799992	17.6499996	17.8899994	18.0799999	18.289999	18.5200005	18.8199997	19.1999989	20.1199989
Background	418296.7	4435574.7	211.0094757	8866.144531	0	1	356.7000122	46.3251457	57	2.3833618	12.4825745	5.6452332	-7.1255798	2210	2135.227783	19.1699009	12.7850008	6.3978562	921122.75	275931	645191.8125	2764.707031	2498	2847	18.4899998	0.997	0.877	6.1900001	24.8199997	1.37	10.5	13.1499996	14.8199997	16.4799995	17.039999	17.6499996	18.1099987	18.6199989	19.0699997	19.4799995	19.7600002	20.0599995	20.4399986	20.789999	21.1099987	21.3899994	21.7700005	22.3299999	23.1199989
Background	418896.4	4437139	60.2079735	10366.33984	0	1	373.5	65.1919937	34	5.5677795	-7.781311	-42.58078	-12.8434753	2348	2205.169922	18.7530384	12.5990686	6.4375978	721088.5	249947.3906	471141.0938	1999.23877	1772	1949	14.21	1	0.909	4.4400001	19.5299988	1.37	2.26	4.8499999	10.54	12.5199995	13.2699995	13.8199997	14.3299999	14.7599993	15.2199993	15.6999998	16.039999	16.3500004	16.7099991	17.0200005	17.4400005	17.789999	18.0799999	18.4400005	18.7700005
Background	418799.8	4436376.9	14.1421356	9772.092773	0	1	331.6000061	56.3438721	5	-27.4762573	-47.2714844	-59.1904602	-53.4740601	2294	2176.175537	18.8461647	12.6574488	6.461513	786888.5	235222.8438	551665.6875	2372.258545	3847	4086	22.4899998	1	0.942	4.79	30.3099995	2.0999999	15.6399994	18.1999989	18.9399986	19.6299992	20.0200005	20.5100002	21.1499996	21.8199997	22.2399998	22.6299992	23.1299992	23.5900002	24.1800003	24.8400002	25.4200001	26.0999985	26.6199989	27.1499996	28
Background	418637.2	4437640.4	461.5733948	10544.55469	0	2	508	28.5043316	82	19.3908997	35.0033875	86.8832092	121.2388	2359	2234.014648	18.6899986	12.5981455	6.50141	1386202.875	302810.9063	1083392	4182.558106	2526	2594	15.75	1	0.974	3.8699999	24.0199986	1.4299999	8.9200001	11.3800001	12.2599993	12.8499994	13.4099998	14.2299995	14.8299999	15.1499996	15.4200001	15.7199993	16.039999	16.3400002	16.6900005	17.4200001	18.289999	19.2199993	20.2799988	21.1099987	21.8099995
Background	418190	4436978.5	336.1547241	9752.604492	0	4	437.2999878	48.5231171	78	15.329895	36.5811462	47.1765137	52.8141479	2296	2214.206299	18.8068447	12.639946	6.4725232	1267178.125	290070.7813	977107.3125	3869.991943	3857	4203	13.8599997	0.992	0.918	2.45	20.8099995	1.37	3.8299999	6.29	7.4199996	9.5599995	10.4299994	11.29	12.6399994	13.3999996	14.3599997	15.1799994	15.8499994	16.3799992	17.1599998	17.7299995	18.0900002	18.3999996	18.75	19.2399998	20.2299995
Background	418251	4436136.2	131.2440491	9208.133789	0	3	343.5	31.7982235	56	4.1930237	9.3019104	-19.4633789	-32.3165588	2245	2166.181397	19.030407	12.7129459	6.3944402	1202405.875	290448.8125	911957	3647.961182	2856	2901	35.1699982	1	0.984	5.1199999	44.4399986	2.1499999	24.3500004	26.5299988	28.3499985	30.2199993	31.5100002	33.0200005	34.3999977	35.2799988	36.2599983	37.1800003	37.7799988	38.1699982	38.5599976	39.0299988	39.7099991	40.2000008	40.6100006	41.1199989	41.6299973
Background	418545.7	4436768	5	9857.322266	0	4	316	24.1868687	1	-27.7577209	-50.4202881	-77.8375244	-70.557251	2305	2198.710449	18.8127117	12.631999	6.4476423	1124975.125	263985.0625	860990	2761.918701	2102	2222	12.6199999	0.998	0.946	5.4699998	17.2700005	1.37	2.53	8.1700001	9.9200001	10.6099997	11.6399994	12.2599993	12.7199993	12.9499998	13.2299995	13.5	13.8099995	14.2399998	14.5	14.7599993	15.0799999	15.29	15.5199995	15.7599993	16.1700001
Background	418078.2	4438442.6	35	10592.02637	0	2	419.7000122	85.077034	53	-9.8635559	-17.2843628	7.828186	28.2745972	2366	2271.741211	18.8148727	12.6321249	6.4442954	1308820	230885.2969	1077934.75	3390.777832	3015	3116	29.1700001	1	0.9680001	4.3199997	44.1800003	1.79	12.8499994	19.6800003	20.789999	24.3199997	25.8299999	26.4599991	27.2600002	27.9300003	28.6199989	30	31.7799988	32.3600006	33.1399994	34.0699997	34.8999977	36.2599983	37.3999977	38.079998	39.4300003
Background	418525.4	4435644.9	321.9083862	9087.464844	0	3	356.7999878	59.4821777	47	2.1320801	2.9359741	-3.8996277	-12.0729065	2228	2139.286377	19.1375179	12.7801542	6.4189682	1066227.625	253178.3906	813049.3125	2651.492188	3116	3342	29.6299992	0.9990001	0.932	6.5999999	39.7900009	1.38	16.8999996	23.6000004	25.5999985	26.9099998	27.5499992	28.1800003	28.9499989	29.4899998	29.8400002	30.3099995	30.789999	31.2199993	31.9799995	32.6699982	33.3099976	34.1599998	34.9799995	35.75	36.579998
Background	418914.2	4434531.8	212.4264526	8688.774414	0	1	363.7999878	53.7643356	65	-2.7414856	13.4295654	14.864624	-0.203949	2181	2086.171143	19.2614803	12.8620968	6.4592381	901955.0625	273587.8125	628367.25	3369.616455	1815	1876	21.4200001	1	0.9670001	10.0799999	26.2799988	1.4699999	14.71	17.3699989	18.6999989	19.5799999	20.25	20.6499996	20.9599991	21.7099991	22.0799999	22.3400002	22.6499996	23	23.2799988	23.4599991	23.6800003	23.8699989	24.1299992	24.5599995	25.0100002
Background	418304.3	4437570.2	405.770874	10266.03418	0	4	491.1000061	74.034523	81	8.9003601	25.8604126	80.3993225	104.6585388	2336	2242.375488	18.6965466	12.6177511	6.5364685	989535.625	265746.9063	723788.6875	2721.530518	2315	2650	20	0.994	0.874	6.3499999	26.6099987	1.9	12.29	14.3199997	16.3299999	17.6900005	18.6499996	19.1199989	19.6000004	20.4699993	20.9899998	21.2799988	21.5299988	21.7399998	21.9099998	22.0900002	22.4300003	22.75	23.0299988	23.4799995	24.2999992
Background	418721.1	4434772.5	186.0107574	8682.079102	0	3	428.7000122	36.3199883	94	19.6611633	40.2016602	83.6958313	68.011261	2182	2094.741943	19.2327347	12.8455429	6.4538102	1188111.25	299891.0938	888220.125	3972.954102	4098	4256	13.8499994	0.9990001	0.9630001	3.02	24.7399998	1.37	2.74	7.0099998	8.5299997	10.0900002	11.1899996	12.2299995	12.7199993	13.29	13.8999996	14.4200001	14.8399992	15.3999996	16.1700001	16.8500004	17.3500004	17.8799992	18.9899998	20.0299988	20.9200001
Background	418416.1	4438127.3	368.7817688	10758.66602	0	2	491.5	39.9702797	88	4.7730713	17.9259033	64.2885132	102.4960327	2372	2256.054688	18.6739769	12.6080084	6.5359693	1377338	294014.7188	1083323.25	3861.017578	3191	3724	11.8699999	0.891	0.8570001	2.45	18.3999996	1.37	4.23	5.8599997	7.5099998	8.8199997	9.2699995	9.5599995	10.1300001	10.6999998	11.1700001	11.75	12.3699999	13.2699995	14.4699993	14.9699993	15.4799995	16.0499992	16.6499996	17.25	17.5900002
Background	418014.6	4436683.3	130	9419.111328	0	4	371.6000061	49.1934967	59	16.8945618	11.7710571	-3.0856018	-8.6098633	2267	2196.579102	18.8955402	12.6600761	6.4246125	1010395.75	279416.9375	730978.8125	3053.236328	2313	2695	14.8699999	0.9820001	0.858	2.9399998	21.3400002	1.38	5.0799999	7.1799998	8.04	11.2299995	12.1099997	13.8400002	15.04	15.5099993	15.9499998	16.3599987	16.8099995	17.1000004	17.4599991	17.8500004	18.1900005	18.6499996	19.0599995	19.5799999	20.289999
Background	418807.5	4438367.9	5	11195.54395	0	4	401.8999939	30.4137249	4	-22.8397522	-45.3762512	-19.1675415	18.3723145	2404	2231.937256	18.6538773	12.5737858	6.4906144	1169004.5	262391.9063	906612.625	2796.195557	2887	2988	13.4099998	0.9990001	0.966	2.8199999	23.2099991	1.39	3.46	5.48	8.6700001	9.7199993	10.8000002	11.6300001	12.29	12.8299999	13.5999994	14.1999998	14.79	15.3399992	15.9200001	16.2600002	16.7999992	17.6599998	18.1700001	18.9699993	19.8299999
Background	418858.3	4435078.9	359.3396606	8977.942383	0	3	400.8999939	62.0534172	64	-3.3340149	16.3747864	40.9224854	32.5649719	2212	2110.045898	19.1831989	12.8287649	6.4698138	958034.875	252867.1406	705167.75	2574.723389	2792	2988	11.4699993	0.998	0.934	4.0999999	16.3899994	1.37	5.8199997	7.2999997	8.8099995	9.6199999	10.04	10.4499998	10.8599997	11.2399998	11.6599998	12.04	12.4099998	12.79	13.0799999	13.3400002	13.6099997	13.8699999	14.1700001	14.5199995	15.0299997
Background	418614.3	4437244.8	215.2324371	10239.10352	0	4	371.2999878	64.7767792	19	-14.6958923	-25.1152039	-33.7334595	-15.0724487	2336	2221.025635	18.7300301	12.6101151	6.4856954	1036806.688	231450.9063	805355.75	2374.60376	2598	2746	11.5999994	0.997	0.946	2.6799998	18.3699989	1.37	2.03	3.73	6.0899997	7.1199999	9.2200003	10.5500002	11.3499994	12.0699997	12.5	12.9200001	13.1999998	13.8199997	14.2199993	14.6300001	14.9499998	15.2999992	15.7999992	16.1900005	16.8299999
Background	418675.3	4436402.5	67.2681198	9700.027344	0	2	353.3999939	54.9410286	34	-4.4884949	-7.0098877	-34.1358948	-31.3045959	2288	2178.384766	18.8730145	12.6615438	6.4445448	1351027.875	256744.875	1094283	3397.196533	3627	3802	20.2299995	0.998	0.9540001	3.8599999	31.4299984	1.53	10.5199995	13.6099997	14.7799997	16.2799988	17.5900002	18.539999	19.1299992	19.6299992	20.25	20.6199989	21.1800003	21.9200001	22.4200001	22.8799992	23.8899994	24.4699993	25.5100002	26.7199993	27.9799995
Background	418127.7	4438087.2	118.5326996	10541.39453	0	4	406.7999878	38.2686615	7	-20.3278809	-36.8384705	-12.1164856	17.8113403	2353	2264.00415	18.7266121	12.6240969	6.5163922	1225213.375	261484.3594	963729.0625	2991.30957	1645	1842	24.3999996	0.992	0.8930001	12.75	30.4299984	1.4699999	16.7600002	19.75	21.8699989	23.1299992	23.7299995	24.4099998	24.75	25.0299988	25.3199997	25.7299995	25.9499989	26.2299995	26.4499989	26.6299992	26.7699986	26.9399986	27.1599998	27.4499989	27.9200001
Background	418574.9	4435520.1	439.3176575	9046.416016	0	3	386.7000122	36.6675911	76	11.7272339	21.146698	28.1108093	19.512207	2223	2132.964844	19.1523952	12.7929983	6.4291506	1165465.375	289795.7813	875669.5625	3606.587402	3170	3534	9.1499996	0.9900001	0.897	2.8599999	18.9399986	1.39	2.3899999	3.73	5.1599998	6.0599999	6.77	7.3699999	8.0699997	8.7299995	9.3699999	9.7699995	10.0999994	10.3699999	10.5999994	10.9499998	11.46	11.8199997	12.3000002	13	14.75
Background	418910.4	4436512.8	68.0073547	9947.886719	0	2	378.2000122	58.4132423	33	-9.6100159	-25.220459	-19.663147	-8.7330933	2311	2179.128174	18.8045769	12.642621	6.4731636	1349532	255722.0781	1093810	3429.85669	2798	2957	16.5299988	1	0.946	3.98	26.1800003	1.4499999	7.71	11.1700001	12.7599993	13.6499996	14.4899998	15.0799999	15.6399994	16.1599998	16.5900002	17	17.4400005	17.9300003	18.5900002	19.1099987	19.539999	19.9599991	20.6700001	21.2799988	22.1800003
Background	418727.4	4437836.5	276.1340332	10748.51172	0	2	462.2999878	65.1153641	36	-13.5185852	-1.9979248	37.1377563	76.3863525	2375	2233.409912	18.6824436	12.5882158	6.4888406	1261183	254261.4844	1006921.563	3168.443115	3341	3454	18.9799995	1	0.9670001	3.6399999	27.4599991	1.37	5.1500001	10.1300001	12.4499998	14.0799999	16.0599995	17.3500004	18.3199997	19.3400002	19.8299999	20.3299999	20.7799988	21.7999992	22.3699989	23.1599998	23.6899986	24.1899986	24.7799988	25.3599987	25.7799988
Background	418361.5	4437204.7	374.7666016	10036.08691	0	3	454.2000122	38.4187202	82	11.3963318	30.0818787	52.8301697	68.3034973	2319	2225.510254	18.7341194	12.6238728	6.5118885	1321959.25	296510.9375	1025448.313	3732.009522	3746	3846	20.1099987	0.9990001	0.974	5.8399997	26.7099991	1.4	10.8599997	13.8499994	15.4799995	16.7600002	17.7399998	18.789999	19.7199993	20.3400002	21.1099987	21.789999	22.1700001	22.5199986	22.8799992	23.289999	23.6099987	23.8199997	24.1199989	24.4699993	25.0100002
Background	418773.2	4434647.7	161.9413452	8645.208008	0	2	413.3999939	16.4507236	97	19.6842957	35.925293	68.1753235	52.513855	2177	2090.158447	19.2497311	12.8555288	6.4570041	1338204.5	306470.4375	1031734	4183.17627	1514	1920	5	0.965	0.789	4.0299997	13.1899996	1.37	1.8199999	2.28	2.6099999	3.03	3.26	3.5999999	4	4.23	4.4200001	4.5799999	4.6799998	4.79	4.8899999	5.0999999	5.7999997	6.7399998	7.5099998	9.0199995	11.0599995
Background	418264.9	4436362.4	150.7481384	9370.456055	0	3	364.7999878	41.7925911	75	8.339386	16.7669067	-3.8999329	-14.8939514	2261	2178.488037	18.9627323	12.6833344	6.4028387	1308208.5	285060.1563	1023148.375	3604.576416	2485	2637	21.3899994	0.9990001	0.942	6.48	27.6700001	1.75	11.8499994	15.75	17.3199997	18.8500004	19.5299988	20.5100002	21.0799999	21.7399998	22.4200001	22.8799992	23.3199997	23.6700001	23.9899998	24.2099991	24.4699993	24.7099991	24.9300003	25.2399998	25.7199993
Background	418468.2	4436950.7	143.1782074	9931.320313	0	2	348.6000061	33.6004486	0	-22.5407104	-30.7278442	-46.933075	-37.4270325	2312	2210.395752	18.7832756	12.6299744	6.4741797	1225659.625	250812.1875	974847.4375	2842.758057	2997	3127	15.71	1	0.9580001	3.47	23.6499996	1.37	3.9099998	8.1399994	10.2199993	12.1099997	13.3199997	14.25	15.0799999	15.79	16.4200001	16.9899998	17.4300003	17.8699989	18.3699989	18.7700005	19.2600002	19.7600002	20.4799995	21.1700001	22.1099987
Background	418376.7	4436108.4	5	9279.552734	0	3	299.2999878	14.5128546	0	-19.5207825	-36.7286682	-69.3216553	-77.3600769	2251	2164.396484	19.0303078	12.7162142	6.4001951	1207981.5	280475.0313	927506.5	3074.787842	4169	4429	23.1299992	0.9990001	0.941	3.52	37.3600006	1.38	9.04	13.8699999	16.4699993	18.8099995	20.1099987	21.039999	21.6700001	22.3400002	22.8699989	23.3400002	23.9799995	24.8500004	26.0299988	26.9499989	27.9399986	28.7600002	29.8400002	32.1199989	33.4199982
Background	418864.6	4438274.3	29.1547604	11160.96973	0	2	398.5	44.9514122	13	-14.052002	-33.331543	-20.9211426	16.3647156	2403	2227.292236	18.6602745	12.5740051	6.4846649	1275902.5	255729.8438	1020172.688	2927.000732	2975	3201	26.539999	0.998	0.929	11.6599998	33.7700005	1.38	19.6399994	21.9300003	22.6999989	23.1999989	23.6700001	24.3699989	25.2699986	26.4699993	27.2199993	27.539999	27.8699989	28.2199993	28.7299995	29.3199997	29.75	30.1799984	31.2099991	31.9399986	32.7199974
Background	418663.9	4438515	129.8075562	11174.60742	0	2	482.6000061	45.2768822	67	1.5282898	16.9425049	56.5225525	95.6556702	2402	2242.190186	18.686758	12.5887547	6.4867678	1336386.25	288625.1563	1047761.125	3594.111328	2799	3170	15.4699993	0.997	0.883	2.73	23.3799992	1.41	6.0599999	9.2600002	10.3400002	10.9299994	11.6700001	12.4799995	13.9099998	15.3199997	16.5200005	17.0699997	17.5	17.9099998	18.3299999	18.6700001	19	19.5200005	20.0799999	20.5900002	21.5599995
Background	418155.7	4437752.9	195.2562408	10304.83496	0	4	458	49.0407944	71	10.0978088	22.2079163	46.0477905	70.778595	2337	2252.407227	18.7045078	12.6217222	6.5362983	1086016.5	290985.7813	795030.75	3478.644775	1939	2363	17.3400002	0.9950001	0.821	7.3399997	22.4099998	1.4399999	10.46	12.4099998	14.1999998	15.7299995	16.5200005	16.9599991	17.4499989	17.7700005	18.1099987	18.4300003	18.6499996	18.8400002	19.2099991	19.3899994	19.6099987	19.8799992	20.039999	20.25	20.5100002
Background	418602.9	4435225.9	596.0075684	8879.094727	0	2	349.3999939	84.9999313	33	-15.6494446	-27.9751282	-2.5014648	-14.3918457	2205	2117.070068	19.1919022	12.8173685	6.4379072	1244928.25	222378.7188	1022549.563	3044.365234	2281	2491	16.1800003	0.9950001	0.9160001	5.1399999	22.25	1.37	2.72	6.8499999	12.7199993	14.2799997	15.1599998	16.4200001	16.9899998	17.2700005	17.6700001	18.0299988	18.2399998	18.4899998	18.8500004	19.0900002	19.2700005	19.4799995	19.7799988	20.1599998	20.6499996
Background	418572.4	4437542.3	435	10427.18848	0	4	445.3999939	84.8712692	32	-18.4121399	-16.8172607	29.0542908	58.5612793	2350	2233.456543	18.6930866	12.6049871	6.512609	980862.25	224449.4063	756412.875	2322.19751	2435	2627	15.71	1	0.927	8.0999994	22.7799988	1.39	7.4099998	12.3899994	13.5	14.0099993	14.6499996	15.2199993	15.6700001	16.0100002	16.3799992	16.6599998	16.9099998	17.1599998	17.2999992	17.5	17.6900005	17.8500004	18.0499992	18.2999992	18.9799995
Background	418064.2	4436880.5	188.2817078	9597.481445	0	2	360.5	55.764061	22	-15.7139893	-17.3751221	-23.1287537	-22.6515198	2284	2208.712158	18.8449497	12.6476927	6.4504352	1350074.625	254524.7813	1095549.875	3385.71167	2393	2559	16.6999989	0.9990001	0.9350001	3.4499998	23.25	1.38	6.5799999	9.0299997	11.4299994	13.3400002	14.4299994	15.2299995	15.9099998	16.539999	17.1199989	18.0100002	18.6199989	19.1800003	19.5100002	19.9099998	20.2199993	20.6499996	21.1099987	21.7600002	22.2799988
Background	418109.9	4436028.2	115.1086426	9027.114258	0	4	341.3999939	59.6028175	77	10.2865601	16.1401062	-12.2492676	-30.0278015	2229	2160.40625	19.0729599	12.7295113	6.3860292	1113641.125	272466.125	841175	3480.380127	2743	2840	18.2299995	0.9990001	0.966	4.04	25.9599991	1.41	11.21	12.1199999	13.6300001	15.2999992	16.8199997	17.2299995	17.5299988	17.9200001	18.1999989	18.6800003	19.1899986	19.8999996	20.2700005	20.6399994	20.9499989	21.2799988	21.6800003	22.9099998	23.5499992
Background	418780.8	4436659.9	242.3324127	9950.433594	0	4	415.2000122	41.5930786	75	-0.8132324	21.0926819	17.5366211	27.2539063	2312	2189.360107	18.7924728	12.6270075	6.4545741	1033311.813	276066.3125	757245.5	2874.864502	2786	3104	13.8499994	0.9960001	0.8980001	4.6999998	19.0699997	1.4	6.3699999	8.8000002	10.7600002	11.8099995	12.5799999	13.2299995	13.6099997	13.9099998	14.2999992	14.6199999	14.9399996	15.21	15.5799999	15.9899998	16.25	16.4799995	16.8299999	17.25	17.8799992
Background	418262.4	4438344.5	107.0046692	10744.21973	0	1	499.5	48.0586853	89	17.568512	34.7019958	75.371582	107.6280823	2372	2263.941406	18.7457962	12.6203318	6.4891086	932552.8125	295726.375	636826.4375	3740.927002	2058	2434	19.6700001	0.997	0.846	6.4499998	25.9200001	2.03	13.3199997	15.5	16.8299999	17.6000004	18.0499992	18.3899994	18.7099991	19.1099987	19.6399994	20.2799988	20.8400002	21.1099987	21.4200001	21.7099991	22	22.3999996	23.0499992	23.5199986	24.3099995
Background	418709.6	4435817.6	395.8850708	9337.735352	0	1	364.3999939	47.2071762	31	12.2393799	-4.742157	-7.0453796	-11.0315552	2251	2148.971191	19.0561199	12.7581224	6.4540906	893617	274099.9688	619517	2759.341309	3063	3355	12.8999996	0.998	0.913	4.4899998	19.4399986	1.37	6.3699999	8.1399994	9.6099997	10.6799994	11.3800001	12.04	12.5999994	13.1499996	13.4899998	13.7699995	14.0799999	14.3599997	14.5899992	14.8199997	15.0799999	15.3099995	15.5599995	15.8599997	16.8999996
Background	418832.2	4437097.8	40	10292.0127	0	4	364.2999878	38.2638893	27	5.3273621	-14.8013306	-49.1638489	-22.484436	2342	2207.392822	18.7544918	12.601923	6.4418564	1177832.25	275134.875	902697.3125	3112.45044	2562	2828	9.4099998	0.997	0.906	3.22	15.3699999	1.37	2.25	4.9099998	6.0499997	7.1099997	7.9400001	8.3899994	8.8499994	9.3999996	9.6799994	9.9699993	10.1999998	10.4499998	10.8000002	11.1099997	11.5	11.9699993	12.3899994	13.1099997	13.9200001
Background	418883.1	4435984.7	232.6477966	9577.799805	0	4	423	40.5847397	73	6.3939819	21.7947083	39.81604	41.8489075	2274	2156.026611	18.9615784	12.7251711	6.4812627	1239816.75	280144.4063	959672.375	3177.264404	2658	3270	11.4799995	0.9680001	0.813	3.9599998	16.9699993	1.37	7.1099997	8.2600002	8.7399998	9.2299995	9.8999996	10.5799999	10.9099998	11.1899996	11.54	11.8699999	12.1899996	12.4200001	12.7399998	13.0299997	13.2699995	13.5999994	13.8699999	14.3899994	14.96
Background	418598.5	4438030.3	302.0347595	10805.46289	0	3	469.6000061	67.4129639	47	-9.521759	0.6830444	42.2330017	83.1362305	2378	2244.604248	18.6632996	12.5954275	6.5223236	903279.875	271970.2813	631309.5625	2760.972412	4664	4893	30.3999996	0.9950001	0.9530001	7.4699998	40.7799988	1.37	13.5	22.0100002	24.3500004	26.8799992	28.4799995	29.5999985	30.2099991	30.9299984	31.6899986	32.7199974	33.4199982	33.8999977	34.3499985	34.8600006	35.3099976	35.7999992	36.4599991	37.2299995	38.25
Background	418212.2	4436586.4	213.775589	9492.90918	0	2	388.8999939	35.0161095	80	14.454834	27.1092834	14.9441833	8.1972351	2273	2191.32959	18.9061165	12.6637745	6.4207025	1353531.25	295776.0313	1057755.25	4044.850098	2977	3343	16.4099998	0.9960001	0.891	3.78	22.8299999	1.38	7.3899999	9.3599997	10.9899998	12.79	14.1899996	15	15.7999992	16.3199997	16.6900005	17.6000004	18.2099991	18.8299999	19.4599991	19.7199993	19.9699993	20.2600002	20.7799988	21.2600002	21.8899994
Background	418176.6	4435734	11.1803398	8880.074219	0	1	298.6000061	50.5667686	6	-8.0684509	-19.763916	-50.1911316	-66.9283752	2213	2144.164063	19.1439953	12.7669735	6.3890419	881718	272926.9688	608791.0625	3374.160889	2993	3248	21.4300003	0.997	0.9210001	2.51	34.8800011	2.3699999	12.3800001	14.3499994	15.3699999	16.1800003	17.3699989	18.1499996	18.7199993	19.4200001	20.3799992	21.0900002	21.8799992	23.5299988	24.4099998	25.1099987	26	26.8099995	27.9200001	28.8599987	30.3299999
Background	418481.6	4437147.9	253.0316162	10080.19434	0	3	406	42.3866272	65	7.2775269	5.7018127	6.3431396	19.927063	2323	2220.774414	18.7378578	12.6212931	6.5020552	1114266.875	285822.2813	828444.5625	3418.538574	2558	2869	11.5999994	0.9950001	0.892	4.0899997	16.4799995	1.37	4.2199998	6.04	8.2299995	9.4899998	10.4799995	11.04	11.4399996	11.79	12.2399998	12.5599995	12.8400002	13.0499992	13.3299999	13.5299997	13.8299999	14.1999998	14.5699997	14.8499994	15.3299999
Background	418532.4	4436305.6	49.2442894	9528.988281	0	2	335.8999939	58.5234985	30	6.9070435	-6.7122192	-45.3026123	-46.2060547	2273	2174.628174	18.9369583	12.6797771	6.4190931	1353005.75	266530.0313	1086475.75	3694.163574	2568	2788	14.0799999	0.997	0.9210001	9.4200001	17.7999992	1.37	9.1099997	12.1399994	12.6599998	12.9699993	13.1599998	13.3499994	13.6399994	13.9200001	14.21	14.4399996	14.7199993	14.9299994	15.0699997	15.25	15.4799995	15.7699995	16.2099991	16.6800003	17.0699997
Background	418939	4437659.3	241.3503723	10762.91797	0	3	431	70.5062332	64	1.0206299	17.4693604	9.0204468	45.6721802	2378	2215.543213	18.7310448	12.584322	6.4314952	962900.25	258138.4844	704761.75	2613.034912	1929	2220	9.6700001	0.9820001	0.869	1.6899999	17.4699993	1.38	4.1399999	4.6399999	4.8599997	5.0499997	5.3299999	5.7599998	6.5699997	7.8399997	9.2600002	9.8099995	10.3400002	10.9200001	12.3800001	12.9299994	13.2599993	13.7999992	14.9899998	15.6899996	16.2099991
Background	418311.3	4438250.9	205.5480499	10769.93262	0	4	498	35.420723	84	6.4332275	30.0597229	71.8592529	107.1045532	2371	2260.970459	18.7165775	12.6157207	6.5089917	1238560.25	289844.4375	948715.8125	3249.280762	2028	2062	22.3500004	0.9990001	0.984	8.3499994	36.4799995	3.3899999	15.3199997	18.3500004	19.8199997	20.6299992	21.3099995	21.75	22.1299992	22.5299988	22.7799988	22.9699993	23.1999989	23.5100002	23.8199997	24.1000004	24.3999996	25.1399994	25.7600002	26.1999989	26.6899986
Background	418758.5	4435423.2	417.4326172	9124.051758	0	1	395.2999878	45.5698891	59	8.0735779	10.2406311	31.1951904	25.739502	2227	2128.434082	19.1388912	12.8050356	6.465157	927075.375	289553.1563	637522.25	3554.302246	2936	3248	15.9299994	0.9990001	0.904	3.4399998	24.4599991	1.38	3.5799999	4.7599998	10.0599995	12.29	14.3499994	15.3800001	16.2399998	16.7799988	17.3099995	17.6999989	18.0499992	18.3099995	18.9200001	19.3299999	19.789999	20.1700001	20.5900002	21.039999	21.7999992
Background	418423.1	4437739.5	418.8078308	10468.92676	0	1	535.2999878	19.458271	100	27.0296326	50.3497314	117.1607666	148.0878601	2352	2245.86792	18.6717033	12.610014	6.5445046	1147940	306849	841091	4029.976074	2759	2968	15.4499998	0.998	0.9300001	4.0299997	24	1.39	4.4699998	9.8699999	11.3800001	12.5999994	13.6499996	14.2699995	14.7399998	15.1300001	15.5999994	16.1800003	16.7999992	17.25	17.5900002	18.2099991	18.6900005	18.9799995	19.3199997	19.8799992	21.1099987
Background	418036.9	4436251	118.8486404	9132.585938	0	2	339.6000061	31.5041351	46	-5.6094971	-5.6426697	-19.7990112	-34.8102112	2240	2172.461426	19.002533	12.6984863	6.3944392	1294863.25	276171.0938	1018692.125	3182.246826	2407	2874	11.1199999	0.994	0.8380001	4.3499999	17.75	1.37	4.4400001	6.4099998	8	9.1499996	10.2399998	10.7199993	11.1499996	11.4200001	11.6399994	11.8899994	12.1499996	12.3699999	12.5699997	12.8400002	13.1300001	13.4399996	13.6899996	14.0699997	14.5199995
Background	418814.4	4434686.7	210.2974091	8701.265625	0	3	407.5	47.5658226	86	15.2677917	29.4588623	60.1284485	45.0963135	2183	2091.888672	19.242794	12.8533878	6.4600291	1171068.875	291611.6563	879457.25	3536.337891	3162	3371	12.6599998	0.9990001	0.938	3.05	24.5799999	1.37	4.7999997	7.5099998	8.6700001	9.4200001	9.8800001	10.7399998	11.4799995	12	12.3999996	12.8099995	13.1999998	13.7699995	14.2699995	14.8800001	15.7999992	16.6199989	17.1700001	17.75	18.1999989
Background	418651.8	4436852.6	61.8465843	9991.779297	0	4	356.2000122	53.3384933	26	0.7803955	-17.3534851	-44.2788391	-31.2633362	2317	2200.968018	18.783802	12.6218214	6.4547305	1049739	262741.9063	786997.0625	2764.358154	2397	2766	15.2199993	0.998	0.867	7.1999998	19.3099995	1.38	7.9199996	11.1300001	12.4399996	13.7699995	14.6199999	15.1999998	15.6599998	15.9799995	16.1800003	16.3400002	16.5200005	16.6900005	16.8299999	16.9899998	17.1299992	17.2799988	17.3999996	17.5900002	17.9699993
Background	418631.5	4436010.3	248.8473358	9406.819336	0	2	382.7000122	51.0539017	85	10.8924561	27.7653198	6.6650391	4.6587219	2259	2158.883545	19.0083981	12.7252302	6.4371071	1377392.5	273163.2188	1104229.25	3689.490479	2487	2870	9.0900002	0.998	0.867	2.5	17.8699989	1.38	3.1999998	4.7599998	6.0699997	6.4699998	6.73	7.1700001	7.7399998	8.3000002	8.8199997	9.2200003	9.7799997	10.2600002	10.6499996	11.1700001	11.5699997	11.9899998	12.5	13	13.6099997
Background	418540	4438406.9	260.7680969	11031.52832	0	3	492.3999939	47.9009171	75	8.868042	22.3865356	65.6304016	103.1701965	2390	2251.073242	18.6975231	12.6011639	6.4994531	1316453.5	294780.875	1021672.625	3818.685059	2695	2865	26.539999	0.998	0.941	15.3999996	33.25	1.39	21.1499996	23.0199986	24.0900002	24.6999989	25.1199989	25.5499992	25.8599987	26.1499996	26.5999985	27.1499996	27.4599991	27.7699986	28.0199986	28.3299999	28.8099995	29.2099991	29.6499996	30.1299992	30.6099987
Background	418092.8	4437925.6	39.0512466	10395.98633	0	1	385.7999878	79.8123856	10	-19.6420288	-45.571228	-30.3073425	-1.539093	2343	2258.819824	18.7292442	12.6244535	6.516005	601520.3125	202935.1563	398585.1563	1384.400147	3114	3370	21.9099998	0.993	0.924	5.25	29.3899994	1.4299999	5.23	13.7799997	17.7600002	18.4699993	20.539999	21.1499996	21.6399994	22.2799988	23.1099987	23.6299992	24.039999	24.5499992	25.2699986	25.789999	26.1800003	26.6399994	27.039999	27.4099998	28.1199989
Background	418500.6	4435127.9	456.3167725	8738.039063	0	1	320.5	29.4299641	0	-22.4252014	-41.4777832	-24.6640625	-39.066803	2192	2110.995117	19.2107868	12.8200645	6.4243274	947781.5	259761.9063	688019.625	2445.045654	3422	3597	25.5	0.9960001	0.951	3.48	38.0099983	1.37	15.5499992	17.4499989	18.0100002	19.4499989	20.5	22	23.0100002	23.7199993	24.9200001	26.0199986	27.1999989	28.0100002	28.7799988	29.4699993	30.9299984	31.5699997	32.6899986	33.5999985	35.1399994
Background	418927.5	4436451.5	7.0710678	9918.972656	0	2	347	28.1602898	4	-28.999115	-54.3672791	-49.6123047	-39.2928467	2308	2176.132324	18.8144703	12.649827	6.477684	1262552	257026.7813	1005525.25	3154.419434	4902	5238	23.7799988	0.988	0.936	3.3699999	37.1699982	1.37	6.0699997	11.54	15.8099995	18.2199993	19.9599991	20.9300003	22.1099987	23.5299988	24.7699986	25.5900002	26.1800003	26.7600002	27.3999996	28.1399994	29.5199986	31.1999989	32.0900002	33.1499977	34.2799988
Background	418764.9	4437444.3	229.8368988	10486.86035	0	3	444.7000122	40.3623924	71	15.671051	28.2686462	27.9238586	58.3276978	2356	2221.864258	18.7241669	12.5954123	6.4604836	1280750.875	295717.5938	985033.25	3693.160156	2603	2901	12.8199997	0.9960001	0.897	4.52	19.8099995	1.38	5.25	8.1099997	9.5999994	10.4799995	11.6700001	12.25	12.75	13.1700001	13.5299997	13.8599997	14.1399994	14.3999996	14.5999994	14.9099998	15.1300001	15.3099995	15.54	15.8099995	16.1900005
Background	418287.2	4437043.2	344.3835144	9868.845703	0	3	437	59.5619583	75	5.0334778	26.234314	42.79245	51.7952576	2306	2217.11792	18.780304	12.6333275	6.4851284	1206155.5	262025.7188	944129.8125	2991.739502	2534	2714	15.3800001	0.9990001	0.934	1.9299999	25.2600002	1.41	4.52	6.0099998	7.1900001	8.3299999	9.1599998	10.5599995	13.6199999	14.79	16.7799988	17.3599987	17.8500004	18.6499996	19.3299999	19.7399998	20.5299988	21.1899986	21.7399998	22.8599987	23.6999989
Background	418348.2	4435930.1	31.622776	9140.000977	0	4	306.2000122	29.3003178	11	-10.7423401	-21.464386	-55.4478149	-66.3562927	2237	2154.987549	19.0886002	12.7437239	6.3971181	1118508.75	285583.2188	832925.5625	3405.979004	3023	3542	12.4299994	0.961	0.853	2.1099999	22.6000004	1.5899999	3.3	5.8099999	6.8899999	7.3499999	8.9099998	9.3699999	10.1599998	10.71	11.6300001	12.5	12.96	13.8599997	14.75	15.75	16.7099991	17.5100002	18.7299995	19.7399998	20.4300003
Background	418393.9	4436561.8	33.5410194	9603.095703	0	3	317.8999939	22.2624702	6	-13.8971558	-38.4567566	-63.1228333	-65.285675	2282	2189.248291	18.892662	12.6599255	6.4251914	1192016.875	280671.3438	911345.5	3126.982178	1810	1969	15.0599995	0.9950001	0.919	7.7599998	18.8099995	1.38	3.6499999	11.4399996	13.1399994	13.8099995	14.4499998	14.8999996	15.3299999	15.6499996	16.0100002	16.25	16.4599991	16.6599998	16.8599987	17.1299992	17.4400005	17.6399994	17.8099995	17.9899998	18.2299995
Background	418454.9	4435719.5	215.9282227	9078.134766	0	1	334.2000122	61.1308403	30	-3.6664429	-8.4513245	-26.3675537	-35.1411743	2229	2143.193359	19.1399403	12.7729683	6.4032192	719458.5625	257785.9375	461672.625	2071.407227	2797	3277	18.0499992	0.9810001	0.854	3.46	32.8699989	1.37	8.1899996	11.0999994	13.0799999	14.0199995	15.2199993	15.9699993	16.4499989	17	17.3599987	17.6700001	18.2299995	18.8899994	19.2299995	20.0200005	20.3999996	22.1899986	24.4599991	25.5900002	28.2799988
Background	418820.8	4437885.5	173.2772369	10849.83496	0	2	441.1000061	88.354454	31	3.4128113	0.223175	17.5756531	55.9780884	2383	2228.913818	18.6827469	12.5799761	6.4721251	1290937.25	249319.3906	1041617.875	3554.579102	2156	2467	20.4099998	0.993	0.874	4.7999997	28.789999	1.37	4.0799999	14.3999996	15.4399996	16.3599987	17.0299988	18.2799988	19.1099987	20.0900002	21.3400002	21.9499989	22.789999	23.4300003	23.8400002	24.3099995	24.8400002	25.3099995	25.7399998	26.4599991	27.2600002
Background	418871.6	4434593.1	255.391861	8692.111328	0	3	388.6000061	38.9102402	81	9.6253662	28.7294312	40.4739075	25.3383179	2181	2088.401123	19.2544136	12.8588715	6.4596457	1273577.375	293843.3125	979734.0625	3793.07544	1832	1885	11.4699993	0.9990001	0.9720001	5.3699999	17.3599987	1.41	7.0099998	8.5100002	9.1099997	9.7299995	10.3199997	10.6999998	11.0199995	11.3299999	11.5999994	11.7799997	12	12.2299995	12.4299994	12.75	13.1300001	13.4899998	13.9699993	14.2999992	14.8899994
Background	418241.4	4437631.5	325	10270.65039	0	2	475.5	55.9016113	60	1.7305603	15.5515442	65.0972595	88.7797241	2336	2246.194824	18.6964474	12.6189537	6.539104	1377365.125	265776.3125	1111588.75	3503.70874	2193	2652	16.8199997	0.947	0.827	3.8999999	24.1399994	1.39	5.2799997	10.7600002	12.1199999	13.4200001	14.2799997	15.3099995	15.8899994	16.789999	17.25	17.7399998	18.2999992	18.8299999	19.4399986	19.7399998	20.2700005	20.6099987	21.3500004	22.1099987	22.9499989
Background	418688.7	4434833.8	222.9910278	8691.859375	0	3	439.1000061	24.1349545	97	25.5513	49.9838867	94.5623779	78.7244263	2183	2096.861328	19.2253952	12.8403511	6.4506135	1251775.75	298853.5	952922.3125	3524.491455	3720	4074	11.9499998	0.993	0.913	2.6399999	19.7999992	1.37	3.9199998	5.5	7.25	8.1999998	9.4399996	10.3899994	10.9799995	11.5699997	11.9899998	12.46	12.9200001	13.5299997	14.1300001	14.6599998	15.3699999	15.8599997	16.4200001	17.039999	17.4699993
Background	418508.2	4438323.4	290	10965.46094	0	3	473.8999939	43.0072861	66	-8.7919006	0.3340454	46.7459106	84.4328003	2385	2253.293213	18.6898003	12.6039276	6.5122619	1215109.375	282788.7188	932320.5625	3194.321533	2618	2670	24.5900002	1	0.9810001	4.27	33.1899986	1.37	12.71	16.1000004	18.2700005	21.3199997	22.289999	23.2099991	23.8999996	24.8599987	25.25	25.7799988	26.2199993	26.6800003	27.4300003	28.1899986	28.5799999	29.0699997	29.8699989	31.1399994	31.7399998
Background	418142.3	4436749	250.1999207	9556.658203	0	1	395	54.9920349	76	8.6481018	21.7269897	16.194519	13.070282	2279	2200.756592	18.8706074	12.6518278	6.4328241	800323.6875	259020.9844	541302.6875	2029.017578	2614	3085	20.539999	0.979	0.8470001	7.8399997	26.0699997	1.4	14.25	16.1299992	17.0799999	18.1199989	18.8199997	19.289999	19.9599991	20.2299995	20.4300003	20.7700005	21.25	21.8099995	22.6700001	23.1399994	23.4399986	23.6899986	24.0100002	24.2999992	24.5699997
Background	418925	4438433.7	101.1187439	11320.36426	0	4	469.1000061	36.4433517	88	19.5010071	19.6355896	52.3465881	87.6220093	2413	2218.105225	18.6844406	12.578537	6.4704394	1247098.5	285037.3438	962061.1875	3182.371826	2975	3339	19.5699997	0.997	0.891	3.8599999	31.0599995	1.4	12.9699993	13.9699993	14.8299999	15.4399996	15.9799995	16.5599995	17.9499989	18.8299999	19.5299988	20.0799999	20.5100002	20.9399986	21.4799995	21.8099995	22.0499992	22.6199989	24.75	25.9200001	27.4300003
Background	418050.8	4435636	0	8723.515625	0	4	289.7999878	5.5228519	0	-10.9088745	-25.8641968	-52.8126831	-72.3291931	2200	2138.987305	19.1536121	12.7729998	6.3916726	1226648.375	291766.5625	934881.8125	3437.468262	2754	3132	13.2599993	0.947	0.8790001	4.4699998	22.2600002	1.37	5.1300001	7.96	10.1099997	11	11.79	12.3800001	13.0699997	13.5499992	13.8999996	14.25	14.5699997	14.9899998	15.25	15.5099993	15.7999992	16.1099987	16.3400002	16.6000004	17.1000004
Background	418742	4437320.6	165.0757446	10387.4375	0	3	419.5	53.7692261	65	14.57547	25.5779724	7.4446411	33.1454468	2348	2218.963379	18.7333488	12.6000166	6.4605379	1311477.75	281203.6875	1030274.063	3635.915772	2252	2486	15.9699993	0.992	0.906	6.8499999	21.0100002	1.38	6.4400001	11.2399998	12.7799997	14.1799994	15.04	15.6599998	16.0499992	16.3799992	16.6000004	16.8500004	17.2199993	17.6299992	17.9699993	18.2399998	18.5200005	18.9399986	19.1899986	19.5599995	20.0799999
Background	418787.8	4436197.5	153.0522766	9645.210938	0	4	359.6000061	53.5211487	28	-13.6965942	-20.8731079	-26.7885742	-23.0620117	2281	2167.675293	18.8992043	12.6849241	6.4635363	1235975.625	265187.8438	970787.6875	3327.242676	2823	3138	12.6700001	0.98	0.9	3.1699998	18.9799995	1.48	6.8699999	8.2399998	8.7600002	9.6099997	10.6099997	11.04	11.6599998	12.1999998	12.8999996	13.3599997	13.7699995	14.0599995	14.4699993	14.96	15.54	15.8699999	16.1199989	16.3400002	16.8199997
Background	418879.2	4436678.8	235.6374359	10033.51367	0	2	455.3999939	17.077013	100	20.4316101	48.0038147	53.0016174	67.3526306	2320	2187.490967	18.7760067	12.6230755	6.4626441	1345844	307108.5938	1038735.438	4079.091309	3338	3514	18.6399994	0.9990001	0.95	4.27	29.1999989	2.3499999	10.0500002	13.5999994	15.2399998	15.8899994	16.539999	17.0799999	17.6099987	18.2099991	18.5799999	18.8899994	19.2999992	19.7799988	20.1000004	20.5100002	21.0100002	21.6899986	22.4300003	24.0599995	25.6800003
Background	418838.7	4435823.1	272.9468689	9441.224609	0	2	378.3999939	49.0407486	38	-8.0729675	-6.4074097	1.8503113	1.0904541	2260	2149.053467	19.0250187	12.7554455	6.4783711	1346358.75	268978.1875	1077380.625	3389.460693	3116	3524	14.2999992	0.994	0.8840001	2.8699999	24.4200001	1.37	2.6900001	7.4400001	8.9499998	10.1499996	10.8999996	11.75	12.46	13.4099998	14.5799999	15.3099995	15.9899998	16.5599995	17.0900002	17.5	17.8199997	18.3699989	19.0900002	20.2600002	22.4899998
Background	418676.1	4437989.1	246.981781	10825.36328	0	1	436	98.3260193	31	-28.1257935	-25.5539551	9.5249023	50.4164124	2380	2238.915527	18.6671143	12.589489	6.5069146	461687.5938	222884.25	238803.3594	1208.57544	4105	4396	21.8699989	0.9990001	0.934	6.1399999	28.6499996	1.39	7.1399999	13.5699997	17.0699997	19.7399998	20.6700001	21.5499992	22.3599987	22.75	23.0900002	23.5599995	24.0699997	24.5199986	24.9899998	25.3099995	25.6099987	25.9799995	26.3599987	26.8499985	27.5599995
Background	418167.9	4437267.1	395.8850708	9949.803711	0	4	452.5	38.5762558	68	5.3486328	17.0756836	50.0621338	67.058136	2311	2231.034912	18.7427139	12.6295452	6.5158186	1284256.5	297206.6563	987049.875	3811.479004	3148	3351	16.3799992	0.9990001	0.9390001	4.46	21.7399998	1.37	5.2999997	8.8299999	11.8000002	13.5	14.3499994	15.3499994	16.289999	16.8999996	17.3400002	17.6399994	18.3699989	18.9300003	19.3899994	19.7199993	19.9499989	20.1099987	20.3199997	20.7399998	21.1199989
Background	418218.7	4436424.8	195.2562408	9380.124023	0	3	390	19.8273735	100	20.9952087	37.616272	21.2281799	10.5130615	2262	2181.974121	18.9509258	12.6789455	6.406188	1237918	299442	938476.0625	3537.591309	3017	3665	10.4699993	0.9540001	0.823	2.01	18.25	2.03	3.9599998	5	5.8199997	6.4200001	7.1199999	8.1300001	9.0900002	9.6700001	10.29	10.9399996	11.4899998	12.0299997	12.6300001	13.2399998	13.5900002	14.04	14.5099993	14.9499998	16.3299999
Background	418564.3	4437026.5	109.6585617	10051.55371	0	2	375.8999939	46.8027382	43	15.7458496	-0.2824097	-23.5837402	-10.731781	2322	2211.990723	18.7631702	12.6210098	6.4750342	1375192.875	283102.5	1092090.375	3718.276856	1800	1941	18.3500004	1	0.927	5.25	24.0299988	1.63	9.5799999	12.4899998	14.4899998	15.4099998	16.25	17.0900002	18.4200001	19.1399994	19.6000004	19.8500004	20.2799988	20.539999	20.7299995	20.9499989	21.25	21.5599995	21.7600002	22.0499992	22.3400002
Background	418488.1	4435903.4	164.0121918	9225.216797	0	4	366.6000061	24.7107677	95	28.1852722	28.8630066	-1.1021423	-7.5809021	2243	2153.25	19.0853367	12.7484722	6.4086761	1279862.625	298322.6563	981539.9375	3993.311035	2253	2396	15.8699999	0.998	0.9400001	9.6099997	21.6899986	1.4499999	11.5999994	13.4899998	14.21	14.6899996	14.96	15.1999998	15.4399996	15.6199999	15.7999992	16.039999	16.4699993	16.6800003	16.8400002	17.0699997	17.3899994	17.8099995	18.1499996	18.4899998	19.0799999
Background	418101.8	4435542.4	36.0555115	8698.485352	0	1	304.1000061	60.2879982	13	-10.4900818	-20.5291748	-39.5767212	-56.815979	2196	2133.497315	19.1782093	12.7842903	6.3891764	822340.375	263558.5938	558781.8125	2918.742676	2183	2483	21.5599995	0.998	0.8790001	5.7399998	31.6299992	1.37	6.9499998	13.2699995	18.1800003	19.7999992	20.3599987	20.8599987	21.4300003	21.8299999	22.1700001	22.6399994	23.1800003	23.6199989	24.2299995	24.6199989	25.0900002	25.5499992	26.1399994	26.6399994	27.6299992
Background	418274.6	4437828.7	244.1311188	10436.85449	0	1	453.1000061	39.8496399	53	-12.1119385	-6.7625427	36.3823853	64.9815063	2348	2251.924316	18.6925049	12.6165037	6.5367942	908308.625	273341.75	634966.875	2355.973389	1518	2203	20.1000004	0.7870001	0.689	2.6299999	31.3299999	1.37	1.6999999	2.0799999	2.4299998	6.7799997	19.9899998	21.2299995	22.3099995	22.8400002	23.3199997	23.9799995	24.2199993	25.3699989	25.75	26.0999985	26.4499989	26.7699986	27.0499992	28.5900002	29.8999996
Background	418701.5	4435031	419.7618408	8829.524414	0	4	379.3999939	54.0336571	48	-14.1118164	-8.901062	29.1285706	15.8762207	2198	2106.860596	19.2004185	12.8291883	6.453186	1166778	241692.3594	925085.625	2777.185059	2441	2707	20.7099991	1	0.9020001	3.6099999	33.2799988	1.4	11.1199999	14.0799999	15.4499998	17.4400005	18.0100002	18.4200001	19.039999	19.6000004	20.5	21.1399994	21.9799995	22.6499996	23.3299999	23.9799995	24.8400002	25.3500004	26.3599987	26.7699986	27.2600002
Background	418378.8	4437698.3	405.2776794	10409.0918	0	4	524.2000122	38.4266624	95	23.6687012	45.1805115	108.7692566	136.9819946	2347	2245.833984	18.6767483	12.6121855	6.5442653	1134618.625	300770.6563	833848	3574.47876	2165	2321	20.539999	1	0.933	5.3899999	27.6499996	1.55	10.8299999	14.1300001	16.8899994	18.5499992	19.2799988	19.8999996	20.25	20.5200005	20.9799995	21.4499989	21.7999992	22.0799999	22.5499992	22.8899994	23.6700001	24.2299995	24.6499996	25.2099991	25.7299995
Background	418897.2	4435472.2	268.7936096	9262.484375	0	4	403.6000061	64.5368423	77	7.1478882	18.7914734	31.799469	30.9291382	2241	2130.880371	19.1088028	12.7982149	6.4811873	891636.1875	277634.1875	614002	3214.100098	3572	3612	22.0100002	0.9990001	0.989	4.1500001	31.4099998	1.41	11.6499996	14.7299995	16.7700005	18.2799988	19.8500004	20.5799999	21.3899994	22.1000004	22.5799999	23.0299988	23.5	23.9099998	24.2299995	24.6899986	25.539999	26.2099991	27.3599987	27.8799992	28.3899994
Background	418592.3	4436735.7	57.00877	9868.451172	0	4	336.6000061	26.5635834	16	-15.9526672	-32.8531189	-57.5889587	-50.3666382	2306	2196.362549	18.8109646	12.6309357	6.4466252	1117454.875	272581.5938	844873.25	2992.982422	2703	2938	9.46	0.9960001	0.92	2.9399998	15.8699999	1.38	2.22	5.71	6.1700001	6.75	7.1799998	7.79	8.3499994	8.8999996	9.6499996	10.0699997	10.3800001	10.7799997	11.1499996	11.4099998	11.7299995	12.1300001	12.7199993	13.25	14.1700001
Background	418226.3	4438495.7	102.9562988	10751.30664	0	4	469.2999878	31.9705849	86	9.0213013	17.1367493	48.6073608	76.9318848	2377	2267.522949	18.786993	12.6255035	6.4583502	1312436.625	296520.0625	1015916.5	3718.686035	3107	3495	10.1599998	0.9070001	0.8890001	2.22	21.3099995	1.41	3.9499998	4.9499998	5.8399997	6.3799996	6.7799997	7.1399999	7.4699998	7.8899999	8.2600002	8.6899996	9.5299997	10.8000002	12.3400002	12.8899994	13.4899998	14.2199993	15.7299995	17.0200005	18.5200005
Background	418638	4435607.7	425.7346497	9150.393555	0	1	349.5	63.8317986	30	1.0613708	-14.3821106	-13.2797241	-20.3833618	2232	2137.721924	19.1203861	12.7832899	6.4411278	738245.0625	239701.3125	498543.7813	1713.228149	2918	3060	10.4399996	0.998	0.9540001	3.0699999	16.289999	1.37	1.8299999	2.5799999	5.3099999	7.75	8.8099995	9.5900002	10.5999994	11.1199999	11.5500002	11.8599997	12.1199999	12.3599997	12.6499996	12.9499998	13.2699995	13.5599995	13.8699999	14.1799994	14.6199999
Background	418099.3	4437533	242.7447205	10099.6543	0	1	434.2000122	62.7506676	45	-1.8847656	-0.7850342	28.2887573	48.6411438	2322	2243.884277	18.7270584	12.6264677	6.5246511	780811.5625	269710.0313	511101.5313	2956.446533	1667	1823	16.3699989	1	0.914	6.29	22.7399998	1.38	8.46	11.29	13.0099993	14.1799994	14.9099998	15.6799994	16.1999989	16.539999	17.0799999	17.4400005	17.8099995	18.0900002	18.3299999	18.6299992	19.0299988	19.289999	19.6299992	19.9399986	20.4399986
Background	418546.5	4434735.3	132.0984497	8523.182617	0	2	406.7999878	44.1190224	66	9.8734436	24.0501709	68.912323	51.3800354	2169	2092.524902	19.2419357	12.8429813	6.4379706	1378244.375	291133.0313	1087111.375	3924.669922	2429	2571	18.8999996	1	0.9450001	3.3899999	25.8199997	1.5599999	10.5699997	12.0999994	13.5799999	14.2299995	15.4099998	16.1599998	16.8799992	17.789999	18.8899994	19.4300003	20.4799995	21.7299995	22.2600002	22.5799999	23.5900002	24.1299992	24.5100002	24.8699989	25.1800003
Background	418690.1	4438214.9	138.9244385	11003.21094	0	1	440.7999878	35.9598579	48	7.0773926	-5.7954712	16.3441772	55.4696655	2391	2240.542725	18.6601658	12.5856771	6.5066476	1038200.438	291150.7813	747049.6875	3766.20459	2641	2927	26.1399994	0.994	0.9020001	9.1399994	35.4300003	1.38	12.54	20.289999	22.6299992	24.7199993	25.4699993	25.9300003	26.2199993	26.5999985	27.1499996	27.5299988	27.9699993	28.3499985	28.6899986	29.25	29.6099987	30.289999	30.8899994	31.6399994	32.6499977
Background	418324.2	4436650.6	118.8486404	9616.652344	0	3	353.7999878	45.7056122	42	-0.532959	-10.1382751	-26.5558167	-28.781189	2284	2194.524658	18.8754292	12.6536036	6.4302807	1187656.875	280805.6875	906851.1875	3403.62793	2640	2793	16.5	0.9990001	0.9450001	5.23	21.7999992	1.37	7.4899998	10.5100002	12.5900002	13.9899998	14.7999992	15.5799999	15.9299994	16.6099987	17.2700005	17.6999989	18.1999989	18.5699997	18.9599991	19.2299995	19.539999	19.789999	20.2199993	20.5799999	20.9699993
Background	418303.8	4435808.3	49.2442894	9023.426758	0	4	303.7999878	14.9833527	4	-6.9744873	-22.0351257	-52.1051941	-65.1256104	2226	2148.254883	19.1273174	12.7614594	6.3941131	1254233.375	290123.1563	964110.25	3565.98877	1665	2132	5.21	0.951	0.781	2.4400001	11.9099998	1.38	1.73	2.1099999	2.6099999	3.1399999	3.6799998	3.9399998	4.2599998	4.6399999	4.98	5.2799997	5.48	5.71	6.0099998	6.3199997	6.6599998	7.04	7.5499997	8.2699995	8.8599997
Background	418436	4437212.2	332.0014954	10095.31738	0	3	426.2000122	74.3235016	59	8.8693542	8.6456604	24.4757385	40.2026978	2324	2225.159424	18.7250366	12.6206589	6.5140152	1124062.375	250704.7656	873357.625	2832.288574	4001	4305	16.1399994	0.9990001	0.929	4	22.7799988	1.38	6.7599998	10	11.5099993	12.5699997	13.6799994	15.1899996	15.7699995	16.3500004	16.8799992	17.3899994	17.8799992	18.2099991	18.539999	19.1299992	19.4799995	19.8400002	20.25	20.8199997	21.4499989
Background	418415.7	4436490.2	5	9572.257813	0	2	306.1000061	28.9913101	5	-23.9908752	-43.8007202	-74.073822	-77.0603638	2279	2185.308594	18.9096737	12.6661081	6.4203658	1270508.5	263785.5313	1006723	2943.216797	4056	4158	21.1199989	0.9990001	0.975	2.9399998	33.1399994	1.42	10.0100002	12.1099997	13.8199997	15.3599997	16.4799995	18.25	19.5100002	20.1499996	20.6700001	21.9799995	22.9200001	23.4799995	24.5100002	25.2600002	26.1099987	27.2299995	28.3400002	29.1399994	30.4899998
Background	418903.5	4437452.8	154.0292206	10592.46191	0	2	369.5	53.4509888	9	-23.2528992	-32.6225281	-50.7756958	-15.8845825	2365	2213.628906	18.7373943	12.5897598	6.4353533	1271963.5	234698.4375	1037265.125	2842.750732	1184	1986	3.3599999	0.733	0.596	3.0899999	10.3599997	1.41	1.65	1.7199999	1.79	1.87	1.9599999	2.0599999	2.26	2.53	2.72	3.1399999	3.73	3.99	4.1900001	4.4699998	4.6799998	4.8399997	5.0299997	5.1799998	5.3499999
Background	418197.1	4438054.5	143.2654877	10559.23438	0	2	434.3999939	64.5649338	38	9.9787292	-17.0641479	13.093689	45.3630066	2356	2260.75415	18.7123737	12.6202345	6.5230126	1310662.25	265227.75	1045434.5	3521.6875	2137	2434	19	0.987	0.878	4.1700001	26.8799992	1.38	4.4400001	9.7799997	12.6899996	14.3999996	16.8199997	18.3599987	19.4499989	20.1700001	20.8199997	21.1800003	21.7099991	22.2399998	22.4300003	22.6499996	22.9899998	23.4699993	23.8299999	24.25	24.8999996
Background	418613.9	4435484.1	495.782196	9052.648438	0	3	364.1000061	43.846302	41	-13.035614	-7.1764832	5.2214355	-3.137207	2222	2130.979004	19.1528854	12.7974796	6.4372287	941821.5	266422.875	675398.6875	2492.293945	2652	2734	24.8099995	0.9990001	0.97	6.8399997	32.3999977	1.66	19.3799992	20.4300003	21.3899994	21.8299999	22.25	22.8099995	23.4699993	23.8999996	24.3099995	24.9499989	25.6999989	26.2199993	26.789999	27.3599987	27.789999	28.3099995	28.5900002	29	30.0199986
Background	418552.9	4437890.7	399.2492981	10671.10352	0	1	541.4000244	39.117218	93	29.3588867	58.0981445	115.5780029	154.7802429	2368	2244.19043	18.6678753	12.6006613	6.5284901	996784.75	302874.2188	693910.5625	3654.612793	2649	2771	20.1700001	0.997	0.956	5.46	28.4200001	1.38	11.6399994	13.0599995	16.6499996	17.6199989	18.2999992	18.75	19.25	19.8199997	20.2700005	20.539999	20.9899998	21.4200001	21.9499989	22.789999	23.4899998	24.039999	24.9200001	25.8899994	26.5299988
Background	418067.5	4437168.7	264.0549316	9808.496094	0	4	379.6000061	39.6989059	15	-24.0346069	-31.1821899	-17.0081482	-5.5609131	2300	2225.945557	18.7765694	12.6353397	6.4941087	1278826.875	273851.125	1004975.75	3272.195313	1369	1552	12.9499998	0.992	0.882	3.05	18.5599995	1.5999999	7.1399999	8.1300001	9.2399998	9.9799995	10.6599998	11.3000002	11.7799997	12.1899996	12.6599998	13.1199999	13.8800001	14.5899992	14.9899998	15.3699999	15.96	16.3199997	16.6999989	17.1499996	17.539999
Background	418514.8	4434611.7	95	8418.099609	0	3	388.1000061	44.0298615	64	5.0136414	10.477478	51.6834717	34.6057739	2158	2087.660156	19.2579594	12.8510151	6.4372945	1286571	286084.8125	1000486.25	3650.270752	2267	2307	25.1800003	1	0.983	4.4200001	31.75	2.25	12.4499998	16.5900002	19.5100002	21.3400002	22.8999996	24.289999	25.4799995	26.0100002	26.4499989	26.8999996	27.5900002	27.9300003	28.289999	28.6599998	29.0799999	29.5699997	29.9599991	30.3799992	30.8699989
Background	418128.5	4436326.4	201.5564423	9249.345703	0	4	390.2999878	47.8604202	100	19.5053711	43.712616	26.5504761	13.1632996	2250	2176.759033	18.9863319	12.6900625	6.3936415	1135889.875	288481.8438	847408.0625	3862.742432	2867	3475	10.5100002	0.95	0.825	2.1699998	17.3400002	1.48	4.0799999	5.04	5.9899998	6.8099999	7.8399997	8.3299999	9.4499998	9.8899994	10.3299999	10.8299999	11.1700001	11.6300001	12.0199995	12.3499994	13.1399994	14.1899996	14.7399998	15.6099997	16.2999992
Background	418911.2	4434842.3	280	8874.981445	0	2	351.2999878	45.4986382	24	-19.2500305	-23.6096802	-4.4745483	-16.0067444	2201	2098.418213	19.2161751	12.8423891	6.4653907	1337383.375	259512.2813	1077871.125	3322.656494	2514	2675	21.7999992	0.9950001	0.9400001	2.8999999	32.3999977	1.37	2	2.98	7.4899998	14.3499994	18.1999989	20.2399998	22.2099991	23.6800003	24.8999996	25.6999989	26.6099987	27.2199993	27.6199989	28.0499992	28.5199986	29.0699997	29.6700001	30.1899986	30.7399998
Background	418748.5	4436918	73.8241119	10105.1123	0	1	370.7999878	59.1354752	32	-1.2774963	-6.8920288	-35.7355347	-16.8014221	2327	2201.922607	18.7672558	12.6132708	6.4528489	744701.875	250456.7656	494245.0625	1942.971558	2029	2293	21.3099995	0.9950001	0.8850001	7.9199996	27.4799995	1.39	10.6999998	16.1700001	18.4899998	19.6099987	20.2799988	20.8699989	21.3199997	21.7399998	22.0900002	22.4200001	22.7999992	23.1999989	23.4799995	23.7999992	24.0799999	24.4200001	24.8099995	25.1599998	25.75
Background	418728.2	4436165.9	153.3786163	9580.313477	0	1	352.7000122	66.24189	19	-13.0668335	-17.68573	-30.9107056	-28.807312	2275	2166.449219	18.9272079	12.6933527	6.4532285	663450.625	227198.9688	436251.6875	1487.753784	3309	3546	14.1999998	0.997	0.933	3.1999998	25.1800003	1.38	4.5699997	8.0500002	9.6799994	10.5599995	11.3099995	12	12.7199993	13.3099995	13.8400002	14.3499994	14.7799997	15.6599998	16.1000004	16.5799999	17.6099987	18.3099995	19.5	20.6700001	21.7700005
Background	418408	4438482.3	241.9194031	10920.71094	0	1	453.2000122	58.0000305	49	-23.1511841	-14.8649597	26.2798462	61.7484741	2386	2259.156738	18.7388401	12.6132345	6.4818778	757493.375	262965.875	494527.5	1872.097656	2950	3308	18.3299999	0.9960001	0.892	7.4400001	24.4899998	1.37	5.3199997	12.8299999	15.8599997	17.1999989	18.0900002	18.6599998	19.0100002	19.3199997	19.6399994	19.8699989	20.1099987	20.3199997	20.5200005	20.6700001	20.8400002	21.0499992	21.4300003	21.8699989	22.4099998
Background	418021.8	4437720.2	89.4427185	10194.17773	0	4	402.1000061	55.7718887	32	5.2720642	-14.2008362	-7.3804016	16.3171082	2328	2251.700195	18.7419739	12.6250362	6.5062952	1056331.25	267071.6875	789259.5625	2834.943359	2834	3480	19.8099995	0.897	0.814	3.53	25.289999	6.1199999	10.8800001	13.46	15.1099997	16.5100002	17.6299992	18.6199989	19.6599998	20.4399986	21.0799999	21.3599987	21.6099987	21.8699989	22.1399994	22.4399986	22.7299995	23.0299988	23.4200001	23.7699986	24.2399998
Background	418804.4	4437359.2	141.4213562	10454.5791	0	3	405.6000061	69.7791519	53	8.6053467	8.1907349	-9.9783936	19.4858093	2354	2217.719727	18.7358036	12.5953026	6.4480009	1280131.375	272305.4688	1007825.938	3607.405762	3500	3559	23.289999	1	0.983	2.72	31.6599998	2.0999999	14.9099998	16.8099995	17.7999992	18.8500004	20.1000004	20.7999992	21.8899994	22.8799992	23.5100002	24.0599995	24.4799995	25.2399998	25.9699993	26.6499996	27.1299992	27.6099987	28.0499992	28.7399998	29.4799995
Background	418865.4	4436246.2	158.1138763	9738.357422	0	4	405.6000061	28.9158573	70	21.5137024	13.723877	15.105896	21.553833	2290	2168.801758	18.8667355	12.6749592	6.4756832	1124849.25	296740.3438	828108.9375	3710.840332	3149	3378	23.8799992	0.9960001	0.932	4.71	35.8199997	1.37	12.9699993	16.8999996	18.789999	19.8599987	20.9099998	21.5799999	22.3899994	22.8999996	23.6099987	24.1399994	24.8299999	25.3799992	26.3599987	27.1099987	27.8299999	28.789999	29.8899994	31.3400002	33
Background	418621.5	4437599.9	438.4062195	10501.50586	0	4	498.6000061	47.5393143	74	18.6359558	31.3339844	79.1783752	111.7148438	2356	2233.150635	18.6929417	12.6003084	6.502924	1236004.375	284613.6563	951390.6875	3184.782471	3437	3597	17.2700005	1	0.956	3.25	26.2999992	1.37	6.54	9.6300001	12.1300001	13.5599995	14.5799999	15.2399998	15.9899998	16.6599998	17.2799988	17.8699989	18.5799999	19.1800003	19.5799999	20.1599998	21.1999989	22.0200005	22.8199997	23.7199993	24.5599995
Background	418255.6	4436847.8	282.8427124	9708.640625	0	2	421.6000061	67.1900253	87	20.7850952	36.337677	35.745697	37.8205566	2293	2205.995361	18.8317661	12.6426239	6.452457	1286345.375	274568.875	1011776.563	3386.898438	3708	4029	14.9699993	0.984	0.92	2.97	24.1899986	1.38	5.5699997	8.3999996	9.8499994	11.0900002	12.3999996	13.29	13.6700001	14.5199995	15.4799995	16.1000004	16.5299988	16.9400005	17.2799988	17.5599995	18.1700001	18.7399998	19.1499996	20.0200005	21.7099991
Background	418154.6	4435992.1	143.9618073	9036.129883	0	2	335.2999878	47.6339035	66	7.4225464	13.4128418	-18.8840332	-35.8910522	2229	2158.455078	19.0803738	12.7342863	6.3878469	1321916.5	276806.8438	1045109.625	3600.216553	3582	5263	8.4399996	0.864	0.6810001	2.6699998	13.6199999	1.37	2.0999999	4.02	5.1199999	6.29	6.8799996	7.27	7.5499997	7.8599997	8.1700001	8.7399998	9.4799995	9.8599997	10.2799997	10.6999998	10.96	11.2599993	11.5599995	11.7699995	12.04
Background	418520.5	4436623.9	60.2079735	9738.102539	0	4	340.7000122	57.4465446	27	-6.2018738	-17.8327026	-47.4427795	-44.9816284	2294	2191.434082	18.8550301	12.6475983	6.4368515	1030325.5	252985.8906	777339.625	2634.175293	3411	3959	11.4099998	0.988	0.862	3.26	17.3899994	1.37	4.6599998	6.4400001	7.9099998	8.9899998	9.5900002	10.1799994	10.6700001	11.1599998	11.6199999	11.9699993	12.3999996	12.9200001	13.2699995	13.6099997	13.9200001	14.25	14.5599995	15.0899992	15.6599998
Background	418124.1	4438398.8	10	10623.37598	0	1	410.2999878	57.1402588	31	-33.2547913	-35.5739746	-5.659729	18.6273499	2366	2270.340332	18.7905464	12.6300421	6.4639764	761555.125	235597.8438	525957.25	2022.180786	2289	2497	19.0200005	0.9990001	0.9170001	7.1799998	24.7799988	1.41	8.3299999	15.4699993	15.9899998	16.3899994	16.9599991	17.5100002	18.0599995	18.6399994	19.3699989	20.0699997	20.4799995	21.0699997	21.3799992	21.6899986	22.4699993	22.8799992	23.1499996	23.5199986	24.0599995
Background	418571.3	4435871.8	251.2468872	9269.986328	0	3	345.2000122	59.6290512	46	-1.8816528	-3.0288391	-24.3481445	-29.6634827	2246	2151.685547	19.0730095	12.751523	6.4259048	1195351.125	257839	937512.0625	3189.711426	1905	2469	8.0500002	0.9760001	0.772	3.8899999	20.0100002	1.38	3.0899999	4.0099998	4.5299997	5	5.48	5.7799997	6.04	6.6099997	7.2199998	7.54	7.77	8.0599995	8.5199995	8.8199997	9.1799994	9.8599997	11.0599995	13.9899998	16.9799995
Background	418916.9	4437947.5	67.2681198	10958.5625	0	3	394.3999939	70.4104156	12	-7.1519775	-25.0273132	-25.9034424	10.4077454	2392	2220.05957	18.7015419	12.5819178	6.457859	1040151.313	255436.9375	784714.375	2729.543701	2483	2633	19.2199993	0.998	0.943	12.8699999	24.4599991	1.38	13.5699997	16.1999989	17.1299992	17.8400002	18.5599995	18.9300003	19.1599998	19.4399986	19.6199989	19.8599987	20.0699997	20.2999992	20.5299988	20.789999	21.0599995	21.3500004	21.75	22.1299992	22.9399986
Background	418352.8	4437426.1	516.2363892	10192.89551	0	3	461.2000122	56.1293602	64	0.4554749	7.0470581	52.4072876	75.3441467	2331	2235.290772	18.7077599	12.6189508	6.5278177	1246476.375	282464.8438	964011.4375	3392.635742	2871	3089	19.7600002	0.998	0.929	4.2399998	27.6899986	1.4	8.8000002	12.79	14.6199999	16.1499996	17.0599995	18.0799999	18.8999996	19.6599998	20.5900002	21.1800003	21.5900002	21.9699993	22.4699993	22.9799995	23.4200001	23.9799995	24.7699986	25.1999989	26.0999985
Background	418779.7	4434899.1	320.7023621	8802.751953	0	3	406.1000061	65.8073959	65	1.726532	16.6474915	55.7980042	42.104126	2194	2099.868652	19.2127857	12.8386087	6.4605126	1266359.125	271088.5313	995270.625	3276.68042	2335	2417	13.6899996	1	0.966	2.6900001	28.5599995	1.48	5.8399997	7.6299996	9.04	9.8499994	10.25	10.54	11.0299997	11.54	11.9200001	12.8800001	13.7299995	15.2999992	15.9099998	16.6199989	17.1700001	18.3099995	19.4200001	20.3599987	22.7699986
Background	418464.6	4438118	386.8462219	10780.42773	0	4	500.7999878	24.3001938	97	13.9845276	25.9476929	73.3234558	112.3109436	2374	2254.366211	18.6654644	12.6055565	6.5395479	1321544.125	303736	1017808.063	3804.647949	2997	3167	12.9899998	0.9990001	0.946	2.23	23.3299999	1.38	3.3099999	4.6199999	6.6700001	8.1399994	9.3999996	10.4200001	11.0900002	11.8000002	12.8499994	13.7199993	14.6099997	15.3499994	15.8899994	16.4899998	16.9699993	17.6099987	18.6599998	19.7299995	20.539999
Background	418833	4435069.6	379.4733276	8952.241211	0	3	419.6000061	58.2763596	89	13.1339722	33.7632751	61.3235168	52.0086975	2210	2109.434326	19.1859684	12.8295078	6.4684911	1052650.5	280951.875	771698.6875	3382.084229	2881	3052	13.7599993	0.998	0.9440001	4.4899998	19.3799992	1.76	8.79	10.7299995	11.2699995	11.6599998	12.2699995	12.7799997	13.1599998	13.4699993	13.7699995	14.0699997	14.4200001	14.6700001	14.9799995	15.2599993	15.5799999	15.9799995	16.4099998	16.789999	17.3699989
Background	418670.4	4437115.2	91.787796	10192.9502	0	2	350.2999878	49.9060783	9	-7.0500793	-25.2868042	-54.7420349	-36.5105591	2333	2213.346924	18.7496071	12.6107674	6.4665761	1333268.875	262329.5625	1070939.25	3186.461182	1490	2044	6.4299998	0.906	0.729	2.77	19.5299988	1.37	1.55	1.8499999	2.23	2.73	3.23	3.5599999	3.97	4.2599998	4.52	4.8899999	5.1799998	5.3699999	6.5699997	7	7.6399999	12	12.3299999	13.9699993	14.9399996
Background	418599.2	4436393.2	98.6154175	9634.414063	0	2	360.2000122	49.3620071	53	9.6929932	10.9164124	-24.7355957	-23.8831787	2283	2178.570801	18.8968296	12.6672029	6.4331708	1345030.75	262712.9063	1082317.875	3344.27832	3063	3355	17.289999	0.9960001	0.913	4.1500001	24.0199986	1.37	8.3899994	11.3499994	13.3800001	14.4299994	15.0699997	15.7299995	16.3599987	17.0200005	17.5699997	18.0900002	18.4599991	18.8099995	19.5200005	20.0100002	20.539999	21.1099987	21.6000004	22.1099987	22.8500004
Background	418055.5	4438304	101.1187439	10535.82617	0	1	441.7999878	56.4358406	61	4.1371765	3.0831299	28.5124207	51.253418	2359	2269.147949	18.789753	12.629549	6.4644594	830585.4375	266489.9063	564095.5625	2226.490479	2394	2558	10.0599995	0.992	0.936	3.4199998	29.5100002	1.37	1.8299999	2.0899999	2.3299999	2.6599998	3.1899998	5.77	6.9400001	8.1599998	9.0299997	9.5900002	10.3299999	10.8499994	11.6199999	12.3000002	13.4299994	14.2399998	15.1799994	22.0900002	25.6499996
Background	418939.8	4435626.7	200.2498474	9394.585938	0	4	410.8999939	37.6563034	80	15.5515137	26.9875183	34.1089478	35.585083	2254	2138.326904	19.0647392	12.7789497	6.4862776	1151113.25	294519.8125	856593.4375	3566.223145	3438	3670	15.8999996	0.998	0.937	2.47	30.6299992	1.41	6.3799996	7.8799996	9.5999994	10.5900002	11.6999998	12.4499998	13.4299994	14.3499994	15.21	15.96	16.8400002	17.3899994	17.8299999	18.5599995	19.539999	21.3899994	22.9399986	24.5699997	25.7199993
Background	418777.1	4437792.6	275	10749.73633	0	1	457	65.0047989	53	-9.2095642	1.8834839	32.5922241	70.9802856	2376	2229.989014	18.6911449	12.5854321	6.4743037	756321.4375	263865.6875	492455.7813	2706.770996	2461	2592	16.3999996	0.998	0.9490001	4.0999999	23.4200001	1.37	2.25	9.4899998	11.2799997	12.3599997	14.2599993	15.4499998	15.96	16.4899998	17.1499996	17.8500004	18.4599991	18.9300003	19.5699997	20.039999	20.539999	20.9300003	21.3400002	21.8099995	22.3099995
Background	418268.9	4437341.4	486.7494202	10072.77148	0	2	489.1000061	7.0710678	100	17.8042297	45.635376	82.9699097	103.5618896	2321	2232.974365	18.7254734	12.6241503	6.521327	1300891.375	311219.7813	989671.5625	4161.155762	3386	3617	17.539999	0.997	0.936	3.04	27.9499989	1.39	5.6900001	8.2799997	9.5999994	12.79	14.7999992	16.1399994	17.539999	18.2799988	18.7099991	19.1899986	19.6299992	20.1899986	20.8500004	21.1999989	21.5	22.1399994	22.6000004	23.2600002	24.4699993
Background	424372.8	4433473.9	311.0064392	12766.27734	0	3	417.6000061	32.910923	89	11.6212158	33.9393921	97.3455505	90.8737793	2589	1840.103882	19.4369984	12.8445349	6.2445297	1083760	299142.5625	784617.4375	3730.834961	2123	2571	8.2699995	0.965	0.826	2.3399999	16.2199993	1.37	2.3199999	3.8599999	4.5699997	5.1799998	6	6.7199998	6.96	7.5599999	7.8299999	8.1999998	8.9200001	9.3800001	9.7799997	10.2199993	10.6599998	11.1199999	11.8299999	12.6700001	13.4399996
Background	427788	4433067.8	313.249115	15840.64746	0	3	391.2000122	20.4602108	24	-3.87854	-3.1192932	36.6533508	92.6177673	2882	1733.899658	19.512661	12.8909454	6.2618542	1170455.25	296695.625	873759.625	3441.888428	1542	2065	17.0599995	0.763	0.747	4.04	26.9200001	1.37	9.6700001	11.25	12.5500002	13.6700001	14.1499996	14.75	15.2599993	15.8599997	16.8299999	17.4300003	17.9899998	18.6800003	19.2999992	20.1199989	20.75	21.4300003	22.1199989	22.7699986	23.8400002
Background	424860.7	4435639.9	332.0014954	14181.86523	0	4	502.3999939	27.1959286	57	0.3970947	3.8595276	29.9563599	87.9190369	2714	1818.000977	18.9939156	12.710722	6.4205036	1301830.125	301385.875	1000444.25	3574.436523	1874	2454	5.9699998	0.984	0.7640001	4.98	23.9200001	1.38	1.9299999	2.52	3.0899999	3.6799998	4.2199998	4.4899998	4.6900001	4.8800001	5.0499997	5.1900001	5.4099998	5.6299996	5.8899999	6.21	6.5699997	6.9499998	7.7599998	12.5299997	13.54
Background	422278.9	4432390.9	113.3578415	10416.8252	0	3	279.7999878	36.3817215	0	-22.8936462	-39.8710022	-67.2647705	-82.9433289	2355	1924.050903	19.373951	12.8797541	6.3769112	1150209.5	259035.75	891173.8125	2866.147949	2026	2121	19.1299992	0.994	0.955	3.9599998	31.2999992	1.49	6.3599997	12.8199997	14.0999994	15.4899998	16.2999992	17.5900002	18.1199989	18.4799995	19.039999	19.6999989	20.2700005	21.0900002	21.6700001	22.0900002	22.6299992	23.9499989	24.9599991	25.6299992	26.3400002
Background	428133.6	4436046	93.4077072	17258.56641	0	3	168.1999969	57.8413925	30	3.364624	-9.6073303	-65.6560822	-80.5952606	2973	1586.982422	20.3832283	13.3798952	6.3762283	1113738.375	263229.0625	850509.3125	3282.780518	2378	3493	17.0699997	0.674	0.6810001	2.3299999	24.6399994	1.37	2.1900001	8.4099998	9.2699995	10.3000002	11.1799994	12.4499998	15.1599998	16.4699993	16.8799992	19.1800003	20.9099998	21.9399986	22.4899998	22.789999	23.0699997	23.289999	23.5900002	23.8099995	24.1199989
Background	420164.7	4435369.1	320.9750671	10190.92383	0	2	429.2999878	59.0760612	47	-11.9501953	-9.1611023	20.1828613	48.9133301	2328	2087.883789	18.8901291	12.7330389	6.5709367	1336639.375	269942.8438	1066696.625	3395.299316	2670	2776	21.6000004	0.9990001	0.9620001	4.71	30.6299992	1.38	6.6399999	11.7699995	15.6599998	18.2399998	20.5100002	21.3799992	21.9499989	22.2799988	22.8299999	23.3299999	23.7099991	24.1000004	24.5299988	24.9599991	25.3599987	26.1899986	27	27.6099987	28.5599995
Background	426670	4428465.1	127.4754868	14035.00391	0	1	348	49.478672	46	-10.3416748	-10.5185852	-5.4642944	-2.2188416	2627	1848.05603	19.3024044	12.8473902	6.3868065	871793.625	272225.1563	599568.5	2383.102051	3002	3248	10.6799994	0.9960001	0.924	2.3899999	18.7199993	1.37	2.28	4.1399999	5.7599998	6.5899997	7.8499999	8.8099995	9.5500002	10.3099995	10.5599995	11.1899996	11.8699999	12.3299999	13.0499992	13.4699993	14.0099993	14.5199995	15.0599995	15.6199999	16.7099991
Background	426019.4	4431307.9	116.7261734	13685.05469	0	4	213.8999939	23.7591038	27	-0.4628601	-6.3225098	-44.2641907	-82.4803467	2670	1774.921021	19.7704811	13.0567322	6.3413062	1210647.25	286362.9063	924284.375	3533.949951	2378	2726	7.9499998	0.983	0.872	2.52	16.4799995	1.37	1.8299999	2.99	3.79	4.7399998	5.1399999	5.6799998	6.0699997	7.0899997	7.7399998	8.2600002	8.6499996	8.9299994	9.1999998	9.5599995	10.0100002	10.4699993	11.3400002	13.3800001	15.0099993
Background	421791	4430134.7	55	9311.885742	0	4	395.6000061	72.5843124	37	4.8979187	-3.8552246	-13.1881409	-5.005127	2194	1968.848999	18.9939175	12.837677	6.6774225	953022.1875	247062.8281	705959.375	2503.990967	2593	2684	13.6499996	1	0.966	4.3199997	19.1299992	1.42	3.77	7.1399999	10.6199999	11.6199999	12.2599993	12.8199997	13.3499994	13.7999992	14.1499996	14.5299997	14.8999996	15.3999996	15.7999992	16.1800003	16.6099987	16.9699993	17.2799988	17.5900002	17.9599991
Background	420571.3	4436632.6	49.2442894	11290.29688	0	3	328.2999878	40.4473305	19	-8.6788635	-33.3225403	-36.1651917	-31.0763245	2426	2044.49231	19.192194	12.7617884	6.3234234	1121267.375	279197.125	842070.1875	3323.095459	3451	3716	24.1099987	0.998	0.929	4.3899999	32.4699974	1.38	7.2599998	12.4899998	16.8400002	19.5100002	21.789999	23.5100002	24.6099987	25.4200001	26.0100002	26.7199993	27.2600002	27.6499996	28.0599995	28.4300003	28.8699989	29.1499996	29.4599991	30.25	30.9299984
Background	423823.9	4434195.9	110.1135788	12576.31543	0	3	345.7000122	32.2568207	38	1.3464966	-5.4926758	-22.1613159	-12.868866	2570	1871.126221	19.2715282	12.7923098	6.3044662	1248587.125	289990.25	958596.875	3694.366455	3039	3259	5.1500001	0.988	0.932	5.54	18.6800003	1.37	1.5699999	1.74	1.9599999	2.28	2.8999999	3.49	4	4.3800001	4.6500001	5.0299997	5.3800001	5.6099997	5.9000001	6.27	6.5799999	6.96	7.46	8.5900002	9.2799997
Background	419595.5	4433383.6	115	8529.87207	0	4	376	66.4764557	28	-6.0894775	-22.9550171	-1.9635315	2.4126282	2167	2035.550903	19.1609802	12.833827	6.5051184	1263216.75	249817.1719	1013399.625	3363.721436	5339	6164	22.0599995	0.97	0.8660001	2.8499999	35.0499992	1.37	3.0599999	6.54	12.7299995	15.5099993	17.0799999	19.039999	20.6599998	21.5299988	22.8699989	23.7600002	24.6099987	25.5799999	26.8400002	27.9300003	28.9899998	29.75	30.7099991	31.9799995	32.9599991
Background	427401.8	4434602	168.6712799	15997.30957	0	4	223.8999939	33.0246964	59	3.3571014	8.3709106	-9.2661133	-50.0900269	2885	1647.529663	20.0392437	13.1695862	6.2983651	1219647.75	277453.4063	942194.375	3216.422852	3184	3320	12.8899994	0.9990001	0.9590001	2.9199998	18.4300003	1.37	5.9200001	7.1799998	8.2799997	9.5599995	10.4399996	11.0100002	12.0500002	12.6799994	13.1199999	13.5599995	13.96	14.6399994	15.1899996	15.6099997	15.9499998	16.5	16.9099998	17.4799995	17.8699989
Background	424962.3	4429864	256.3200989	12409.79102	0	4	405.1000061	29.8329391	41	2.3280945	3.86026	14.4772034	36.8706665	2536	1883.57019	19.1567078	12.7599268	6.3622332	1092811.75	292041.7188	800770.0625	3238.381104	2089	2257	9.2399998	0.997	0.9260001	3.0599999	16.1199989	1.37	2.6799998	4.5	6.21	6.8399997	7.5	8.0100002	8.5699997	9.0799999	9.4899998	9.7799997	10.1399994	10.3899994	10.6399994	10.9399996	11.3000002	11.79	12.3099995	12.8800001	13.3099995
Background	422035	4436361.8	127.4754868	12270.12012	0	1	326.7999878	36.1332436	42	-5.4018555	-9.7596741	-20.7730103	-30.6731262	2514	1935.226318	19.3242302	12.8148727	6.3039732	979709.625	287656.9375	692052.6875	3460.568604	2713	2915	19.3199997	0.994	0.9310001	3.1599998	31.9699993	1.41	8.96	10.6499996	13.7599993	14.21	15.1499996	15.7399998	17.4899998	18.1299992	18.6499996	19.8500004	21.0100002	21.6099987	22.0299988	22.7699986	23.3099995	24.1700001	26.0599995	27.2999992	28.5199986
Background	428540.2	4429457.8	145.6022034	15941.39551	0	4	336	32.2742767	30	-5.0495605	-8.0992432	-45.6419067	-39.821106	2787	1882.898315	19.1859951	12.7391548	6.2898126	1166011.75	286192	879819.75	3276.494629	3243	3574	30.3599987	0.992	0.9070001	4.8099999	42.7399979	1.4699999	17.3400002	20.7600002	23.2099991	24.6700001	26.1999989	28.1899986	30.4099998	30.9499989	31.5799999	32.3899994	32.75	33.1199989	33.6800003	34.2799988	35.3699989	35.8999977	36.5400009	37.5699997	38.5200005
Background	422726.2	4432029.9	0	10707.65723	0	4	238.6999969	9.0553646	1	-27.4951935	-45.9325714	-93.0319061	-126.7413177	2380	1913.407715	19.4692345	12.921279	6.3656821	1157910.375	266788.3438	891122	2927.611084	3544	3899	18.3500004	0.983	0.909	2.9099998	26.6999989	1.39	6.0999999	10.2699995	12.1899996	13.3999996	13.9799995	14.8800001	16.9899998	18.25	19.2199993	19.6399994	20.3599987	21.3599987	22.1000004	22.6599998	23.4099998	23.9799995	24.3199997	24.7299995	25.4499989
Background	426304	4432436	25	14237.60156	0	4	169.6000061	9.4339542	3	-16.5025482	-32.0464172	-83.3494873	-115.2470093	2728	1742.011719	19.7855415	13.0750608	6.3567462	1167954.25	279728.6563	888225.5625	3404.255615	1219	2005	10.3899994	0.581	0.608	2.3499999	17.4699993	1.53	2.3399999	4.3499999	6.0899997	7.27	7.8699999	8.3400002	8.8800001	9.6999998	10.0999994	10.5999994	11.04	11.7699995	12.6399994	13.3099995	14.0999994	14.5199995	14.9099998	15.1899996	15.6700001
Background	422400.9	4437715.6	111.8033981	13395.26465	0	4	255.8000031	25.0797596	4	-13.305954	-20.9192963	-54.9678497	-60.8680878	2595	1775.79126	19.6295109	12.9376488	6.2382865	1172660.5	283121.0938	889539.375	3355.628174	4399	4491	16.8099995	0.988	0.98	1.6799999	33.3199997	1.37	1.78	2.3399999	3.52	4.9400001	7.1599998	9.9499998	13.1799994	14.8599997	16.9400005	18.75	19.8699989	20.7099991	22.3299999	24.1499996	25.75	26.7600002	28.2399998	29.039999	30.6799984
Background	425653.5	4435278.9	304.384613	14698.05469	0	1	477.7000122	43.146492	51	-5.0930786	5.7347717	68.8284607	97.2699585	2764	1761.160889	19.3006992	12.8007612	6.2981939	898329.875	285296.375	613033.5	2500.854981	3089	3365	18.7299995	0.998	0.918	4.0299997	24.8299999	3.5699999	14.0799999	15.6999998	16.1099987	16.5900002	17.0100002	17.5	17.8199997	18.0299988	18.2999992	18.6399994	19.0799999	19.4200001	19.8599987	20.289999	20.7600002	21.1700001	21.6999989	22.2699986	23.0900002
Background	421262.5	4431628.8	308.098999	9193.791016	0	4	440.6000061	18.5237579	90	15.4396973	28.4665527	40.567627	54.5174866	2224	1975.60376	19.0030079	12.802495	6.6013169	1282748.375	304445.9063	978302.375	3757.383057	1925	2062	9.04	0.9950001	0.934	3.1099999	16.7199993	1.38	3.25	5.0799999	6.3099999	6.8299999	7.23	7.7199998	8.21	8.6599998	9.0100002	9.4799995	9.7399998	10.0299997	10.3499994	10.6799994	11.0100002	11.2799997	11.8800001	12.4399996	13.3899994
Background	429068.8	4435283.9	334.5519409	17795.78125	0	3	223	36.7696381	68	-2.9967346	16.4918213	54.0467529	12.1953125	3009	1556.588013	20.7536259	13.6205349	6.483305	1012293.188	282911.75	729381.5	3186.11792	2500	2699	14.8599997	0.9950001	0.9260001	3.1099999	22.5499992	1.38	2.3199999	3.3599999	8.5199995	11.3800001	12.3699999	13.9799995	14.8800001	15.4499998	16.0599995	16.6599998	17.289999	17.7099991	18.4499989	18.8299999	19.0799999	19.4799995	19.7399998	20.0799999	20.9399986
Background	424189.8	4430816.6	134.6291199	11793.54199	0	1	382.7999878	40.2136726	62	11.6316528	22.0282593	-23.5339355	16.9117737	2480	1889.254028	19.0943012	12.7888737	6.4834447	916113.8125	278961.1563	637152.6875	2675.367432	1431	1572	3.8999999	0.956	0.91	3.1499999	10.1300001	1.37	1.6999999	2.04	2.25	2.3899999	2.51	2.6199999	2.77	2.95	3.1599998	3.3399999	3.54	3.8	4.2199998	4.5799999	5.1799998	5.3899999	6.1099997	6.6799998	7.3799996
Background	419717.5	4433794.8	191.6376801	8868	0	4	358.2999878	62.9800377	35	-19.5441589	-16.8597412	-18.3854065	-19.1777649	2201	2046.61145	19.1585579	12.8215275	6.4826217	1051321.375	235994.8281	815326.5	2427.501953	2289	2354	22.3699989	0.998	0.9720001	4.5999999	31.6700001	1.38	13.3899994	16.7999992	18.0699997	18.9699993	19.9899998	20.8400002	21.5	22.0499992	22.3899994	23.0199986	23.5799999	24.039999	24.539999	25.1000004	25.5900002	26.0100002	26.7299995	27.5299988	28.4799995
Background	427523.8	4430139.7	241.2985687	14984.47559	0	4	393.2999878	34.9284668	59	2.1622925	6.6282043	35.7150574	50.9249878	2747	1844.385376	19.3036671	12.771801	6.2378712	1222277.375	291775.5625	930501.8125	3382.907959	0	1765	0	0	0	0	0	0	0	0	0	0	0	0	0	0	0	0	0	0	0	0	0	0	0	0	0
Background	424596.4	4432982.5	208.8659821	12792.06152	0	4	312.2000122	42.4794121	48	-0.3212891	4.5944519	32.1837769	3.4942017	2591	1810.486328	19.4614811	12.8905535	6.3173733	1301078.5	282350.625	1018727.813	3748.369873	2649	2932	20.0599995	0.997	0.9030001	2.99	29.7699986	1.4	5.1399999	8.3599997	11.2599993	13.6799994	16.0499992	18.25	19.7399998	20.7399998	21.3699989	22.5100002	23.3599987	24	24.5299988	25.0799999	25.5	25.9200001	26.5	27.0900002	27.6899986
Background	422644.8	4429733.6	18.0277557	10090.87305	0	2	372.3999939	16.4050388	1	-19.8010254	-34.1002502	-72.5216675	-45.7688599	2262	1978.824585	18.7801304	12.7952671	6.8050447	1302628.125	282498.9063	1020129.25	3555.886719	3029	3107	25.0599995	1	0.975	4.1799998	37.2999992	1.37	16.3400002	18.2799988	18.9499989	19.8400002	20.7199993	21.6999989	22.6299992	23.4599991	24.75	25.3799992	26.5999985	27.3999996	28.1999989	29	29.8899994	30.4499989	31.1499996	32.1800003	33.7799988
Background	428011.7	4433388.7	10	16150.83008	0	4	285	76.1914444	4	-15.5606995	-29.7981567	-40.5625916	-7.835083	2912	1707.855347	19.7504177	13.0491877	6.3400116	899179.8125	231745.75	667434.0625	2205.995117	3032	3082	9.3400002	0.9990001	0.984	2.0899999	16.1199989	1.39	1.88	2.3299999	2.72	3.6499999	6.6700001	7.6099997	9.0500002	9.5799999	10.0699997	10.4200001	10.7399998	11.1700001	11.6999998	12.2699995	12.7399998	13.1700001	13.6099997	14.0999994	14.5699997
Background	419554.9	4438397.4	284.253418	11722.2793	0	3	383.1000061	33.288517	93	18.4680176	35.4374695	10.3713074	13.754364	2446	2113.991211	19.1613026	12.7171669	6.2716546	1269750.125	297409.9375	972340.1875	3789.935303	1779	2833	2.45	0.862	0.628	2.72	4.3199997	1.37	1.51	1.5899999	1.7099999	1.8099999	1.9299999	2.05	2.1599998	2.25	2.3499999	2.46	2.5699999	2.6599998	2.75	2.8299999	2.9199998	2.99	3.0799999	3.1999998	3.48
Background	423458	4435960.7	344.4197998	13171.83789	0	4	412.3999939	38.1525993	36	-2.6353149	-0.7015991	-23.7915649	5.3571167	2611	1862.264404	19.0898933	12.6854944	6.2743411	1058312.125	292527.9375	765784.1875	3508.892334	2850	3033	9.8499994	0.984	0.9400001	2	20.0699997	1.38	2.0899999	3.21	4.2999997	5.4400001	6.0499997	6.4499998	7.1599998	7.79	8.4099998	9.4499998	10.1499996	10.6599998	11.8800001	12.8999996	13.9899998	14.7999992	16.0799999	17.4599991	18.2299995
Background	420530.6	4432711.8	177.5528107	8973.016602	0	3	433.8999939	57.3062859	79	10.2443542	29.5095825	22.0202942	50.7195129	2215	1997.047363	18.9342155	12.7971382	6.6592841	1258815.375	282940.9063	975874.4375	3535.558106	2064	2255	16.1599998	0.998	0.915	7.5499997	22.1999989	1.4	9.3499994	12.6799994	13.4099998	14.3599997	14.7999992	15.4299994	15.9799995	16.2299995	16.5699997	16.8500004	17.1499996	17.4200001	17.7199993	18.0200005	18.3299999	18.6399994	18.9300003	19.2700005	19.6800003
Background	422812.6	4438036.5	510	13915.35254	0	2	316.3999939	37.1904373	54	-4.2346802	-3.5595093	1.8084412	5.7423401	2639	1736.646851	19.5773697	12.929162	6.2744336	1350037.5	279688.1875	1070349.25	3643.394531	2865	3325	15.9799995	0.9170001	0.862	1.8199999	30.3199997	1.37	3.3699999	5.6799998	6.54	8.8199997	9.4699993	10.0999994	10.7299995	14.0900002	15.6399994	16.789999	17.9799995	19.75	20.6399994	21.3099995	22.1299992	24.1399994	24.789999	25.9099998	26.9200001
Background	421511.5	4434787.5	159.7654572	10904.64648	0	3	345.6000061	60.638382	62	14.184845	23.2575378	-9.0230713	-21.2880554	2401	1945.056641	19.3331127	12.8249121	6.3153543	1163699.125	275454.75	888244.375	3407.992188	3086	3395	9.8699999	0.994	0.909	2.8599999	20.3599987	1.37	3	4.4899998	6.0499997	7.1399999	7.6799998	8.4499998	8.8299999	9.1300001	9.5100002	9.9799995	10.5	10.9799995	11.3499994	11.8400002	12.2799997	12.8299999	13.4200001	14.5099993	15.8499994
Background	423625.7	4431538.6	232.432785	11418.25	0	1	482.2000122	50.2840767	80	16.4098816	28.3049011	117.2478333	124.7163696	2447	1887.050781	19.2165203	12.8021212	6.3863697	828814.4375	275756.6563	553057.8125	2168.375732	2715	3322	5.98	0.9900001	0.817	2.1399999	11.6099997	1.37	2.02	2.54	3.1799998	3.6899998	4.0899997	4.3899999	4.8399997	5.3800001	5.8699999	6.21	6.5299997	6.8399997	7.1299996	7.46	7.7199998	8.0799999	8.4700003	9.1399994	9.8199997
Background	427203.6	4431673.9	101.1187439	14920.49316	0	2	285.2999878	38.198452	34	-5.8937683	-18.6304626	-37.3399048	-49.746582	2782	1806.8125	19.6100388	12.9469461	6.2738538	1301897.125	277865.75	1024031.438	3504.697754	1645	2178	6.0899997	0.813	0.7550001	2.99	13.7699995	1.37	1.64	2.4099998	3.1799998	3.78	4.1199999	4.52	4.9200001	5.3299999	5.5899997	5.9499998	6.21	6.52	6.8899999	7.2399998	7.52	7.8999996	8.3499994	10.5599995	11.5999994
Background	421348.9	4436953.5	165	12093.33008	0	1	278.7000122	34.0000916	59	8.9894409	12.5272217	-24.9805908	-66.8050537	2491	1943.815186	19.4538651	12.8798037	6.3022466	996691.125	291283.375	705407.75	3781.853516	1096	2327	8.5900002	0.549	0.471	1.9299999	16.7099991	1.37	1.61	2.1299999	2.77	3.49	5.23	6.3899999	7.23	8.0100002	8.4799995	9.3899994	10.29	10.7199993	11.1300001	11.3499994	11.7799997	12.3299999	12.75	13.3099995	14.3499994
Background	425252	4434516.8	387.0723572	13999.57129	0	2	492.1000061	43.3417969	87	9.4841309	24.2525024	90.3404541	134.4644775	2704	1803.942749	19.1115551	12.7122545	6.3064308	1411761.375	299334.3125	1112427	4119.963867	4693	5125	20.0100002	0.998	0.9160001	2.9299998	33.079998	2.23	8.25	11.3199997	12.9299994	14.7699995	16.4300003	17.3999996	18.3699989	19.0599995	20.0900002	20.789999	21.4399986	21.9899998	22.5799999	23.6199989	24.2099991	24.9099998	26.0299988	27.5699997	30.8599987
Background	422080.7	4433704.5	63.6396103	10807.98438	0	2	281.7000122	33.948616	34	1.1430359	-9.1039124	-45.0136719	-70.5292969	2399	1908.636841	19.4597378	12.9406996	6.4175143	1294207.125	275790.25	1018416.813	3580.708252	2826	2976	9.8999996	0.993	0.95	2.1499999	20.2399998	1.37	1.79	3.1999998	4.48	5.4699998	6.21	7.2199998	8.29	8.8999996	9.8299999	10.4799995	11.0199995	11.6199999	12.1399994	12.6999998	13.3400002	13.8800001	14.7199993	15.5599995	17.0200005
Background	428585.9	4433839.9	90.1387787	16837.64844	0	2	302	14.2303944	64	11.2535706	17.6266174	45.8201294	17.5361938	2966	1665.996704	20.0826778	13.2257166	6.3629408	1305667	297181.0938	1008485.938	4034.984619	1744	2719	3.8999999	0.927	0.641	2.4199998	6.3799996	1.37	1.77	2.1800001	2.48	3.05	3.3099999	3.4499998	3.5999999	3.73	3.8499999	4	4.1700001	4.3699999	4.52	4.6700001	4.79	4.9000001	5.04	5.1999998	5.3899999
Background	420617	4435870.5	87.4642792	10856.20703	0	3	397.8999939	45.3045654	43	4.3007813	-6.7904053	0.6149902	28.219574	2388	2056.314941	18.9975548	12.7188883	6.4331293	1159810.25	275995.3125	883814.9375	3051.885986	2253	2289	14.6499996	1	0.984	2.6099999	28.2199993	1.48	6.98	8.9399996	9.6300001	10.1300001	10.71	11.5699997	12.3099995	12.8699999	13.3899994	13.8999996	14.7599993	15.2399998	16.1000004	16.5699997	18.2799988	19.7700005	20.7799988	21.9099998	24.1999989
Background	426471.7	4429778.7	110.679718	13902.80566	0	3	259.6000061	45.7055588	49	4.2449493	4.3239746	-23.8485413	-72.9170837	2659	1827.80835	19.5871277	12.9890213	6.3898888	1093677.25	278840.7188	814836.5625	3367.440674	1314	2394	11.8699999	0.684	0.549	1.63	24.0799999	1.37	1.74	2.48	4.8299999	5.3099999	5.5999999	5.9899998	6.75	10.29	13.0599995	13.9099998	14.9499998	15.4099998	15.8599997	16.4799995	16.9099998	17.7099991	18.1999989	19.2199993	20.3899994
Background	425496	4432260.6	304.0559082	13415.89551	0	4	286.8999939	33.1434479	77	0.2211304	12.9926453	43.5757294	-1.3128967	2649	1765.085938	19.683176	13.031661	6.3751278	1082420.125	290006.9063	792413.1875	3579.284668	2370	2691	19.5499992	0.9680001	0.881	5.0299997	29.2600002	1.37	10.46	14.1700001	15.3199997	16.4099998	16.9400005	17.5599995	18.2099991	18.7999992	19.3099995	20.25	20.7999992	21.4399986	22.1399994	22.6700001	23.1599998	23.6099987	24.2699986	25.1299992	25.8299999
Background	428789.2	4432666.7	87.3212433	16694.55469	0	3	363.2999878	20.5548191	31	6.1039429	-3.6186218	-32.2672729	-6.5386353	2946	1810.228394	19.4756374	12.858511	6.2396879	1224990.375	293469.625	931520.75	3422.022217	2485	2628	8.9299994	0.9990001	0.946	2.5899999	16.7199993	1.37	2.3099999	3.4399998	4.6500001	5.9400001	7.0599999	7.6699996	8.3199997	8.8099995	9.1899996	9.5	9.8999996	10.3400002	10.6300001	10.9699993	11.3699999	11.6700001	12.0799999	12.8599997	13.4200001
Background	420332.4	4437946.2	67.2681198	11964.03027	0	3	300.1000061	40.1123314	51	16.2254639	7.414093	-19.5575867	-39.9299927	2473	1959.416748	19.3843784	12.8384209	6.2847257	1145601.25	285433.5313	860167.6875	3511.369873	2998	3196	25.3299999	0.9990001	0.938	4.1999998	35.0999985	1.38	3.73	13.5	17.0900002	19.2799988	20.8699989	24.4200001	26.1899986	27.0699997	28.0900002	28.5100002	29.1099987	29.5199986	30.1299992	30.5499992	30.8599987	31.3799992	32	32.579998	33.5699997
Background	424235.6	4435509.5	219.6588287	13578.60547	0	3	506.8999939	25.6319332	85	1.1008911	1.6552124	32.6587524	89.5882568	2657	1844.756958	18.8196392	12.668766	6.5084372	1283697.125	304004.875	979692.25	3628.559815	4948	5274	17.3599987	1	0.938	2.1900001	29.9499989	1.38	5.1099997	7.75	9.9299994	10.6599998	12.1499996	13.6899996	14.6999998	16.539999	17.5599995	18.0799999	19.5599995	20.5900002	21.6199989	22.1099987	22.6399994	23.6700001	24.1199989	24.8599987	26.1999989
Background	420007.2	4431177.6	176.7767029	7860.599609	0	4	396.3999939	43.3243942	91	17.0957031	40.7384338	39.7607422	20.1732178	2100	1994.48584	19.28722	12.9452143	6.5994358	1242567.75	291638.75	950929.0625	3743.750488	3865	4293	20.1599998	0.915	0.9	3.4399998	30.0999985	1.37	3.6799998	7.0999999	11.4200001	17.4599991	18.2700005	19.3799992	19.8599987	20.5499992	21.1199989	21.6099987	22.5299988	23.5499992	24.0299988	24.4599991	25.6199989	26.0999985	26.7699986	27.3799992	28.1700001
Background	427813.4	4434832.6	406.97052	16464.29492	0	3	244.1999969	39.3953934	28	-5.0885162	-3.1098328	18.5348816	-5.3190002	2924	1620.471924	20.2461491	13.2904587	6.3316774	1238444	283546.2188	954897.8125	3602.437744	3114	3276	18.9599991	0.9990001	0.951	2.6399999	30.3499985	1.39	11.7399998	13.1399994	13.9799995	14.6300001	15.3899994	15.9499998	16.3500004	17.3899994	17.8599987	18.2700005	19.25	20.0900002	21.2199993	22.3299999	22.8799992	23.5900002	24.3400002	25.3400002	27.1899986
Background	424723.5	4430365.3	295.4657288	12239.94238	0	2	437.7000122	35.1283531	86	16.9250793	36.3914795	64.2016907	74.695282	2524	1876.071411	19.2293015	12.7976074	6.365911	1391495	296484.9375	1095010.125	4059.748047	1769	2181	6.3399997	0.974	0.811	2.5999999	15.2999992	1.37	1.78	2.21	2.72	3.23	3.73	4.5099998	5.0699997	5.3299999	5.52	5.9000001	6.2599998	6.6199999	6.9899998	7.5299997	8.3699999	9.1799994	10.1099997	11.1300001	12.5099993
Background	423747.7	4436592.5	318.943573	13773.16309	0	3	437.5	14.1818514	71	-7.9010925	0.1237183	0.22229	29.1689758	2661	1817.144531	19.1857586	12.686861	6.1822691	1184486.75	297374.9063	887111.8125	3490.011475	780	1915	8.3800001	0.442	0.407	3.3099999	28.7299995	1.37	1.54	1.89	2.1900001	2.45	4.6999998	5.6500001	6.2599998	6.8499999	8.0199995	8.4200001	8.8499994	9.1599998	9.4200001	10.1300001	10.3299999	11.8699999	12.8499994	18.1999989	18.789999
Background	422446.6	4434155.8	158.8238068	11350.07617	0	3	288.2000122	20.554842	48	-0.1596375	0.8587036	-18.1348572	-65.216095	2450	1895.768311	19.498333	12.9464388	6.390378	1216565.625	291946.5625	924619.125	3480.414307	2783	3147	6.52	0.989	0.8840001	2.49	12.6899996	1.4399999	2.28	3.1199999	4.0499997	4.6799998	5.0799999	5.5499997	5.8299999	6.1999998	6.3899999	6.6599998	7.0099998	7.3199997	7.5499997	7.8599997	8.1799994	8.5599995	8.8999996	9.3099995	9.7699995
Background	428301.3	4430500.7	342.2352905	15802.87695	0	3	511.8999939	33.8377151	75	2.8502502	16.138916	75.7101746	132.6682129	2822	1905.823364	18.9635525	12.6704369	6.3762512	1324098.75	303188.4375	1020910.313	3934.625977	206	1347	2.23	0.148	0.153	3.77	4.6199999	1.37	1.4399999	1.49	1.53	1.5799999	1.5999999	1.65	1.79	1.89	1.9599999	2	2.0899999	2.3	2.3999999	2.6399999	2.75	2.8	2.97	3.1099999	3.55
Background	423178.5	4433343.5	301.5377197	11621.54297	0	2	359.7000122	23.550375	98	22.4346924	43.3933411	62.7532654	26.7332458	2479	1867.786987	19.5622864	12.9416189	6.3112931	1325668	297721.0625	1027946.938	4042.226563	128	1751	2.0999999	0.076	0.073	1.86	3.47	1.37	1.4	1.42	1.4499999	1.48	1.53	1.5999999	1.63	1.75	1.8	1.89	1.9799999	2.1199999	2.4199998	2.51	2.5899999	2.8299999	2.95	3.0899999	3.1799998
Background	426756.3	4433749.7	11.1803398	15083.09375	0	3	156.5	1.414246	0	-11.7732391	-34.8854675	-82.5199432	-139.4978943	2808	1692.657959	19.9346848	13.1429043	6.3482223	1188791	281332.4375	907458.5	3364.707275	3164	3617	15.5199995	0.9900001	0.8750001	3.03	22.3799992	1.4299999	6.2199998	9.1899996	10.3400002	11.9099998	12.5999994	13.79	14.6700001	15.1499996	15.7599993	16.4499989	16.9099998	17.3899994	18.1299992	18.6999989	19.1899986	19.7399998	20.1000004	20.5299988	21.0799999
Background	421714.8	4432140.2	217.0829315	9799.266602	0	4	447	48.9744453	90	3.9651794	23.4391785	56.6919861	71.8359985	2291	1955.854736	19.0176086	12.778986	6.5373969	1262879.75	268223.8438	994655.9375	3166.068359	4010	4147	23.8199997	0.9990001	0.9670001	3	35.0999985	1.38	10.7399998	11.9899998	13.5099993	16.1999989	18.8099995	21.5699997	23.3699989	24.5699997	25.289999	26.2199993	26.8899994	27.3999996	28.1499996	28.8699989	29.4799995	30.2600002	31.2099991	31.8199997	32.6100006
Background	419112.7	4437013.6	305.1638794	10434.05273	0	2	430.8999939	38.1903801	71	10.2732239	14.5389404	15.7151184	45.5368958	2354	2188.457764	18.7503529	12.6019278	6.4460011	1310787.75	278735	1032052.75	3428.834229	2641	2866	8.4499998	0.97	0.9210001	2.3899999	17.0100002	1.38	2.8099999	4.04	5.1999998	5.6500001	6.0699997	6.48	6.79	7.1799998	7.6499996	8.1799994	8.5500002	9.2200003	9.8299999	10.3599997	10.7600002	11.7199993	12.4099998	13.0900002	14.25
Background	419458.3	4435118.4	154.0292206	9475.033203	0	2	342.7000122	36.0782166	10	-19.1606445	-26.4381104	-45.1106873	-36.4328003	2260	2112.33374	19.1572704	12.8134842	6.4680591	1300578.625	257078.5625	1043500.125	3140.875	2508	2653	17.0499992	0.9990001	0.9450001	4.29	24.6199989	1.49	10.8099995	12.6899996	13.6999998	14.2299995	14.8699999	15.3399992	15.9299994	16.3500004	16.8699989	17.289999	17.6900005	18.1700001	18.6599998	19.1199989	19.4200001	19.7299995	20.4599991	21.7799988	22.9099998
Background	427264.6	4429026.6	297.4054565	14641.09961	0	4	295.2000122	38.3274155	47	2.7927551	3.0733337	-1.2065125	-46.9917908	2686	1836.749146	19.6037502	12.9863567	6.3631315	1111603.75	277973.8438	833629.875	2992.004639	1794	2079	15.9499998	0.9810001	0.863	4.8499999	23.1099987	1.39	5.3399997	8.0799999	12.7799997	14.6799994	15.0699997	15.3800001	15.6899996	15.9799995	16.4099998	16.6999989	17.2799988	17.7700005	18.0299988	18.3400002	18.539999	18.7700005	19.1599998	20.039999	21.6399994
Background	424987.7	4431869.5	374.7332458	12816.94727	0	1	333.2999878	56.4003334	100	13.7034302	21.3832397	52.0772705	31.9887085	2592	1793.177124	19.4868946	12.9267073	6.3628063	853980.375	276189.3438	577791	2959.119873	1854	2939	4.8199997	0.9110001	0.631	8.3099995	18.3999996	1.37	1.86	2.25	2.5	2.77	2.95	3.1799998	3.4299998	3.6999998	3.9499998	4.23	4.3899999	4.5499997	4.6999998	5.0599999	5.71	6.0799999	6.6099997	7.2599998	13.1899996
Background	421897.8	4430786.5	172.6991577	9553.487305	0	2	478.6000061	22.1500568	100	27.3285217	49.0083313	53.7668457	83.0525513	2238	1967.15686	18.9675255	12.8112755	6.6472402	1368115.625	307799.0313	1060316.5	4217.743164	3181	3268	14.3099995	1	0.973	2.4199998	25.5599995	1.4499999	5.0799999	6.6599998	7.71	9.7799997	10.9299994	11.9799995	12.7799997	13.8199997	14.5499992	15.1099997	16	16.4599991	17.0200005	17.6199989	18.2099991	18.6399994	19.4799995	20.0299988	21.0100002
Background	428403	4431192.6	296.0574341	16005.40918	0	1	467.2000122	39.5789948	48	-7.3399353	-2.3907471	24.6848145	68.3500977	2863	1900.546997	19.0210876	12.6973238	6.3724871	988161	293185.6875	694975.3125	3159.966553	2691	3008	28.2399998	0.9960001	0.895	7.4400001	37.5299988	1.42	17.6999989	22.3999996	24.0799999	25.0699997	25.7600002	26.6599998	27.1999989	27.8499985	28.3899994	28.9699993	29.4200001	30.1199989	30.6099987	31.2099991	31.9699993	32.7099991	33.4199982	34.1300011	35.1300011
Background	419946.2	4437284.4	311.4883728	11232.79199	0	3	433.5	50.6210442	75	4.712616	24.4503174	60.0735779	66.3021851	2419	2091.637695	18.9572525	12.6665897	6.3726583	1043379.938	283229.8438	760150.125	2977.767334	3559	3633	16.3400002	0.9990001	0.98	2.73	26.9599991	1.37	6.1999998	9.2200003	10.4399996	11.5500002	12.6199999	13.4799995	14.6599998	15.4899998	16.1999989	16.9699993	17.7700005	18.5599995	19.1800003	19.7700005	20.4799995	21.2600002	22.0499992	23.0100002	24.1700001
Background	422873.5	4434035.4	263.865509	11661.64648	0	1	351	31.1206856	100	27.0155029	49.9864197	34.8238525	6.0113525	2481	1888.239136	19.5044346	12.9100056	6.3092437	1025817.25	281657.5	744159.75	2797.231445	1761	1976	8.4899998	0.992	0.891	3.1899998	23.8799992	1.37	1.9399999	2.24	2.6499999	3.72	4.3600001	4.9200001	5.3099999	5.7199998	6.1199999	6.8899999	7.6900001	8.3499994	9.1199999	9.8400002	10.4299994	11.3499994	15.8899994	19.1000004	21.5
Background	420922	4432862.2	5	9387.658203	0	4	361.5	3.2595778	0	-22.1656494	-36.6686401	-55.0077515	-16.1578674	2257	1984.302124	18.9366226	12.7686529	6.59902	1205832.875	277800.0625	928032.8125	3217.432373	2753	3415	15.5599995	0.927	0.8060001	2.3	27.9099998	1.37	2.27	3.3799999	4.5799999	7.7599998	11.8499994	13.96	14.46	14.7599993	15.0199995	17.1700001	17.9499989	18.7600002	19.2399998	19.5699997	20.9200001	21.3599987	21.9399986	24.3400002	26.6099987
Background	426207.5	4434080.6	221.9234161	14694.25879	0	2	261.2000122	45.1883469	64	2.2273865	14.3521576	-17.7248535	-45.0272827	2770	1717.087402	19.8521461	13.0664921	6.2731819	1329136	268546.4375	1060589.625	3522.873779	3138	3540	25.1499996	0.9580001	0.886	3.5799999	33.6800003	1.52	11.3800001	13.6799994	15.71	19.5	23.3699989	25.0299988	26.2699986	26.7799988	27.1999989	27.6999989	28.0999985	28.4799995	28.8199997	29.1999989	29.5699997	30.0100002	30.4299984	31.0299988	31.6299992
Background	425556.9	4429613.3	132.853302	12976.50391	0	3	323.1000061	4.2573915	27	16.850708	-1.7153931	-17.9777527	-32.8748779	2585	1859.748413	19.3458176	12.8194304	6.2891617	1216595.375	294266.9375	922328.4375	3668.128662	1095	1396	3.8099999	0.979	0.784	2.78	7.3399997	1.37	1.86	2.23	2.6199999	2.8799999	3.01	3.1199999	3.23	3.3199999	3.3899999	3.51	3.6299999	3.74	3.97	4.3899999	4.6100001	5	5.3699999	5.7199998	6.1599998
Background	421328.6	4436111.2	306.960907	11567.95703	0	3	411.2000122	37.9010391	94	12.0935364	33.1278381	63.2102661	52.1614685	2450	1994.675049	19.2914104	12.7626257	6.232677	1135951.75	289793.3125	846158.5	3181.901123	2789	3053	13.4299994	0.997	0.914	5.04	18.6700001	1.38	9.2299995	10.1599998	10.8000002	11.5199995	11.9799995	12.29	12.75	13.1999998	13.4899998	13.7699995	14.0199995	14.3099995	14.6300001	15	15.3499994	15.6700001	16	16.5	17.0799999
Background	429134.8	4430019.4	392.2371826	16573.58203	0	3	483.5	56.3205795	79	6.2977295	23.7639465	67.365509	84.8168335	2842	1925.725464	19.0697155	12.7005854	6.323369	1105788.5	287584.8438	818203.625	3344.140869	923	1360	20.1399994	0.808	0.679	3.97	28.5799999	1.37	3.9399998	13.5	14.6999998	15.2199993	16.4400005	17.6000004	18.0100002	19.5499992	20.3400002	21.1299992	22.4099998	23.1499996	24.0299988	25.2600002	25.6999989	25.9599991	26.5699997	26.8099995	27.8299999
Background	424093.3	4432591.5	22.3606796	12183.17773	0	1	212.3999939	104.3581238	16	-15.8380127	-24.1763153	-76.607605	-102.6272278	2531	1829.589478	19.4442749	12.9076271	6.3705521	525488.125	217217.2031	308270.9063	2386.426758	3048	3156	20.9300003	0.998	0.966	1.88	40.7999992	1.49	9.3999996	10.5900002	11.4200001	12.0900002	12.7399998	13.3400002	13.9699993	14.7799997	16.6099987	18.2199993	19.6899986	22.1999989	24.039999	27.6499996	29.9200001	32.1899986	34.1100006	35.5200005	37.6699982
Background	427671.1	4432185.3	219.829483	15495.62793	0	2	348.3999939	27.750988	28	-15.1115417	-20.3726501	-27.0027771	5.2648926	2844	1799.466553	19.4093113	12.8105125	6.20438	1352774.625	289622	1063152.625	3629.57959	4212	4471	17.7099991	0.993	0.942	4.5299997	25.4599991	1.37	5.6299996	11.6399994	13.3599997	14.7599993	15.5099993	16.1299992	16.8799992	17.3999996	18.0599995	18.7299995	19.4200001	19.9399986	20.3599987	20.9699993	21.5	21.8599987	22.25	22.8500004	23.75
Background	421816.4	4438277.1	305.6550293	13302.21777	0	2	245	16.9743099	20	0.1216278	-6.7947083	-20.4650574	-45.7808228	2573	1754.07605	19.67416	12.9901114	6.3040948	1281189.125	292158.0938	989031.125	3711.677246	2068	2161	11.3800001	1	0.957	4.9099998	15.3800001	1.4	8.2299995	8.8000002	9.4699993	9.9899998	10.3000002	10.5599995	10.8400002	11.0900002	11.3000002	11.4699993	11.8099995	12.0099993	12.2399998	12.5199995	12.7999992	12.9799995	13.3400002	13.79	14.0900002
Background	424459.2	4434757.4	183.3712158	13398.53027	0	2	396.5	33.1058655	47	1.4570313	-2.2859192	-37.6149597	7.5561829	2646	1860.966065	19.0909386	12.6732063	6.2507944	1358192.75	292002.6875	1066190.125	3586.923828	3920	4459	17.7799988	0.96	0.8790001	1.76	32.6899986	1.37	4.4200001	6.1299996	7.0599999	8.1599998	9.7299995	11.8599997	13.2199993	15.7699995	17.1299992	18.3699989	20.4099998	22.2299995	23.6399994	24.1499996	24.9099998	25.9899998	27.3999996	28.5699997	29.8699989
Background	422507.6	4431508.5	336.3406067	10335.28516	0	4	372.2000122	45.9959335	50	5.5227051	6.7930908	-9.9801636	-11.3538818	2334	1937.470825	19.2096653	12.8666201	6.5151448	961255.625	279937.1563	681318.4375	2885.357666	675	1208	3.74	0.5790001	0.559	7.5	14.3099995	1.37	1.48	1.63	1.77	1.9699999	2.1800001	2.3299999	2.49	2.5799999	2.74	2.95	3.24	3.47	3.6299999	3.9199998	4.3699999	4.6599998	4.9400001	6.6399999	10.1799994
Background	428037.1	4435163.5	498.8236084	16800.92383	0	2	258.5	45.2603645	8	-8.2323303	-6.9836121	33.3782349	22.532074	2949	1600.866821	20.4348831	13.3915348	6.3455024	1345452.125	270277.5625	1075174.625	3525.385498	2445	2594	30.8299999	0.9990001	0.943	3.51	45.0900002	1.55	13.6999998	16.2299995	22.2099991	25.6399994	27.1700001	28.3099995	29.5299988	30.2699986	30.9699993	31.5999985	33.0400009	34.1800003	35.0900002	36	37.25	38.1499977	39.2099991	40.8099976	42.2399979
Background	423483.4	4430696.2	101.2422867	11078.81348	0	2	463.2999878	53.2023392	61	1.1285706	6.9928589	24.1481628	69.2552795	2399	1933.177612	18.9249153	12.7649794	6.6005087	1338307	280802.1563	1057504.75	3736.047607	1769	1858	7.5799999	0.9960001	0.952	2.3799999	15.3199997	1.37	1.79	2.8	4.1799998	4.8899999	5.4299998	6.02	6.4099998	6.6999998	7.0999999	7.4400001	7.7599998	8.2399998	8.5900002	9.3599997	10.1399994	10.6399994	11.21	11.9899998	12.9399996
Background	424947.1	4436833.1	330.0378723	14892.79102	0	1	558.2000122	20.2388973	78	5.659729	24.6740723	113.1611023	157.2239075	2767	1743.009766	19.2315483	12.8152676	6.3911653	1151055.375	309629	841426.375	3737.00708	3230	3392	9.8099995	0.9910001	0.952	2.3	18.0499992	1.38	3.3699999	4.6199999	6.1299996	6.5599999	7.2799997	7.5799999	7.7999997	8.6599998	9.5999994	10.75	11.0799999	11.3499994	11.7799997	12.2599993	12.6099997	13.0099993	13.3800001	13.9299994	15.3999996
Background	420393.4	4434396.4	199.1230774	9770.676758	0	2	459.2999878	55.3940468	87	21.2270813	31.8109741	55.6584167	77.1350403	2292	2034.60144	18.8878899	12.7321253	6.5739889	1360746.375	285976.875	1074769.5	3650.257568	3143	3257	16.8699989	0.997	0.965	2.99	26.4300003	1.38	6.0599999	8.3400002	10.6799994	12.1099997	13.9699993	15.1099997	15.9099998	16.5200005	17.2799988	18.039999	18.6700001	19.0299988	19.5499992	20.2799988	20.9799995	21.6899986	22.2299995	23.2199993	24.1599998
Background	426898.7	4430741.4	420.7433777	14446.84961	0	1	345.3999939	19.4164162	53	0.4384155	9.8844299	42.6850281	23.1446838	2723	1811.121826	19.5686836	12.9489965	6.3215351	1121265	299759.1875	821505.8125	3869.095703	2967	3070	14.2599993	1	0.966	4.2799997	25.0900002	1.37	5.4200001	8.6399994	10.6300001	11.9799995	12.5299997	13.1799994	13.7399998	14.1999998	14.4099998	14.6799994	15.0699997	15.46	15.9499998	16.4400005	16.7199993	17.25	17.9899998	18.7600002	19.8899994
Background	425922.9	4433584.2	563.0275269	14243.93652	0	2	286.7999878	23.7828007	97	-1.3151855	-0.2865601	20.0651245	-13.6455383	2729	1736.007202	19.7258205	13.0045862	6.2756381	1318219.125	294736.2813	1023482.813	3894.282715	2663	3731	21.1800003	0.729	0.714	2.3199999	29.2299995	8.5999994	15.1300001	16.5100002	16.9799995	17.2399998	17.7799988	18.5	19.3599987	19.7799988	21	21.4200001	22.2199993	22.5799999	22.9300003	23.4399986	24.039999	25.2999992	25.9499989	26.5599995	27.2199993
Background	423727.4	4435750.2	342.5273743	13278.40527	0	1	545.0999756	23.5049877	96	15.7836914	34.1374207	95.7259521	129.6369629	2625	1854.936035	18.9165764	12.6692982	6.4128494	1148835.25	311565.1875	837270	4042.293701	3310	4545	10.9299994	0.936	0.728	1.52	24.539999	1.37	1.9399999	2.6399999	3.1699998	3.8699999	4.2599998	4.4899998	4.6599998	5.0499997	5.9200001	6.8899999	8.1599998	9.25	18.2399998	19.0499992	20.1000004	20.9899998	22.1800003	23.2699986	24.0299988
Background	425191	4428981.5	364.0054932	12570.96777	0	1	356.7999878	114.9019699	19	0.3252869	-16.1279297	-44.1076965	-26.0152588	2534	1901.765747	19.0200043	12.7241659	6.4224291	587925.625	226472.4375	361453.2188	2858.225586	2148	2279	8.7799997	0.998	0.943	2.52	16.5900002	1.37	1.88	2.6900001	4.7399998	5.9899998	6.8599997	7.27	7.8199997	8.3499994	8.8400002	9.3699999	9.9699993	10.3599997	10.5900002	10.8800001	11.3400002	11.8299999	12.2399998	12.7399998	13.6099997
Background	424215.2	4437916.1	259.6151123	14947.51465	0	4	348.2000122	46.9641037	91	4.5080261	16.0302429	-14.9724426	-4.7997742	2746	1705.371826	19.6205101	12.929244	6.2327156	1072195	283774.5938	788420.375	3477.745117	1911	2397	13.4399996	0.9680001	0.7970001	5.3199997	40.6399994	1.37	6.2399998	7.5099998	8.0699997	8.71	9.5299997	10.1300001	10.5599995	10.9799995	11.3000002	11.5500002	11.7599993	12.0999994	12.5	12.9699993	13.5299997	14.0499992	21.7199993	25.7099991	29.8599987
Background	422263.7	4435479.4	356.7211914	11916.35938	0	1	340.2999878	43.1697502	16	-17.5018921	-24.4364014	-0.6003723	-31.2165527	2492	1903.983887	19.3802814	12.8106089	6.2380171	890458.75	270404.5938	620054.125	2578.727783	1982	2123	9.8699999	0.994	0.934	2.4299998	17.0499992	1.37	2.1699998	3.9299998	5.4099998	6.3199997	7.3699999	8.0599995	8.5699997	9.2799997	9.9799995	10.79	11.5599995	11.8899994	12.1899996	12.4299994	12.6700001	13.0199995	13.3999996	14.1599998	15.2299995
Background	422924.4	4431027.2	215	10606.08301	0	1	436	47.3617744	85	18.8626099	29.4668884	13.1539307	44.3430481	2354	1938.733643	19.011734	12.7951202	6.5700121	871999.4375	284792.4063	587207.0625	2564.547363	506	1310	18.1700001	0.375	0.386	5.3299999	23.8999996	1.38	1.6799999	2.1699998	16.7600002	17.4699993	18.0299988	18.4499989	18.8799992	19.2099991	19.6599998	20.2600002	20.5699997	21	21.2299995	21.6299992	21.9899998	22.3199997	22.6700001	22.9099998	23.25
Background	419021.2	4435900.6	86.313385	9635.25	0	3	421.3999939	44.4071541	71	0.4017029	4.6968079	32.7532654	40.1990051	2278	2150.374023	18.9747658	12.7403164	6.4983664	1187267.875	281512.1563	905755.6875	3295.4729	3314	3796	11.3299999	0.9480001	0.873	1.9299999	21.4899998	1.41	2.5899999	3.46	5.2599998	6.5299997	7.5	8.4499998	8.75	9.3400002	10.3400002	11.3000002	12.7199993	13.7999992	14.3099995	15.2999992	15.8299999	16.3299999	16.9599991	17.8099995	18.539999
Background	426502.2	4431433.3	345.1448975	14185.46875	0	2	340.3999939	33.0001831	89	15.0884705	38.1999817	76.1602783	35.5736084	2714	1779.987305	19.7408524	13.0409231	6.3346772	1367044.5	289035.6875	1078008.875	3908.876953	2414	3113	10.5900002	0.95	0.775	1.89	18.1599998	1.37	2.9099998	3.6099999	4.4400001	5.1199999	5.9899998	7.4099998	9.6999998	11.2399998	12.1099997	12.29	12.4799995	12.6899996	12.96	13.6799994	14.0599995	14.8099995	15.1300001	15.5699997	16.2099991
Background	422599.1	4436712.8	204.0220642	12929.62988	0	1	431.2999878	36.911953	66	1.1152039	3.8794556	50.0646057	74.3830566	2573	1864.58252	19.1899681	12.7242146	6.256546	1015124.938	294463.7188	720661.1875	3787.429443	1768	2130	25.9799995	0.895	0.83	7.6099997	37.1699982	1.52	16.6999989	21.7099991	22.539999	22.7999992	23.6800003	24.3299999	24.8199997	25.0499992	25.3500004	25.7600002	27.0999985	27.4899998	28.1800003	28.9699993	29.4499989	29.8099995	30.4599991	31.5799999	33.2999992
Background	425363.8	4434276.1	125	13997.33203	0	3	414.7999878	42.8733521	38	-0.693573	-10.9458313	39.1838989	75.6126404	2705	1795.895508	19.226553	12.7544003	6.275701	1265066.5	294115.75	970950.75	3695.900879	3330	3999	7.9099998	0.989	0.8330001	2.53	15.1899996	1.37	2.6499999	3.8899999	4.75	5.3199997	6.0599999	6.3999996	6.5699997	6.8099999	7.2999997	7.8599997	8.1599998	8.4799995	8.9299994	9.3199997	9.7399998	10.5199995	11.5	12.4299994	13.4899998
Background	421135.4	4433193.1	234.7871399	9734.230469	0	4	441.8999939	35.7577972	75	7.1069031	16.7592773	32.9248962	69.6055908	2292	1971.690186	18.983696	12.7630339	6.5378265	1296612	294479.7813	1002132.188	3681.825195	2254	2339	12.75	1	0.964	4.2199998	19.6499996	1.37	5.21	7.5099998	9.3499994	10.6899996	11.4200001	11.8499994	12.3699999	12.8199997	13.1799994	13.5	13.7599993	14.0900002	14.3800001	14.6899996	15.0099993	15.3699999	15.8599997	16.4200001	17.7799988
Background	428941.7	4434411.5	438.3206482	17363.125	0	3	287.7000122	15.5243998	100	15.1952209	35.5988922	75.8889313	40.993042	2990	1612.51062	20.3341579	13.356926	6.3719015	1249374.5	298227.1875	951147.25	3956.248291	0	1536	0	0	0	0	0	0	0	0	0	0	0	0	0	0	0	0	0	0	0	0	0	0	0	0	0
Background	424388	4429944.2	118.0042343	11848.42773	0	2	384.2000122	59.8173714	22	-5.835907	-18.7006531	-47.5255127	-7.5815735	2473	1918.295654	18.9231815	12.7594604	6.5957389	1344220.5	247649.8125	1096570.625	3393.934082	3207	3381	12.0999994	0.998	0.9490001	2.3499999	24.4899998	1.37	2.3399999	3.4099998	6.5499997	7.7199998	8.2699995	9.4099998	10.1399994	11.4699993	12.0799999	12.5500002	13.4899998	14.6199999	15.1700001	15.4200001	15.6700001	16.5200005	17.5	17.9599991	20.0599995
Background	419915.7	4436442.1	258.940155	10668.7168	0	4	489.2999878	10.7528887	99	21.7954102	48.295929	76.1696167	115.8033752	2373	2119.808838	18.8962402	12.7169619	6.5347137	1304414.625	310624.8438	993789.75	4187.265137	874	1692	6.0899997	0.472	0.517	2.25	12.6099997	1.52	2.1499999	2.9199998	3.46	3.97	4.1999998	4.46	4.6399999	4.9499998	5.3099999	5.8199997	6.3099999	6.6199999	6.9499998	7.23	7.8599997	8.6599998	9.1799994	9.8699999	10.5
Background	427722	4429267.3	128.1600494	15111.72363	0	4	286.6000061	22.7622242	49	1.0644836	8.1669617	-25.7777405	-60.7456055	2725	1843.561279	19.4978371	12.9173679	6.332294	1286379	292639.25	993739.75	3695.503906	4256	4373	25.8699989	1	0.973	4.4000001	37.1899986	1.52	14.3699999	17.7600002	19.0799999	20.8400002	21.9799995	23.3199997	24.1999989	25.5999985	26.5900002	27.3199997	27.8899994	28.4699993	29.0799999	29.6999989	30.6099987	31.3499985	32.1199989	33.2599983	34.5699997
Background	424794.6	4432110.1	118.8486404	12697.42578	0	3	222.8999939	45.2561531	17	-7.5417938	-19.2530975	-61.5444946	-78.7053833	2580	1798.235596	19.4799061	12.9268513	6.3721743	978432.375	274223.9375	704208.4375	3116.983887	968	1269	5.21	0.8660001	0.763	4.27	17.1999989	1.37	1.65	1.9599999	2.1499999	2.4199998	2.6799998	2.9399998	3.1999998	3.6299999	4	4.2399998	4.5099998	4.7199998	5.0699997	5.5999999	5.9400001	6.46	9.7699995	11.1799994	13.5199995
Background	428209.9	4432516.3	230.3258514	16095.47266	0	2	484.7000122	32.0001221	85	4.6653748	21.5569153	87.2912598	134.6444702	2903	1799.920898	19.2975731	12.7794523	6.2597318	1394775.75	300333.0625	1094442.625	3940.423096	3254	3543	23.039999	0.9960001	0.918	5.5799999	34.7999992	1.39	3.3299999	17.3699989	18.1800003	19.6299992	21.8199997	22.6199989	23.1299992	23.6399994	24.0100002	24.4499989	25.2199993	25.7399998	26.2199993	26.7199993	27.289999	28.0499992	28.7199993	29.5199986	30.5999985
Background	419427.8	4437434.8	268.0018616	10951.81348	0	2	419.3999939	32.3807297	63	7.987793	16.6418457	19.4606628	41.7991333	2395	2163.872315	18.7837448	12.5933046	6.3992968	1371880.75	289765.0625	1082115.75	3887.485596	2721	2946	20.3899994	0.979	0.924	4.7999997	28.0299988	1.37	9.29	13.1399994	15.3800001	16.9400005	18.2399998	18.8999996	20.3599987	20.9200001	21.6599998	21.9699993	22.2699986	22.5799999	23	23.5299988	24.3799992	24.8400002	25.1599998	25.4599991	25.9099998
Background	423330.9	4434998.1	104.0432587	12540.39844	0	4	408.2000122	30.7002182	16	-4.9493408	-14.8207397	12.5250244	26.809082	2561	1896.565064	19.215004	12.7253304	6.2307229	1211628.625	290842.4688	920786.125	3328.898682	3022	3676	5.5099998	0.9860001	0.822	2.29	10.29	1.37	1.9499999	2.51	3.0899999	3.6299999	4.27	4.5799999	4.8399997	5.1700001	5.5499997	5.8199997	6.0699997	6.2799997	6.4899998	6.71	6.98	7.2599998	7.5499997	7.8799996	8.21
Background	420119	4431749.1	116.7261734	8176.143555	0	2	339.3999939	10.2774992	16	-5.7032776	-20.4147949	-38.0137329	-37.1864319	2134	1997.800293	19.1338291	12.8907452	6.6469769	1286316	292868.6875	993447.3125	3587.731934	669	1437	22.5199986	0.361	0.466	5.02	31.3799992	1.37	11.4899998	13.5599995	16.9599991	18.4799995	19.8999996	20.7299995	21.2399998	21.8099995	22.4200001	23.0599995	23.6299992	25.5499992	26.7199993	26.9599991	27.2799988	28.4599991	28.7399998	29.3899994	29.6899986
Background	426624.2	4435404.2	183.8477631	15618.99902	0	1	315.7999878	25.7000237	42	8.8692932	9.5439453	-11.5611877	0.6058044	2844	1686.500122	19.9128342	13.0722284	6.2255588	1093137.625	293603.8438	799533.75	3796.743408	2213	2268	21.1399994	1	0.9760001	3.0599999	34.3800011	1.53	11.4200001	14.0099993	15.4399996	17.2399998	17.9099998	18.1499996	18.3599987	18.9899998	20.0900002	20.8400002	21.789999	22.6000004	23.5699997	24.1000004	25.3199997	26.4899998	27.6800003	29.4699993	30.3799992
Background	425973.7	4430936.9	10	13568.56641	0	3	194.8999939	60.6268768	10	-9.2949677	-22.1146545	-70.5689697	-109.8783569	2656	1788.009766	19.7394676	13.0416536	6.3429313	1028049.188	256366.5156	771682.6875	3026.052002	1760	1794	17.8500004	1	0.9810001	7.3999996	25.039999	1.4	10.1799994	13.5799999	14.6300001	15.5899992	16.1399994	16.7399998	17.5200005	17.8799992	18.289999	18.7399998	19.0499992	19.5200005	19.8999996	20.1899986	20.3999996	20.6700001	21.039999	21.5100002	22.1299992
Background	423046.3	4437164	55.2268066	13562.36816	0	4	483.3999939	41.311161	58	-5.1659546	-2.2130127	83.0853271	123.6448364	2626	1792.890747	19.1556759	12.7107124	6.2634454	1175256.75	294741.375	880515.3125	3632.057373	2856	3651	13.0799999	0.929	0.7820001	2.3599999	27.3099995	1.41	4.79	6.1799998	6.3899999	6.5999999	7.1499996	11.1499996	11.5	11.7599993	12.1399994	12.8699999	13.3400002	13.7599993	16.0799999	16.4400005	16.8199997	17.4699993	18.5499992	21.289999	23.6099987
Background	421745.3	4433915.1	201.5564423	10625.19727	0	3	262.3999939	72.6541061	9	-24.5952454	-38.2846069	-83.0472412	-99.2573242	2380	1924.10083	19.3763752	12.9052448	6.4321337	1114448.375	226563.4219	887884.9375	2712.470459	3389	3490	23.4499989	0.9990001	0.9710001	3.4499998	34.3999977	1.37	11.6399994	15.9399996	17.6000004	18.5	19.3799992	20.1199989	21.6499996	22.6299992	23.9699993	24.7299995	25.2199993	25.8799992	26.6599998	27.3499985	28.0199986	28.9300003	29.4699993	30.0199986	31.3199997
Background	423859.5	4433102.9	215	12148.11328	0	4	333.8999939	52.825222	83	11.6207581	31.4736633	37.3065186	9.8306274	2529	1844.428101	19.5094337	12.9348669	6.3554897	1046610.5	280724.6563	765885.875	3337.972656	2702	3056	6.1399999	0.951	0.8840001	2.1399999	10.9699993	1.4299999	2.55	3.26	3.6699998	4.1500001	4.5599999	4.9099998	5.2799997	5.5999999	5.8399997	6.1500001	6.54	6.8599997	7.1299996	7.4499998	7.79	8.0900002	8.6099997	8.9899998	9.3499994
Background	427437.4	4433238.2	324.4996033	15557.51953	0	4	344.1000061	22.8610744	58	-1.2140198	-2.0580139	36.3598633	55.480957	2855	1712.657349	19.6463413	12.9651985	6.2753444	1206257.5	297780.3438	908477.1875	3686.170166	1694	2647	7.9400001	0.632	0.64	2.0899999	14.5199995	1.37	2.71	3.54	4.3800001	4.9099998	5.3699999	6.25	6.8499999	7.3599997	7.8199997	8.3299999	8.6399994	9.0599995	9.5699997	9.8699999	10.3699999	11.0599995	11.3599997	11.6899996	12.1099997
Background	421013.5	4438517.8	345.1448975	12850.45215	0	2	278.7000122	34.9446602	24	3.4631348	-10.7466125	-6.7041626	-13.36203	2532	1804.2323	19.4621201	12.897501	6.328733	1347061.375	282744.6563	1064316.75	3751.922607	3344	3589	13.2299995	0.997	0.932	2.21	27.0599995	1.37	3.6499999	5.1300001	6.6599998	7.8799996	8.6199999	9.4799995	10.1099997	12.29	13.6599998	14.3800001	14.79	15.3399992	15.7599993	16.3799992	17.6399994	18.7799988	19.25	19.7399998	21.6700001
Background	424916.6	4436081.1	305.2867432	14458.97168	0	2	476.6000061	44.8218994	30	-13.1746521	-27.4577637	3.2590637	58.3630066	2736	1790.094971	19.0307369	12.7487164	6.4600749	1310743.625	266042.5625	1044701.063	3315.874756	3041	3610	14.5299997	0.98	0.8420001	3.1099999	28.6999989	1.37	2.6399999	4.1300001	5.9000001	11.1099997	12.5999994	13.0799999	14.04	14.6399994	15.0799999	16.2399998	16.7999992	17.1900005	17.4799995	17.789999	18.1199989	18.4300003	18.7799988	19.3999996	21.7999992
Background	421989.2	4432832.1	165.3027496	10327.4707	0	3	372	57.9006958	49	14.5922852	3.7575378	12.4506836	15.8884888	2350	1929.927002	19.2299595	12.8097477	6.3813806	994968.75	264170.5	730798.25	2919.403809	1807	1871	3.6299999	0.994	0.966	2.8199999	6.0799999	1.38	2.02	2.3399999	2.5799999	2.8099999	3.01	3.1599998	3.29	3.4199998	3.54	3.6799998	3.8	3.9099998	4.02	4.1399999	4.2399998	4.3699999	4.5299997	4.75	5.21
Background	428494.5	4436487.2	275.136322	17776.96484	0	4	229.3000031	27.5045452	54	-5.4047089	-3.892746	3.4627533	-19.2167053	3006	1571.408081	20.4479961	13.4027386	6.3541694	1176059.75	282277.4063	893782.375	3308.427979	2178	3443	14.7299995	0.8380001	0.633	2.1800001	23.5799999	1.37	1.89	2.6599998	4.29	5.6199999	9.9699993	11.3000002	15.7399998	17.5699997	18	18.1900005	18.3899994	18.5699997	18.8199997	19.1399994	19.3999996	19.7600002	20.1199989	20.7999992	21.6700001
Background	420850.8	4434907.8	91.9238815	10444.01367	0	3	400.8999939	54.1155472	43	-7.313446	-17.2564697	11.901825	28.0710754	2355	2007.182983	19.0464745	12.7216692	6.3958278	1284340.75	274735.125	1009605.625	3540.825928	2674	3393	8.4899998	0.883	0.788	2.5	17.8299999	1.37	2.49	3.4499998	4.4899998	5.3199997	5.6999998	6.6799998	7.04	7.3699999	7.6499996	8.5799999	9.29	9.5999994	10.3099995	10.8599997	11.2799997	11.6700001	12.1300001	12.6399994	14.1099997
Background	426380.3	4428816.1	220.0568085	13754.71191	0	1	309.1000061	35.7087669	61	-9.2326355	-0.0101013	-26.4606018	-47.0037231	2623	1851.054077	19.4133816	12.9201899	6.4220181	957214.6875	274750.5	682464.1875	2445.888428	1619	1873	8.5100002	0.993	0.864	2.1199999	19.2399998	1.37	2.1199999	2.54	4.0699997	4.4400001	4.7999997	5.0299997	5.4200001	5.9000001	7.0999999	8.5699997	9.9299994	10.9099998	11.3299999	11.6199999	11.8599997	12.1599998	12.8299999	13.1399994	16.5699997
Background	425729.7	4431388.1	149.1643372	13418.79004	0	3	224.6999969	32.3187828	33	-0.3735657	-3.6799316	-40.3249054	-71.9000702	2647	1776.350098	19.6835728	13.0165396	6.3470683	1048950.5	277391.8125	771558.6875	2999.581787	3147	3512	14.21	0.9900001	0.896	2.55	25.5499992	1.38	3.6499999	6.3899999	7.8899999	9.7299995	11.1700001	11.9799995	12.5500002	13.29	14.0699997	14.5999994	15.2799997	16.1700001	16.8599987	17.4599991	18.0900002	18.8999996	19.9599991	20.7700005	22.1099987
Background	421196.4	4430575.9	14.1421356	8823.469727	0	1	337.7999878	54.1584015	4	-16.3439636	-33.6105042	-49.7461548	-48.7132874	2165	1973.966309	19.0547848	12.8558369	6.6524992	851853.75	256163.9375	595689.8125	2672.520264	1621	1681	27.789999	0.998	0.964	3.74	39.9300003	1.5	17.6399994	19.1499996	20.4099998	22.8099995	24.1299992	24.7299995	25.6299992	27.6899986	28.6099987	29.2199993	30.0999985	30.6399994	31.0199986	31.289999	32.0299988	32.6699982	33.5099983	34.0999985	35.3800011
Background	429002.7	4431794.3	173.5655518	16706.25977	0	3	473.3999939	34.6770439	63	-2.4011536	1.7142944	17.4788513	68.1822815	2922	1884.741089	19.0891953	12.7592459	6.4217081	1074205.875	297055.625	777150.1875	3402.525879	4178	4286	15.6399994	0.9990001	0.975	3.02	27.2600002	1.38	2.5799999	5.4000001	9.3199997	11.6499996	12.8699999	13.5799999	14.2699995	15.7199993	16.25	16.8899994	17.5599995	18.0200005	18.6900005	19.1399994	19.6199989	20.2600002	21.289999	22.3999996	23.6599998
Background	420220.6	4437073.8	95	11305.02734	0	3	327.1000061	17.3926716	25	7.5179749	-16.6811829	-40.7788696	-31.9979248	2426	2054.445557	19.1495018	12.7434082	6.3301449	1247032.25	289877.2188	957154.9375	3564.151856	1078	1919	5.4699998	0.522	0.562	2.01	10.4799995	1.38	1.73	2.27	2.8599999	3.51	3.8099999	4.0599999	4.3199997	4.6799998	5.1700001	5.8299999	6.0699997	6.2399998	6.4899998	6.8299999	7.2799997	7.6999998	8.0599995	8.3000002	8.5900002
Background	424123.8	4434637.1	150	13046.55078	0	3	476.6000061	43.6305161	100	27.7904663	46.2070923	66.6612244	93.0333557	2613	1862.981201	19.0330238	12.691021	6.3408933	1151075.5	296252.9063	854822.625	4069.000732	3698	3802	7.0899997	0.9990001	0.973	2.45	15.2299995	1.37	2.05	3	3.8899999	4.3299999	4.8099999	5.3299999	5.8199997	6.2999997	6.6799998	7.0499997	7.3999996	7.9099998	8.3299999	8.6700001	9.1399994	9.5299997	10.1399994	11.3000002	12.4299994
Background	419732.7	4433554.1	136.5650024	8738.334961	0	4	427.5	68.6475906	73	-2.4114075	19.1600647	45.4417114	50.2635498	2188	2036.497192	19.1414394	12.8197842	6.4962554	988156.8125	264366.9375	723789.8125	2749.9104	2004	2051	17.9799995	0.9990001	0.9770001	6.5999999	23.8099995	3.26	14.8599997	15.3099995	15.6199999	16	16.4099998	16.789999	17.2299995	17.5	17.789999	18.0799999	18.3500004	18.6199989	18.8999996	19.2600002	19.5599995	19.9200001	20.3099995	20.9699993	21.7399998
Background	427539	4433960.2	135.0925598	15889.11719	0	3	193.3000031	26.6551895	9	-1.5027313	-4.6504517	-45.5608215	-86.5976715	2882	1670.557739	19.9438496	13.1515989	6.3528485	1115474	281766.5313	833707.4375	3254.265625	2946	3597	15.7599993	0.951	0.8190001	2.5799999	30.5999985	1.37	3.8899999	7.0799999	9.1799994	11.0199995	12.0799999	12.5500002	13.0900002	13.6499996	14.2799997	15.1999998	15.9099998	16.2999992	16.8299999	18.7099991	19.8099995	21.6599998	23.8500004	26.5299988	27.8699989
Background	424611.7	4429492.9	49.2442894	12024.62598	0	4	421.7999878	66.4427719	28	1.0324707	-24.630249	-3.5053711	31.5002136	2486	1921.092896	18.8843441	12.7458143	6.6066236	917453.5625	253976.4219	663477.1875	2412.39502	2083	2173	12.4899998	0.997	0.9590001	4.77	17.2799988	1.37	2.27	7.71	9.4799995	10.3699999	10.9799995	11.6399994	12.1999998	12.8299999	13.1799994	13.5499992	13.9499998	14.2699995	14.5799999	14.75	14.96	15.2799997	15.5999994	16.0200005	16.4200001
Background	422660.1	4435586.4	5	12305.47949	0	3	284.6000061	17.7341557	4	-14.8153687	-31.0282288	-80.0534668	-90.9971924	2530	1881.476685	19.3526192	12.7822094	6.2099237	1265242.125	284269.5938	980972.5	3321.677002	3594	3722	24.75	1	0.966	3.22	36.5599976	1.38	16.6800003	18.1199989	19.0499992	19.8299999	20.8899994	22.3599987	23.0799999	23.6000004	24.1299992	24.5900002	25.3999996	26.1999989	26.9200001	27.9599991	28.75	29.6199989	30.2299995	31.2299995	32.9199982
Background	427945.6	4429494.6	210.9502258	15349.93359	0	2	320.7999878	20.2887192	67	2.2692566	6.1225586	-19.9962769	-31.8790588	2750	1854.923096	19.3075352	12.8086176	6.3081703	1324942.375	295174.6563	1029767.75	3838.887695	0	1014	0	0	0	0	0	0	0	0	0	0	0	0	0	0	0	0	0	0	0	0	0	0	0	0	0
Background	423391.9	4432337.4	88.6002274	11438.18164	0	1	225.6999969	26.8910313	6	-9.657074	-18.57341	-75.8227081	-113.4394989	2456	1869.470337	19.4408455	12.9044809	6.3640833	1003354.375	272935.8438	730418.5	2852.074219	2388	2467	21.2600002	0.998	0.9680001	2.55	32.6699982	2.51	12.3699999	14.9200001	15.9499998	16.539999	17.3799992	17.9499989	18.6000004	19.1499996	19.9599991	20.4799995	21.3599987	22.6299992	23.539999	24.8599987	25.4499989	26.5100002	27.789999	29.1199989	30.2600002
Background	426969.8	4432743.5	350.0357056	14961.73242	0	1	307.2000122	40.2571411	20	-4.4387817	-14.4606628	8.5684204	15.4219055	2798	1724.494507	19.5868816	12.9446802	6.2934318	991918.5	284606.5	707312	3649.898682	2478	3098	6.0099998	0.9710001	0.8	2.4400001	12.25	1.37	2.28	3.1599998	3.5799999	3.9299998	4.3099999	4.6599998	4.9499998	5.3299999	5.77	6.0699997	6.2999997	6.4899998	6.7399998	7.0899997	7.5099998	8.1599998	8.6399994	9.1199999	10.0500002
Background	421928.3	4437752.3	20.6155281	13048.25	0	3	205.6999969	17.0294304	3	-14.1189728	-29.1470947	-73.259201	-108.5179596	2562	1803.345581	19.6340427	12.9762354	6.3161941	1188139.5	282316.0625	905823.4375	3338.967529	4766	5033	20.8699989	0.994	0.947	3.78	31.4899998	1.37	7.73	12.0099993	14.3899994	16.1199989	17.4099998	18.8199997	20.3299999	21.1499996	21.8899994	22.4499989	23.0599995	23.7600002	24.3500004	24.7999992	25.25	25.75	26.5799999	27.6499996	28.5100002
Background	425831.4	4435315.6	421.0106812	14876.1416	0	1	434	54.9920998	53	0.4589539	0.6572571	39.9710693	61.974762	2780	1747.106323	19.4992199	12.87183	6.2421036	859034.3125	279246.625	579787.6875	2601.394775	2874	2990	13.8199997	1	0.961	3.5899999	19.6700001	1.38	3.1899998	6.2799997	8.0900002	11.2299995	12.1199999	12.9499998	13.8099995	14.3699999	14.79	15.1700001	15.5599995	16.0499992	16.5	16.8699989	17.1800003	17.4699993	17.75	18.1000004	18.4799995
Background	421603	4431254.4	114.127121	9395.367188	0	2	388.5	49.7392159	23	2.7038269	-7.7438965	-15.0871277	1.5150452	2235	1969.795898	18.9856892	12.8048716	6.6191607	1322940.375	262045	1060895.375	3195.822022	2599	2685	17.3599987	0.998	0.9680001	3.0799999	28.5900002	1.37	6.71	9.1599998	11.21	12.7299995	14.04	15.0799999	15.8999996	17.2199993	17.8400002	18.3999996	18.9200001	19.5200005	20.0299988	20.5200005	21.0100002	21.8400002	22.9899998	24.2799988	25.3999996
Background	423595.2	4430171.5	377.3592529	11098.30859	0	4	489.8999939	57.6758041	62	2.2143555	-2.2965393	43.5356445	77.4246826	2391	1955.121216	18.7459373	12.7616262	6.7763419	1103982.875	280465.5313	823517.375	3725.747803	2929	3177	15.5099993	0.998	0.9220001	3.79	23.8599987	1.37	2.6900001	5.5499997	11.7199993	12.6399994	13.04	14.0299997	14.8299999	15.25	15.9799995	16.6299992	17.1399994	17.5599995	18.1900005	18.6499996	19.1899986	19.8099995	20.5299988	21.3699989	22.0900002
Background	419366.8	4434232.6	258.3118286	8858.646484	0	2	416	20.1121006	99	25.5026245	54.3510742	52.1780396	42.5279236	2198	2074.895508	19.2522526	12.8556118	6.4569211	1333005	303341.8438	1029663.188	4134.334473	2946	3177	15.1399994	0.997	0.927	3.0999999	26.7299995	1.39	5.1799998	9.2699995	10.4799995	11.4299994	12.1999998	13.0199995	13.6700001	14.3299999	15.0699997	15.5599995	16.0699997	16.7999992	17.4799995	17.9599991	18.5699997	19.2199993	19.789999	20.7799988	22.2699986
Background	427173.1	4430577.6	291.2902222	14693.74023	0	1	412.8999939	26.000061	97	13.839386	30.6300354	83.1551514	81.8836365	2739	1825.536377	19.5072651	12.8878708	6.261755	1060070	298607.7813	761462.125	3383.537109	2770	3011	18.6999989	0.997	0.92	2.6099999	29.5499992	1.37	7.9899998	10.1099997	12.5999994	13.8400002	15.1700001	15.7299995	16.8099995	17.5799999	18.6299992	19.3500004	20.1899986	20.7299995	21.6000004	22.5699997	23.5100002	24.2299995	25.1000004	25.8499985	26.8899994
Background	425221.5	4433420.4	57.00877	13533.63672	0	2	275.8999939	35.7560844	15	-3.7198181	-18.4399719	-32.3601074	-31.2862549	2661	1800.98645	19.5057774	12.8542442	6.200819	1337596.375	276470.9063	1061125.5	3556.151611	4856	5392	11.4499998	0.9910001	0.901	2.3799999	23.3799992	1.37	3.1799998	4.6999998	6.6399999	7.3899999	8.5199995	8.8999996	9.3599997	10.04	10.6799994	11.3299999	12.3699999	12.8800001	13.6499996	14.5499992	15.0799999	15.7699995	16.4200001	17.1800003	18.7999992
Background	422131.5	4429810.5	319.4526672	9596.146484	0	1	478.5	18.3438492	100	25.3718262	52.7697144	56.4867249	67.1981812	2209	1972.034424	18.9006691	12.8247738	6.7437272	1153758.125	308594.8125	845163.3125	4183.953613	1812	1869	12.7399998	0.9990001	0.97	6.6900001	18.1800003	1.4599999	9.29	10.3299999	11.04	11.4299994	11.6999998	11.9799995	12.25	12.5	12.6799994	12.8199997	12.9799995	13.2199993	13.46	13.7299995	14	14.3499994	14.79	15.21	16.0799999
Background	428636.8	4433465.5	231.3547058	16770.8125	0	1	355.6000061	20.2391739	94	5.8085632	14.6073608	54.0549316	44.4534302	2962	1707.888916	19.8958569	13.1137075	6.3283033	1115557.375	298646.4375	816910.9375	3643.312256	3259	3802	15.8800001	0.992	0.8570001	3.5899999	25.5999985	1.4	6.21	10.1999998	11.4899998	12.3199997	12.9699993	13.8800001	14.8899994	15.71	16.0599995	16.5200005	16.9099998	17.3199997	17.6399994	18.0599995	18.6599998	20.0699997	20.9899998	21.789999	22.7999992
Background	423107.3	4436308.4	205.0609741	13089.02051	0	2	402.3999939	25	53	4.0829773	10.2243042	-13.8829041	13.1363525	2597	1860.896606	19.0693951	12.6806326	6.2900023	1363865.125	299106.125	1064759	3963.479248	2502	2801	6.4899998	0.994	0.8930001	2.5999999	13.1499996	1.37	3.1399999	3.9299998	4.4899998	4.8299999	5	5.1199999	5.25	5.4000001	5.5999999	5.96	6.54	6.9899998	7.5099998	7.8899999	8.3099995	8.8099995	9	9.2200003	9.8499994
Background	420586.6	4431976.4	183.0983276	8698.990234	0	1	387.5	59.4066124	48	-6.4171143	0.8762207	-6.4562378	6.0068359	2184	1991.498413	19.0842686	12.8409777	6.5976858	863186.75	270202.4688	592984.3125	2776.342529	2368	2487	14.3899994	0.998	0.952	3.99	21.1000004	1.38	2.29	7.3099999	10	11.2399998	12.54	13.3599997	14.0099993	15.0099993	15.5899992	16.0200005	16.3999996	16.6599998	17.0699997	17.4499989	17.7399998	18	18.3299999	18.7399998	19.7199993
Background	426441.3	4435631.5	120	15562.6709	0	1	307.3999939	28.7140903	24	8.4268188	-1.0851746	-42.6928406	-24.6577759	2837	1697.497192	19.8391991	13.0166636	6.190145	1034903.063	286785.875	748117.1875	3759.524414	2548	2840	28.3799992	0.983	0.897	11.7699995	36.6499977	1.37	18.5	23.8199997	25.6700001	26.6099987	27.1599998	27.8299999	28.1999989	28.6999989	29.1499996	29.5999985	29.9899998	30.3699989	30.7099991	31.1199989	31.5100002	31.9399986	32.5200005	33.1100006	34.1399994
Background	425465.5	4428727.5	85	12837.83984	0	3	316.7000122	59.7368774	21	-13.4184875	-18.9404907	-86.1341248	-62.0787964	2554	1894.356079	19.073267	12.750988	6.4222879	796411	238982.7813	557428.25	1803.020996	2267	2326	18.9499989	0.998	0.975	5.6599998	25.3899994	1.38	13.3099995	14.3199997	14.8699999	15.5	16.2199993	17.0100002	17.6800003	18.7399998	19.1299992	19.4399986	19.75	20.1700001	20.9399986	21.4399986	21.8400002	22.6599998	23.4699993	23.9300003	24.4599991
Background	423513.9	4437662.1	247.5883636	14238.72363	0	1	408.7000122	62.801384	41	-4.7610168	-4.4635925	34.8190613	58.0444641	2681	1736.998657	19.3101177	12.783165	6.2552228	858265.9375	282066.625	576199.3125	3192.836914	4172	4333	25.6199989	0.9990001	0.9630001	5.1500001	34.9599991	1.37	16.1099987	19.25	21.1000004	22.0799999	22.8299999	23.7199993	24.2600002	24.789999	25.4699993	26.1899986	26.7600002	27.2699986	27.9399986	28.5699997	29.2099991	30.1499996	30.8699989	31.6799984	32.6300011
Background	421074.4	4435225.4	350.4639893	10812.91895	0	1	369.7999878	42.3616104	43	2.851593	-4.6176453	-14.1299744	3.8378906	2388	1995.88501	19.1822357	12.7353096	6.2868013	893681.4375	278224.4063	615457.0625	2569.765137	2777	3058	5.52	0.9760001	0.9080001	2.5599999	13.1599998	1.37	1.5899999	1.8099999	2.1599998	2.6799998	3.26	3.77	4.1500001	4.4400001	4.71	5.21	5.7399998	6.1599998	6.4499998	6.7199998	7.1299996	7.8799996	8.8499994	9.6599998	10.9099998
Background	428880.7	4429133.6	74.3303452	16264.01367	0	4	359.6000061	35.8206444	27	3.2621765	-4.5256653	-22.1815796	-21.0008545	2787	1884.439819	19.195467	12.7276983	6.2577362	1288601.5	281250.5625	1007350.938	3446.69751	2106	2428	20.3599987	0.998	0.867	7.71	26.5699997	1.38	13.1199999	15.7599993	17.1000004	18.0100002	18.9300003	19.4399986	19.9599991	20.3599987	20.6800003	21.4699993	21.8500004	22.1199989	22.4599991	22.8299999	23.0900002	23.3599987	23.6399994	24	24.6399994
Background	424327.1	4431705.7	145.3444214	12138.18457	0	2	405	41.7508545	100	24.2297363	33.7139587	76.2814636	80.4801025	2523	1837.547363	19.353241	12.8589525	6.3646641	1391216.5	289494.4375	1101722	3978.145508	743	1333	14.96	0.515	0.557	4.8399997	23.9300003	1.55	7.1599998	9.8899994	10.4799995	12.5799999	13.3400002	14.2699995	15.3099995	15.6099997	15.9099998	16.1199989	16.25	16.4400005	16.6499996	16.9499989	17.25	17.7399998	18.0699997	18.4300003	18.8699989
Background	427904.9	4431299.6	238.7990723	15531.85449	0	4	390.5	17.219101	91	2.525177	3.8175354	-1.6160889	15.7305908	2826	1860.555908	19.2935467	12.7696972	6.241869	1280716	301568.6563	979147.375	3801.458008	793	1521	2.51	0.675	0.521	2.5699999	4.3199997	1.37	1.55	1.7099999	1.8099999	1.91	1.9699999	2.05	2.1399999	2.25	2.3299999	2.4099998	2.51	2.5799999	2.6599998	2.78	2.9099998	3.0999999	3.3099999	3.53	3.8199999
Background	421400.3	4437391.3	82.7647247	12414.52734	0	3	257.7999878	32.3185692	74	6.2241211	7.6869202	-25.1520691	-72.1372375	2512	1886.20752	19.5583038	12.9473085	6.3316102	1080094.25	288161.5625	791932.625	3781.966065	1728	2328	19.289999	0.928	0.742	2.79	31.1399994	1.37	8.5799999	10.46	12.6899996	14.75	16.2399998	17	17.4300003	18.6900005	19.1199989	19.4699993	19.9699993	21.4799995	21.9099998	22.2699986	23.039999	23.8799992	26.3099995	27.3599987	28.6199989
Background	424653	4433781.4	107.0046692	13146.71191	0	3	347.6000061	26.8909817	45	-1.2628479	-4.3874817	-4.7497864	12.7198181	2625	1839.256592	19.3549213	12.7672806	6.1726165	1155639.125	292934.7188	862704.4375	3658.24707	4413	4605	14.96	0.9990001	0.9580001	3.73	23.6399994	1.37	5.9099998	8.3499994	10.4299994	12.0999994	12.8299999	13.4799995	14.0999994	14.7599993	15.3699999	15.8399992	16.0799999	16.6199989	17.1700001	17.539999	17.9799995	18.4699993	19.2199993	19.9200001	21.0900002
Background	422376.1	4432969.2	384.2200012	10738.02246	0	3	391.3999939	49.7807579	89	21.7977295	41.6532898	67.5427856	44.1665039	2391	1905.181641	19.4860706	12.9152946	6.3350782	1098056.375	279342.4688	818713.875	3004.364746	1931	2158	7.6799998	0.9910001	0.895	3.6299999	23.3599987	1.38	2.1199999	3.0899999	3.5	3.98	4.54	4.8699999	5.1300001	5.3599997	5.6799998	6	6.2999997	6.5899997	6.9499998	7.2999997	7.6499996	9.2699995	15.8999996	17.6299992	19.6599998
Background	428230.8	4434187.5	163.7833862	16619.05273	0	4	211.5	35.7841301	57	-2.5739746	7.1567841	-20.4522705	-51.2115784	2946	1638.928589	20.203413	13.3069983	6.4018092	1194159.875	277739.8125	916420	3250.849365	674	1754	4.1399999	0.465	0.384	2.01	9.6099997	1.37	1.49	1.5699999	1.67	1.76	1.86	2	2.8099999	3.6899998	4.0299997	4.1900001	4.3199997	4.8499999	5.5299997	5.7399998	5.8699999	6.1099997	6.3099999	6.5299997	7.4400001
Background	423189.3	4429720.2	199.2485809	10630.53418	0	1	466.5	3.5354476	99	20.4376526	34.774231	9.4601746	42.3951416	2326	1979.246826	18.7545757	12.7728415	6.7902064	1246596.125	307950.1563	938645.9375	4001.759277	2579	3244	7.7799997	0.973	0.795	2.3499999	14.1999998	1.37	2.3899999	3.4499998	4.27	4.9699998	5.7999997	6.3299999	6.8399997	7.2799997	7.79	8.2200003	8.5199995	8.8299999	9.21	9.6099997	9.9799995	10.3599997	10.8699999	11.3800001	12.1499996
Background	420261.9	4435947.4	143.1782074	10618.99805	0	1	424.3999939	61.6644135	53	-5.1610718	-8.4347534	14.4601746	51.8790283	2368	2089.263672	18.9309578	12.7246714	6.5108871	721387.5625	257358.2031	464029.375	1882.687988	2034	2056	20.8599987	1	0.989	4.4899998	27.0100002	1.9499999	13.4699993	15.3299999	16.3799992	17.0699997	18.7799988	19.5100002	20.4399986	21.1599998	21.6800003	22.0599995	22.4099998	22.6700001	23.0100002	23.3400002	23.6299992	23.9300003	24.3999996	24.8400002	25.2999992
Background	426767.1	4429855.6	145	14204.16211	0	4	273.5	35.2509003	63	-4.9458313	10.3415527	-18.5743408	-55.3610535	2683	1826.322266	19.561655	12.9612198	6.359715	1168339.5	283763.5	884576	3367.36084	2427	3011	23.9799995	0.9820001	0.8060001	5.1799998	34.3999977	1.37	14.3999996	16.7399998	18.1999989	19.4699993	21.3199997	22.789999	23.6299992	24.2199993	24.6099987	25.1299992	25.4699993	25.8799992	26.8499985	27.1899986	27.5599995	28.1199989	29.0199986	29.8599987	31.1399994
Background	426116.6	4432698.4	60	14135.87012	0	2	174.8999939	48.337368	12	-3.1207428	-17.2686462	-63.9043884	-110.4565125	2719	1740.364014	19.8119965	13.0912571	6.3625498	1269778.25	262544.1875	1007234.125	3158.017578	576	1932	8.5900002	0.268	0.298	2.1099999	14.8199997	1.37	1.5999999	2.3799999	3.3399999	4.8499999	5.29	6.8399997	8.0699997	8.5900002	9.3499994	9.4799995	9.75	10.3999996	10.6799994	10.9099998	11.1199999	11.6700001	12.71	13	14.1499996
Background	420668.5	4438113.3	248.2438354	12322.73633	0	1	337.8999939	29.3789406	82	13.2457886	33.5737305	38.0480957	19.7149048	2498	1881.297241	19.4525928	12.8873882	6.3146348	1083632	295745.25	787886.75	3827.127686	2689	2877	20.8099995	0.9950001	0.9350001	7.2199998	27.4599991	1.39	2.21	16.6199989	17.4599991	18.2700005	19.1000004	20.0100002	20.5699997	21.0799999	21.6099987	21.9599991	22.5199986	22.9300003	23.7199993	24.1899986	24.6000004	25.1099987	25.5699997	25.9899998	26.6399994
Background	423921.1	4434864.4	7.0710678	12980.29785	0	4	438.7999878	79.0569382	17	-28.5714722	-38.9898071	17.4177246	45.5986023	2605	1868.591553	18.9548054	12.6728544	6.3827281	1056197.25	204369.8906	851827.3125	2153.361816	2875	3117	16.539999	0.9990001	0.9220001	3.7099998	24.0100002	1.4299999	8.1099997	10.2600002	12.4299994	13.7299995	14.5099993	14.8999996	15.6300001	16.2600002	16.8199997	17.3400002	17.7999992	18.1499996	18.7299995	19.3099995	19.7600002	20.1899986	20.7299995	21.1399994	21.8999996
Background	427336.4	4435270.5	295.4657288	16207.44434	0	2	292.8999939	40.0452728	30	-7.5396423	-12.2089844	12.1341248	23.5137939	2896	1639.062988	20.1666527	13.1763344	6.1841536	1330906	279805.4688	1051100.5	3554.226807	2955	3309	12.6199999	0.9900001	0.8930001	2.26	21.9300003	1.37	3.21	4.8899999	6.4499998	7.9299998	8.8599997	9.7699995	10.8599997	12.0900002	12.6399994	13.7699995	14.6300001	15.1199999	15.4299994	15.7999992	16.3500004	17.2199993	17.6800003	18.3500004	19.4699993
Background	425059.5	4430412.1	210.5350342	12577.86328	0	2	402.7000122	59.8132286	71	11.7764893	33.5510559	60.3671875	52.361908	2560	1851.601563	19.3554955	12.8307495	6.3060021	1378584.25	267180.5938	1111403.625	3719.708984	2247	2766	7.9199996	0.839	0.812	2.01	14.0699997	1.4499999	3.29	3.8399999	4.3299999	4.8399997	5.6999998	6.2799997	6.5899997	6.9400001	7.3599997	7.8899999	8.3400002	8.8499994	9.5	10	10.3800001	10.9699993	11.4799995	11.8400002	12.1999998
Background	424409	4436910	262.154541	14495.51074	0	4	442.1000061	53.2025032	53	-1.0110779	8.2617798	0.3554688	35.3742981	2726	1761.369751	19.1676769	12.7387724	6.3017883	1039993.313	285392.125	754601.125	3352.060303	2402	3069	15.0699997	0.942	0.7830001	1.63	32.4599991	1.38	2.9199998	3.7099998	4.5	5.1599998	6.04	6.6700001	7.3999996	8.3099995	11.1700001	13.21	15.0799999	16.1000004	17.039999	24.9699993	25.539999	28.7999992	29.4699993	30.0499992	30.8599987
Background	421847.6	4434473.3	40	11004.38281	0	4	266.5	46.8255577	12	-11.4242859	-29.7903748	-56.9864807	-98.2985229	2413	1917.809448	19.4233971	12.9060621	6.3879123	985049.125	265779	719270.125	3087.574707	2971	3128	13.5499992	0.9990001	0.95	3.3899999	23.0599995	1.37	3.9099998	6.8699999	9.5500002	10.9099998	11.3499994	12.0599995	12.6700001	13.1399994	13.6300001	14.1700001	14.6799994	15.0999994	15.6799994	16.2600002	16.6399994	17.1999989	17.789999	18.6700001	19.5299988
Background	428352.8	4430818.2	121.6552505	15896.16309	0	1	489.5	20.2020454	43	-3.6639709	-4.4995422	46.2748108	101.7815247	2841	1910.050171	18.9609528	12.6793699	6.3971367	1154800.875	302543.5	852257.375	3606.585938	2091	2425	7.6599998	0.891	0.862	2.3299999	14.8299999	1.5699999	3.0599999	3.76	4.5099998	5.1999998	5.54	5.9699998	6.3999996	6.6900001	7.1099997	7.5	7.73	8.0599995	8.5	9.6999998	10.1499996	10.4499998	10.6700001	11.3499994	12.8699999
Background	422823.4	4433661.1	169.7056274	11442.38281	0	2	307.7000122	28.2842712	76	9.9064331	29.1279297	0.2746277	-32.1336365	2461	1881.812012	19.5600948	12.9512749	6.3335094	1306343.125	289885.4063	1016457.75	3753.580566	76	1194	2.25	0.065	0.064	2.5599999	4.6799998	1.37	1.4	1.4	1.4299999	1.4699999	1.48	1.51	1.53	1.5599999	1.5999999	1.67	1.76	1.9699999	2.25	2.8399999	3.1499999	3.3599999	3.4399998	3.6199999	4.3099999
Background	426238.6	4432984.2	0	14337.77051	0	3	158.5	2.2638328	0	-10.302124	-32.0787964	-81.964859	-128.8146057	2739	1727.421509	19.8057327	13.0849257	6.3548203	1200723.625	284282.7188	916440.875	3268.521484	3127	3946	18.9599991	0.892	0.7920001	8.0900002	41.3999977	1.38	11.0900002	15.1300001	16.3599987	17	17.5	17.8500004	18.4499989	18.8699989	19.0900002	19.3099995	19.9499989	20.3400002	20.6599998	21.0699997	21.5499992	22.0100002	22.6899986	23.1999989	24.2399998
Background	425588.1	4435827	169.7056274	14904.66113	0	3	362.7000122	28.1601543	5	-9.8978271	-14.4264221	-71.0040588	-29.8534241	2779	1751.683594	19.2649784	12.7866993	6.3084226	1178405.125	279002.3438	899402.75	3182.29126	1723	1900	22.8400002	0.9960001	0.9070001	14.1799994	31.539999	1.39	16.5499992	20.1000004	21.1499996	21.6800003	22.2999992	22.6899986	22.9499989	23.1399994	23.3299999	23.5100002	23.7399998	23.9200001	24.2199993	24.4799995	24.75	25.1000004	25.6700001	26.3499985	27.1700001
Background	421359.7	4432307.3	237.1708221	9536.672852	0	2	464.1000061	36.09021	88	18.014801	34.7114258	61.6598206	88.6963806	2267	1969.106934	18.9879913	12.7694597	6.549087	1399696.25	301656.0313	1098040.125	4242.047363	1098	1123	9.5900002	1	0.978	5.1500001	14.1399994	1.41	5.6099997	7.3299999	7.7599998	8.0999994	8.5699997	8.8099995	9.1300001	9.3400002	9.5299997	9.7600002	10.0500002	10.3499994	10.5599995	10.7699995	10.9799995	11.21	11.5299997	11.8899994	12.3999996
Background	429166	4435962.4	245	18158.50391	0	3	119.3000031	6.2549787	26	-6.1332855	-7.9472885	-46.0068665	-99.1255035	3023	1539.438477	20.7872906	13.648551	6.5031161	1203051.625	287062.75	915988.875	3656.622315	0	1771	0	0	0	0	0	0	0	0	0	0	0	0	0	0	0	0	0	0	0	0	0	0	0	0	0
Background	424043.1	4429058.4	314.841217	11425.76465	0	2	369.2999878	26.450285	2	-28.269104	-48.8664246	-69.3284302	-40.316864	2403	1960.678955	18.8542137	12.7751284	6.6950898	1247625.125	265072.0313	982553.125	2857.577637	1740	1935	8.4299994	0.978	0.899	2.48	15.9200001	1.38	2.77	3.47	4.4299998	5.8299999	6.6399999	7.1999998	7.75	8.1599998	8.5999994	8.8800001	9.2399998	9.6300001	9.9200001	10.3499994	10.8199997	11.1199999	11.46	11.8699999	12.3699999
Background	419814.7	4435556.3	194.486496	10024.3418	0	1	415.7000122	61.2944641	54	10.9566956	10.5948792	4.6759033	37.0211182	2313	2115.249268	19.0171165	12.7642365	6.5092006	790549.3125	264194.8438	526354.5	2273.540527	2446	2524	11.96	1	0.969	2.5599999	19.9200001	1.37	1.9399999	5.0799999	6.98	7.98	9.1499996	9.8400002	10.4299994	11.2399998	11.9699993	12.5699997	13.1300001	13.8599997	14.4699993	15.1499996	15.8999996	16.4300003	17.0799999	17.5200005	18.2099991
Background	427621	4428291.3	90.5538483	14990.9082	0	1	282.2000122	40.4970703	35	1.4973145	-8.9598389	-22.6184998	-54.7488098	2678	1833.521362	19.5930748	12.9774523	6.3581886	954676.125	283535.5313	671140.5625	4029.359863	1959	2084	12.7199993	0.9910001	0.9400001	2.47	20.6399994	1.37	2.01	3.3999999	6.5499997	7.3099999	9.9099998	11.2399998	11.8800001	12.3599997	12.8800001	13.4200001	14.3800001	15.75	16.1999989	16.4499989	17	17.4499989	17.7700005	18.3899994	19.2700005
Background	424531	4431134.1	109.6585617	12196.95117	0	3	316	46.4502563	41	0.1002197	0.3319702	-50.0733643	-24.0532227	2526	1851.013794	19.3557434	12.8469019	6.3379164	1276272.75	275474.3125	1000798.438	3613.893066	2393	2484	17.0900002	0.998	0.9630001	4.0499997	28	1.4	7.4899998	10.5299997	12.6399994	13.8800001	14.71	15.5099993	16.1000004	16.6999989	17.2700005	17.7099991	18.1399994	18.5299988	19.0200005	19.6399994	20.2700005	21.0599995	22	22.75	24.6599998
Background	422579.4	4430321.9	215	10118.3623	0	3	499.2999878	23.5054512	91	19.4909058	27.3393555	61.7289124	84.9104309	2283	1967.098267	18.8150215	12.7896919	6.7559958	1232218.5	303338.9063	928879.625	3549.854981	904	1662	2.3599999	0.818	0.544	5.3099999	4.6599998	1.37	1.5899999	1.73	1.8399999	1.9299999	2.02	2.0799999	2.1599998	2.24	2.28	2.3399999	2.3999999	2.45	2.5	2.5599999	2.6399999	2.71	2.79	2.9199998	3.1699998
Background	428108.9	4431540.2	148.4082184	15779.50684	0	1	384.7999878	43.5258331	56	0.007782	3.6722717	-23.700592	-2.8981323	2855	1858.549927	19.2587433	12.73983	6.2186055	927333.5625	285831.5313	641502	3509.886475	2211	2434	10.0799999	0.915	0.9080001	2.25	24.4300003	1.37	2.0999999	3.21	4.0499997	4.8899999	5.3899999	6.2199998	6.8799996	7.5899997	8.4899998	9.0699997	9.8099995	10.3099995	11.2599993	14.1899996	15.1700001	15.75	16.5200005	17.9300003	20.7399998
Background	419652.1	4436549	150.332962	10531.17383	0	2	468.7000122	68.7642136	64	6.609314	10.2367249	54.9868774	90.053009	2361	2141.768555	18.8178959	12.687273	6.5541511	1390135.125	279539.2188	1110595.875	3814.671387	1373	2127	6.3699999	0.72	0.646	4.46	19.2199993	1.37	1.65	2.1800001	2.75	3.52	3.8799999	4.0599999	4.27	4.6500001	5.21	5.4899998	5.8099999	6.3899999	7.1900001	8.04	8.8099995	9.1999998	9.5500002	10.9699993	12.5299997
Background	423555.2	4434112.3	261.6295166	12301.81445	0	3	405.5	51.0061874	93	17.8815613	38.87677	55.3924866	54.9805908	2544	1879.005127	19.3732224	12.8231096	6.2654901	1048850.75	279103.2813	769747.4375	2942.134277	740	1956	6.0099998	0.327	0.378	2.3499999	9.6300001	1.37	2.48	3.3699999	3.5799999	3.8499999	4.8099999	5.1300001	5.4099998	5.5999999	5.8299999	6.02	6.29	6.5299997	6.77	7.29	7.5899997	7.8099999	8.0999994	9.0100002	9.2699995
Background	420322.9	4433300.1	277.8938599	9089.010742	0	1	426.8999939	73.7054062	59	7.2617188	6.7532959	20.0922852	45.5660706	2226	2008.002808	18.9575634	12.7708168	6.5795498	716918.1875	268881.75	448036.4063	2560.324951	1950	1976	17.8799992	1	0.987	3.03	29.1199989	1.38	2.8799999	4.8599997	7.9199996	13.6399994	14.9399996	16.0200005	18.1999989	19.1499996	19.5	19.7199993	20.1199989	20.9300003	21.5699997	22.0499992	22.3599987	22.7299995	23.7399998	25.6299992	26.3499985
Background	426828.1	4434518.4	55.2268066	15434.42969	0	1	204.8999939	35.3058243	27	-2.1139679	-16.2271881	-45.2158966	-94.5171814	2835	1676.383667	20.0050831	13.1521225	6.2973313	924545.5	268815.4063	655730.0625	2702.619385	288	1300	18.5299988	0.228	0.222	5.1999998	22.4099998	6.5099998	11.8899994	12.21	16.8699989	16.9799995	17.289999	18.25	18.4899998	18.75	19	19.3699989	19.5100002	19.6599998	19.8699989	20.3699989	20.5	20.7299995	20.8999996	21.5699997	21.8299999
Background	425852.4	4430051.1	355.5629272	13315.87109	0	3	333.5	73.3015747	66	0.4159546	13.4062195	37.2274475	-1.6444092	2623	1828.547607	19.548336	12.9534845	6.3578362	1065244.875	268571.0938	796673.8125	3229.327148	2861	3083	20.6199989	0.9950001	0.928	6.5699997	28.5699997	1.37	7.0999999	13.7199993	16.7700005	18.1099987	19.4300003	20.2600002	20.789999	21.4499989	21.8299999	22.1399994	22.5799999	23.0699997	23.539999	23.9499989	24.25	24.5	24.7699986	25.1199989	25.6899986
Background	421461.3	4436278.3	402.5232849	11777.65332	0	2	369.8999939	36.7711296	61	-6.1928101	0.9457397	33.5854187	12.9868164	2467	1986.920898	19.3156853	12.7910109	6.2651477	1364774.625	282721.375	1082053.25	3624.850586	1672	1861	3.51	0.9900001	0.8980001	2.26	5.96	1.37	2.1299999	2.3599999	2.51	2.6900001	2.8499999	3	3.1099999	3.24	3.3999999	3.53	3.6799998	3.8399999	3.97	4.0699997	4.2199998	4.3299999	4.4299998	4.5799999	4.7799997
Background	423738.2	4432217.1	118.0042343	11724.27539	0	1	241.8999939	24.3824425	0	-10.3582458	-23.0532837	-67.8556824	-90.1686096	2484	1855.713257	19.3831501	12.8683996	6.3525548	996139.4375	264360.625	731778.8125	2538.88501	2032	2134	14.1199999	1	0.952	2.4299998	22.6199989	1.39	3.52	4.8899999	7.5099998	9.2399998	10.71	12.0299997	12.8999996	13.6300001	14.4299994	15.1199999	16.1199989	16.6000004	16.9799995	17.4200001	18.2399998	19.1199989	19.8099995	20.4099998	21.2999992
Background	427072.1	4432262.2	116.7261734	14932.9043	0	4	343.2000122	27.397438	45	-4.2127991	-6.4227295	27.3840332	32.7829895	2792	1762.571289	19.5716095	12.9250059	6.2684011	1259852.875	290511.8438	969341	3477.599854	3771	4453	16.6599998	0.9160001	0.8470001	2.5899999	30.6099987	1.37	7.5699997	8.8999996	9.3999996	10.8599997	13.2299995	14.3899994	14.8699999	15.3099995	15.75	16.2600002	17.1999989	17.9200001	18.4300003	19.1800003	20.039999	21.1000004	23.9099998	25.9699993	26.789999
Background	421217.4	4437541.8	183.8477631	12371.43945	0	3	293.5	12.9664173	96	12.2513428	19.0655823	11.0394592	-31.3818665	2507	1883.602783	19.5578976	12.9439268	6.3236341	1254363.25	298273.75	956089.5625	3802.464844	2196	2986	17.1700001	0.734	0.735	3.1599998	26.789999	1.38	3.22	6.6399999	11.0299997	12.9799995	13.5299997	15.2699995	16.1000004	16.9799995	17.8799992	18.3099995	18.6800003	19.1399994	19.8899994	21.2399998	21.6499996	22.6800003	23.1999989	24.1800003	25.7299995
Background	425120.5	4435105	445	14150.00391	0	4	490.6000061	23.769537	74	0.0296631	-0.6679993	47.7672119	95.4758606	2715	1809.040039	19.0162621	12.6870861	6.353044	1288294.375	303909.9688	984384.375	3650.797852	2864	3209	19.039999	0.989	0.892	4.3099999	32.4099998	1.77	11.1099997	12.79	14.6499996	15.2599993	15.8999996	17.539999	18.6800003	19.4200001	19.8799992	20.3599987	20.6199989	20.8799992	21.1199989	21.3599987	21.6800003	22.0100002	22.3500004	23.4300003	24.1499996
Background	422193.2	4431856.1	107.9351654	10146.60547	0	1	349.6000061	37.2624626	60	4.2748413	0.4173889	-19.5726624	-27.9926453	2320	1941.032471	19.2206402	12.8617001	6.4960265	938546.875	282201.75	656345.125	2790.460205	3709	4203	8.5199995	0.951	0.882	2.21	18.8299999	1.37	2.0899999	2.96	3.8399999	4.6100001	5.3699999	5.75	6.71	7.1700001	7.5999999	8.1799994	9.0500002	9.6300001	10.1399994	10.71	11.3299999	12.5299997	13.3499994	14.2299995	15.7999992
Background	428698.4	4435511.2	5	17545.86133	0	3	108.4000015	10.2530441	0	-15.0210571	-35.1660538	-79.5943985	-108.6323929	2998	1563.825562	20.6756973	13.5590506	6.4403629	1177498.625	276612.4375	900886.1875	3134.275147	2819	3209	10.4899998	0.955	0.878	1.9599999	19.4599991	2.0599999	2.5699999	2.99	4.2999997	5.4899998	7.02	7.7399998	8.5799999	9.3400002	9.9699993	10.3000002	11.3800001	12.5	12.8999996	13.6899996	14.0999994	15.2399998	16.1299992	16.8599987	17.7099991
Background	423006.3	4430773.1	154.3534851	10630.13867	0	1	408.2999878	65.7951889	21	-15.3108521	-34.2099304	-28.0532837	8.8624573	2351	1946.366577	18.9378109	12.7770023	6.6080093	774809.75	262950.3438	511859.4063	2478.844238	2663	3153	10.1300001	0.906	0.845	1.9499999	19.789999	1.37	2.0899999	3.1299999	3.9299998	4.75	5.8099999	7.71	8.3800001	9.04	9.5999994	10.3999996	11.46	12.0199995	12.5	13.1499996	14.0599995	14.8499994	15.4799995	16.1999989	17.4300003
Background	424632.6	4437271	155.3222504	14888.92578	0	4	474.5	67.1864319	63	-3.9297485	6.3058167	58.8161316	85.6618347	2757	1727.529907	19.2558212	12.782568	6.3012052	1073962.375	266270.5313	807691.8125	2858.860596	2953	2971	21.1999989	1	0.994	4	30.7199993	1.4699999	14.7699995	16.1900005	17.0799999	17.8500004	18.4099998	18.8799992	19.3199997	19.7600002	20.3099995	21.0299988	21.8599987	22.3999996	23.039999	23.5599995	24.1800003	25.25	25.8999996	26.5799999	28.2999992
Background	420729.5	4434022.1	278.0287781	9823.111328	0	1	474.5	34.1759758	98	21.0213013	47.8723145	71.2967224	97.1174927	2299	1997.464722	18.9574146	12.7297373	6.495326	1035308	302332.5938	732975.4375	4176.164063	2409	2969	5.73	0.9850001	0.811	3.1699998	15.04	1.37	1.79	2.28	2.6399999	2.9199998	3.1799998	3.4399998	3.6499999	3.9099998	4.1599998	4.6300001	5.1399999	5.9499998	6.6700001	7.1999998	7.77	8.3899994	9.3800001	10.3800001	13.0499992
Background	426584.2	4430367	249.0983734	14080.14941	0	4	267.7999878	35.4190559	47	-5.4850159	-1.7477722	-17.3726501	-52.7749634	2686	1811.551758	19.6070728	12.9894638	6.3685431	1081064.25	275661.2188	805403.0625	3036.797363	2520	2904	11.21	0.993	0.868	2.3999999	27.3400002	1.37	3.3499999	3.8299999	4.2799997	4.96	6.27	7.79	8.5100002	9.5599995	10.4200001	10.7299995	11.3000002	12.5099993	13.5799999	14.8899994	15.7999992	16.5100002	17.6499996	18.7299995	19.7999992
Background	425323.8	4432939.1	10	13457.58105	0	3	197	29.1547012	5	-26.0699005	-30.9115753	-66.6705627	-96.6182251	2655	1777.620239	19.6948776	13.0178175	6.3392615	1117360.75	252185.6094	865175.1875	2723.029785	4182	4291	25.8499985	1	0.975	4.1599998	38.8999977	1.39	13.1999998	16.9599991	19.6599998	20.9599991	21.8599987	22.8999996	23.8400002	24.4099998	25.1899986	26.6999989	27.4699993	28.1399994	28.7600002	29.8599987	31.0799999	32.0999985	33.4799995	34.4699974	36.1100006
Background	428901.7	4433345.2	318.1980591	16988.9668	0	1	331	21.4037991	63	2.2051697	8.7447205	19.8778381	1.5670166	2972	1728.335693	19.8650246	13.0788307	6.2913547	1110340.125	298000.6875	812339.375	3742.069824	2259	2725	5.7399998	0.914	0.8290001	2.02	12.1799994	1.37	1.79	2.21	2.53	2.8199999	3.1899998	3.79	4.1700001	4.52	4.9000001	5.3299999	6	6.5299997	6.9200001	7.4899998	7.9699998	8.4099998	9.04	9.7399998	10.6499996
Background	424348	4436188	291.5476074	14035.45996	0	4	481.2999878	28.4428043	49	2.2287598	0.7278748	5.3635864	54.978241	2693	1816.850586	19.0199203	12.7083893	6.3868566	1198291.375	300722.75	897568.625	3761.537109	2121	2770	5.8699999	0.873	0.766	2.9199998	15.4399996	1.37	1.87	2.28	2.9099998	3.55	4.27	4.5499997	4.9099998	5.2399998	5.48	6.1199999	6.4699998	6.7399998	7.0799999	7.4099998	7.7999997	8.1099997	8.4099998	8.8000002	9.3000002
Background	419957	4432548	328.8236694	8389.500977	0	4	460.7999878	71.5305099	73	15.2067871	43.6429749	68.9467773	84.6687012	2156	2007.147583	19.0044651	12.8285179	6.6525702	1169881	279177.0625	890703.875	3517.862061	1896	2119	11.1799994	0.988	0.895	2.29	24.1800003	1.37	2.72	3.6399999	5.0099998	6.2999997	7.0899997	7.9400001	8.4899998	9.0500002	9.7600002	10.5699997	11.0900002	11.8000002	12.7199993	13.2199993	15.0499992	17.1199989	18.4400005	19.6599998	21.1299992
Background	427763.3	4436203.1	35	16997.11523	0	2	207.5	54.0012016	51	-3.0723877	-9.8269806	-52.1168823	-55.9809265	2949	1604.964478	20.2516823	13.2897243	6.3277369	1281199.25	256743.0156	1024456.188	3586.007324	1191	2278	11.1799994	0.599	0.523	1.9799999	19.1599998	1.37	2.21	4.75	5.5799999	6.2199998	6.8499999	7.7999997	8.5	10.8400002	11.6499996	12.1599998	12.9200001	13.2999992	13.7799997	14.1700001	14.71	15.8399992	16.5100002	17.4499989	18.2199993
Background	424835.9	4428486.8	198.1161346	12205.03711	0	2	510.2000122	21.5059052	97	24.578949	49.5065613	93.6889343	110.2251892	2483	1930.971802	18.8497963	12.7499046	6.6487284	1378427.875	311197.5625	1067230.375	4330.812988	2036	2246	9.5799999	0.9960001	0.9070001	2.51	17.5	1.39	3.6499999	5.0299997	5.75	6.8099999	7.2799997	7.9499998	8.2399998	8.6199999	9.1199999	9.5799999	10.2399998	10.5500002	11.0299997	11.4799995	11.9699993	12.5	12.9899998	13.9200001	15.3800001
Background	423616.2	4438233.7	214.7673187	14672.01465	0	4	333.6000061	31.4503555	57	-5.8771362	-2.9680176	3.6510315	15.2971497	2709	1714.652344	19.5706997	12.9329033	6.2915215	1120035.125	288437.5313	831597.625	3548.477295	4014	4257	18.1599998	0.997	0.943	2.7	29.539999	1.54	7	10.1199999	11.71	12.7599993	14.9899998	15.9099998	16.6299992	17.5699997	18.3199997	18.7099991	19.2700005	20.2299995	21.3699989	22.1199989	22.6800003	23.1099987	24	24.8899994	26.1999989
Background	422315.1	4434714	281.1138611	11529.27832	0	2	377.7000122	21.2867203	97	20.288147	42.6887512	57.5263977	11.3598938	2463	1900.034424	19.4495716	12.9017649	6.3528857	1324125.5	296299.5938	1027825.875	3771.093994	3569	3895	13.5799999	0.998	0.9160001	2.48	22.9599991	1.37	3.6299999	5.4400001	7.0299997	8.5900002	10.1199999	11.6199999	12.6399994	13.5	14.1199999	14.8800001	15.2799997	15.6899996	16.2399998	16.7399998	17.1900005	17.7600002	18.7799988	19.5499992	20.9499989
Background	428169.8	4428622.2	47.1699066	15535.87598	0	3	258	59.0602837	26	-7.4588318	-22.1995239	-45.6641846	-92.8478699	2725	1840.388062	19.5461502	12.9453878	6.3401499	1211676.25	244541.9219	967134.375	2778.362793	2592	2742	22.8599987	0.998	0.9450001	3.1199999	35.7000008	2.25	8.8000002	13.2999992	16.4699993	17.2099991	18.2999992	19.9699993	20.539999	21.9200001	22.3599987	24.0900002	25.1099987	25.539999	26.4699993	27.7299995	28.5599995	29.2299995	30.0599995	30.8099995	32.4199982
Background	423290.9	4431465	272.8094482	11076.80957	0	2	410.8999939	60.4617424	65	7.1672363	13.5873108	31.4452515	42.0610657	2411	1907.980591	19.2246628	12.8154612	6.4025416	1380098	269587.4688	1110510.5	3699.701172	2895	3010	10.5999994	0.9990001	0.9620001	2.8199999	18.3199997	1.38	3.5899999	4.9400001	6.4499998	7.8299999	8.7399998	9.4200001	9.9499998	10.2699995	10.71	11.0999994	11.5099993	11.9499998	12.4499998	12.8499994	13.1999998	13.6799994	14.1199999	14.71	15.3499994
Background	426706.2	4431871.1	365.2738647	14483.36426	0	4	289	19.9248199	28	-4.3751831	-8.6004639	10.891571	-16.7314148	2746	1771.54187	19.7201328	13.023448	6.3181758	1250705.75	295508.0313	955197.6875	3836.800049	1550	2382	7.4699998	0.7270001	0.651	1.53	14.4399996	1.37	1.5699999	1.89	2.25	2.8899999	3.3	4.3800001	4.7999997	5.5	6.71	7.2999997	8.1300001	9.71	10.3699999	11.1700001	11.5799999	11.96	12.2699995	12.9099998	13.3199997
Background	422152.5	4436879.9	301.4962769	12688.33398	0	4	291.1000061	23.8536549	7	-8.2448425	-23.806427	-47.9804993	-51.7658081	2545	1886.618774	19.3947258	12.8461885	6.2957816	1122491.75	287724.9063	834766.8125	3351.800537	2514	2549	22.0499992	1	0.9860001	8.8599997	28.3099995	1.42	12.0599995	17.9300003	19.4399986	20.1499996	20.7099991	21.1999989	21.6999989	22.1199989	22.6700001	22.9699993	23.3299999	23.5900002	23.9099998	24.4200001	24.9099998	25.2999992	25.6599998	26.0699997	26.7799988
Background	426055.6	4434443.2	98.2344131	14698.66797	0	2	282.6000061	28.4714737	39	0.2720032	-11.7131958	-50.1678467	-40.1377869	2769	1735.440918	19.7699051	13.0147238	6.2512569	1335053	286137.1563	1048915.875	3798.206055	3330	3529	17.2700005	0.998	0.9440001	3.3999999	26.5	1.37	7.6900001	10.9699993	12.5099993	13.46	14.6199999	15.5999994	16.7199993	17.1199989	17.4599991	17.7999992	18.5299988	19.2199993	19.6299992	20.0499992	20.539999	21.0799999	21.6899986	22.3199997	23.3299999
Background	421827.2	4433631	196.7866821	10551.23926	0	3	375.5	45.903553	87	22.2129822	51.2880859	29.5713501	18.4139099	2374	1923.059204	19.3596802	12.8966417	6.4302526	1134217.625	278410.3438	855807.375	3059.337402	3345	3476	13.75	1	0.9620001	2.5999999	24.4699993	1.37	4.6100001	7.1700001	9.1599998	10.0299997	10.5599995	11.3400002	11.8000002	12.1899996	12.71	13.3299999	14.3299999	14.8399992	15.6499996	16.8500004	17.539999	18.2199993	19.3999996	20.789999	21.8999996
Background	419225.2	4437692.2	25.4950981	10992.00293	0	4	360.7999878	47.6287079	12	-11.2483215	-29.0852356	-47.8143616	-19.6912842	2397	2187.553467	18.7852497	12.5871515	6.3840446	1139211.25	268832.3438	870378.9375	3197.913086	2034	2270	11.8199997	0.994	0.896	2.55	24.4899998	1.41	2.73	4.1999998	7.0799999	7.7799997	8.46	9.0900002	9.9299994	10.5	11.1099997	11.9299994	12.6199999	13.2299995	13.5999994	14.1700001	14.6700001	16.0900002	17.6199989	18.8999996	19.9599991
Background	423789	4429208.8	180.6931152	11180.18457	0	4	433.5	51.9278717	65	9.8191528	21.1711731	-7.032074	17.5021973	2377	1969.714722	18.8147602	12.7778931	6.7406702	1302851	283753.4063	1019097.625	3655.466797	1804	1821	12.8999996	1	0.9910001	3.5599999	20.3299999	1.64	8.2600002	9.2200003	10.5299997	11.0799999	11.4099998	11.6799994	11.9499998	12.1799994	12.3999996	12.6599998	12.9099998	13.1099997	13.3899994	13.6999998	14.1899996	15.0599995	15.8399992	17.4899998	18.3400002
Background	419560.6	4435706.7	87.4642792	9922.496094	0	3	368.3999939	51.2701187	25	-6.0752869	-20.723053	-39.1713867	-11.0857239	2304	2130.984863	19.0251503	12.7670679	6.506629	1299158.5	272320.3125	1026838.125	3430.591065	3588	3803	14.6099997	0.997	0.943	2.9299998	28.6499996	1.37	4.02	7.1799998	8.9799995	10.8999996	11.9699993	12.8800001	13.3599997	13.7299995	14.2199993	14.8199997	15.3199997	15.6700001	16.1199989	16.6900005	18.1900005	19.4599991	20.9899998	21.4899998	22.9799995
Background	427366.8	4429614.9	280.4014893	14780.19824	0	2	314.6000061	25.2512531	83	10.638092	23.2262268	-3.7324219	-24.7089539	2715	1837.694458	19.4423733	12.8702621	6.2953839	1347642	293357.2188	1054284.75	3975.153809	1775	2521	11.4499998	0.9220001	0.7040001	2.8499999	18.1199989	2.23	4.23	4.9200001	6.8799996	8.7200003	9.6899996	10.8800001	11.21	11.71	12.1799994	12.5599995	12.7799997	13.0199995	13.21	13.4499998	13.6700001	13.96	14.54	15.1300001	15.8999996
Background	424927.4	4432457.8	87.3212433	12929.30859	0	2	200.3999939	21.9914074	20	2.6516724	-2.348053	-71.0513916	-96.713501	2604	1788.4729	19.5532608	12.9653883	6.3762317	1282162.5	283561	998601.5625	3639.647949	2411	2976	10.4499998	0.8380001	0.8100001	1.9699999	18.8699989	1.37	1.8199999	2.3399999	3.6599998	5.1500001	6.3799996	7.9199996	8.6499996	10.0199995	10.4499998	10.9699993	11.6999998	12.25	12.9699993	13.9699993	14.79	15.3999996	15.9200001	16.9200001	17.4099998
Background	428505.3	4432593.1	25	16404.68945	0	1	426.6000061	52.6794624	25	-15.8001099	-19.7273865	28.534668	66.1517334	2931	1806.862915	19.3731441	12.8199177	6.2655296	868858.625	272561.8125	596296.8125	2887.833008	4024	4285	17.8899994	0.998	0.9390001	3.03	28.8299999	1.37	3.1999998	9.3099995	11.0699997	11.8699999	12.7299995	15.8099995	17.5100002	18.7099991	19.2299995	19.75	20.2700005	20.789999	21.1800003	21.7299995	22.1399994	22.5799999	24.1700001	25.2600002	26.4699993
Background	420048.5	4437872.7	201.8043671	11704.31641	0	3	345.7999878	26.1630802	66	-1.5027771	8.0157776	6.888916	-8.8497925	2453	2031.359985	19.2344818	12.7615614	6.2840528	1263129.625	290990.4063	972139.1875	3528.366211	2523	2897	14.7799997	0.952	0.8710001	2.0799999	23.789999	1.38	4.1300001	6.3499999	7.52	8.9200001	9.8199997	11.0100002	12.2299995	15.2399998	16.1999989	16.4699993	16.8299999	17.4799995	18.1399994	18.75	19.3299999	19.7700005	20.6800003	21.2199993	22.0299988
Background	422731.9	4435436	109.2016449	12276.94238	0	4	313.7999878	22.7953281	40	2.0229187	-5.3955078	-50.2119141	-61.8189697	2529	1881.278931	19.377037	12.7934542	6.2078261	1154548	288452.4063	866095.625	3303.13501	4225	4416	19.7700005	0.998	0.957	2.5899999	29.8999996	1.37	5.0999999	8.3099995	10.1899996	12.4200001	15.1599998	17.0100002	18.4200001	19.6399994	21.1999989	22.4699993	23.5599995	24.1700001	24.6499996	25.1700001	25.8199997	26.1899986	26.5	26.8999996	27.4399986
Background	420780.3	4431104	179.0251312	8568.460938	0	4	371.2999878	36.6744347	34	-6.013031	-9.3696899	-2.8182983	-11.6522522	2158	1982.825806	19.1179333	12.864707	6.611084	1238613	277431.7813	961181.1875	3241.999512	2249	2329	27.4799995	0.9990001	0.966	7.8399997	37.6699982	1.41	12.4399996	21.5499992	24.3199997	25.6099987	26.4499989	26.8699989	27.4599991	27.8099995	28.25	28.8400002	29.1199989	29.3899994	29.7299995	30.1099987	30.3899994	30.9899998	31.6099987	32.5699997	34.5699997
Background	426309.8	4434759.1	197.9898987	15056.41504	0	3	293.8999939	35.756176	34	-3.0463257	-3.1091003	-18.9334412	-28.7981873	2800	1715.95398	19.9121017	13.0730114	6.2278552	1225449.25	285784.9688	939664.25	3426.886963	3187	4012	9.46	0.984	0.794	2.8599999	16.4200001	1.41	4.4400001	5.98	6.5799999	7.0899997	7.6399999	8.1999998	8.5100002	8.9399996	9.5299997	9.8800001	10.0900002	10.4099998	10.8899994	11.2799997	11.6099997	11.8899994	12.1599998	12.5299997	13.1399994
Background	425659.2	4430291.8	269.5366516	13153.625	0	3	327	46.7774467	73	5.8621826	22.7683411	26.9226074	-5.2517395	2612	1826.175415	19.5277767	12.9222555	6.3167338	961066	281795.8438	679270.125	2981.32666	683	1338	10.2299995	0.625	0.5100001	2.1299999	25.3500004	1.37	1.5599999	1.87	2.3299999	2.6599998	2.8099999	5.98	9.0100002	10.2799997	11.2699995	11.8499994	12.3199997	13.2199993	13.8599997	14.1399994	14.4499998	14.8499994	15.4899998	16.3500004	17.5299988
Background	423219.8	4436789.7	255.4407959	13464.38672	0	3	530.7000122	44.9068871	82	6.5554199	36.0186157	113.5672302	148.5453796	2626	1822.375732	19.057663	12.6775732	6.2963343	1067167.125	284715.4375	782451.6875	2912.448975	1388	2531	5.5499997	0.643	0.548	2.99	9.6300001	1.38	3.3399999	4.0999999	4.2799997	4.4400001	4.5899997	4.73	4.8299999	4.9899998	5.21	5.4699998	5.7599998	5.9699998	6.2199998	6.4099998	6.5899997	6.73	6.8899999	7.1399999	7.7199998
Background	421268.2	4434353	107.9351654	10455.16309	0	2	305	43.0304337	6	-20.2976379	-42.161438	-64.3234558	-65.370575	2360	1958.048584	19.2001286	12.7806473	6.3588014	1247836.125	243619.0625	1004217	3007.270752	1687	2138	10.4799995	0.841	0.789	2.03	19.8799992	1.4299999	3.8599999	4.4400001	4.7399998	6.0099998	7.0999999	7.4400001	8.9099998	9.7600002	10.21	10.6599998	11.1300001	11.8899994	12.6300001	13.3499994	14.0799999	14.5899992	15.1399994	16.0499992	16.8799992
Background	429074.5	4430697.9	149.1643372	16591.90234	0	2	460.2000122	51.629776	50	10.3996277	17.1843262	11.00354	50.1484375	2872	1938.025879	18.9011745	12.7161589	6.5267291	1407231.5	288703.1563	1118528.375	4106.547852	2766	3143	23.1099987	0.9590001	0.8800001	9.8499994	29.2999992	1.38	13.3999996	18.8799992	20.25	21.2600002	21.9200001	22.3199997	22.9099998	23.3899994	23.8099995	24.1999989	24.5799999	24.9899998	25.4099998	25.8099995	26.0999985	26.3899994	26.6999989	27.0199986	27.6899986
Background	424195.6	4433179.7	150.7481384	12491.10156	0	2	375.7000122	45.5589523	82	14.3036499	23.2787781	77.4975586	53.2545166	2562	1835.033081	19.475687	12.9006128	6.3210258	1350100.25	288843.875	1061256.5	3707.037842	1970	2038	11.2299995	1	0.9670001	3.3399999	15.3199997	1.8099999	5.3399997	7.1900001	8.04	8.8599997	9.4399996	10.1499996	10.6700001	11.1399994	11.5199995	12.04	12.4899998	12.96	13.1700001	13.3400002	13.4799995	13.6700001	13.8599997	14.0499992	14.3800001
Background	427488.8	4433585.9	381.4773865	15715.84961	0	1	317.7999878	44.3002243	62	10.202179	13.6347046	47.6257629	34.2210083	2869	1692.46228	19.8127193	13.0747766	6.3287988	902427.625	274286.375	628141.25	2433.874023	1131	2533	16.6299992	0.394	0.447	5.7399998	22.1599998	1.38	11.6199999	11.9099998	14.1300001	14.4699993	14.6700001	14.8399992	15.1300001	15.9899998	16.6999989	17.0299988	17.1999989	17.3999996	17.6700001	18.1599998	18.9899998	19.6899986	20.2600002	20.4799995	20.9899998
Background	424561.5	4436428.7	386.3935852	14347.32129	0	4	480.8999939	33.1361847	43	-4.9336548	-13.3796692	11.6494141	58.6471558	2720	1790.662598	19.0483761	12.741025	6.424273	1211982.5	294870.6875	917111.875	3338.268311	2196	2461	21.75	0.987	0.892	8.5199995	26.5199986	1.67	11.3800001	16.0799999	18.1299992	20.0799999	20.9699993	21.8500004	22.3099995	22.6599998	23	23.2799988	23.7799988	23.9899998	24.1099987	24.2199993	24.3099995	24.4300003	24.6099987	24.8299999	25.2699986
Background	422609.9	4432096.8	110.679718	10618.39063	0	3	301.8999939	47.4985352	54	14.7367859	16.6873169	-32.2024841	-63.3318787	2372	1916.69812	19.4716644	12.9247866	6.3697424	1247161.875	273013.1563	974148.6875	3308.589111	3629	3872	21.25	0.993	0.937	3.47	31.2099991	1.39	10.5599995	12.9299994	14.9099998	16.7099991	18.1800003	19.2299995	19.9099998	20.8500004	21.9300003	22.5699997	23.1000004	23.6399994	24.2299995	24.7699986	25.2799988	26.0100002	26.8899994	27.4399986	28.6099987
Background	427976.7	4435751.8	335.4101868	16990.76367	0	3	257	48.9744453	80	9.4021606	1.9355621	14.2190857	12.4462433	2956	1595.375732	20.4141693	13.3628178	6.3114667	944134.375	276408.7188	667725.6875	3025.886719	2383	2617	6.5999999	0.993	0.9110001	3.25	11.3000002	1.37	3.6399999	4.2799997	4.8299999	5.27	5.6099997	5.8399997	6.0099998	6.1799998	6.3999996	6.5599999	6.6799998	6.8599997	7.0299997	7.2999997	7.5999999	8.0599995	8.6399994	9.1300001	9.8000002
Background	420495.7	4435075	435.1149292	10265.38477	0	4	470.6000061	80.1279831	74	2.9382935	8.4295349	63.0878906	90.66745	2337	2049.485352	18.8685627	12.7160454	6.5600872	1156701.5	260993.1406	895708.3125	3178.32251	3217	3364	23.289999	0.9990001	0.956	5.7799997	30.5799999	1.38	12.7599993	16.6199989	18.5900002	19.9699993	21.2399998	22.25	23.0799999	23.8400002	24.4300003	24.9200001	25.3400002	25.7299995	25.9899998	26.2099991	26.4599991	26.7799988	27.0799999	27.6899986	28.6599998
Background	427000.9	4428983.2	350.0357056	14379.58691	0	3	301.6000061	60.4866104	57	-4.5037537	0.8771057	-0.1337891	-41.3276367	2667	1837.333862	19.576725	12.9773874	6.374331	1200482.375	259667.5156	940814.875	3346.978027	1526	1663	10.6199999	0.994	0.918	2.1099999	17.5599995	1.37	1.92	2.23	2.6299999	4.6300001	7.9199996	8.4700003	9.7699995	10.8899994	11.4799995	12.2299995	12.9399996	13.4799995	13.7999992	14.0099993	14.3899994	14.8599997	15.3699999	15.8099995	16.3799992
Background	425781.2	4431826	191.3765869	13574.95508	0	3	232.1000061	17.5535889	68	0.6907196	3.8218536	-21.2023315	-56.0501099	2664	1762.878174	19.721674	13.0398674	6.3543682	1228095.125	292697.1875	935397.875	3588.963135	2553	2807	22.3699989	0.998	0.91	3.5	31.3699989	1.37	3.8499999	4.7599998	9	18.9499989	21.0200005	21.9699993	23.7099991	24.6199989	25.2699986	25.8400002	26.4499989	26.9599991	27.2699986	27.5499992	27.9099998	28.289999	28.6399994	29.1199989	29.7399998
Background	421552.8	4431013.8	26.9258232	9278.708008	0	1	347	17.6812077	2	-19.4879761	-39.4231567	-61.0820313	-39.0106201	2218	1971.668823	18.997364	12.8153667	6.6280236	1124416.625	277631	846785.625	3194.264404	0	1440	0	0	0	0	0	0	0	0	0	0	0	0	0	0	0	0	0	0	0	0	0	0	0	0	0
Background	420902.3	4437110.6	100.6230621	11852.00781	0	3	278.3999939	32.8024864	56	9.5115051	8.1642456	-37.3186951	-66.0760193	2470	1964.578613	19.4452362	12.867753	6.2825003	1073895.125	290453.4063	783441.75	3540.533691	3054	3292	19.5200005	0.997	0.928	4.2799997	28.4699993	1.41	11.5199995	13.4099998	16	16.4099998	16.9899998	17.5799999	18.1999989	18.9699993	19.4200001	19.6599998	19.9300003	20.3099995	21.1399994	21.9699993	22.6899986	23.4300003	24.3799992	25.3799992	26.3699989
Background	423667	4433861.6	261.7250366	12287.60547	0	3	349	30.97785	51	-0.7663574	5.2365417	7.3647156	7.2319031	2543	1868.698608	19.460968	12.8778305	6.2857375	1196546.75	286585.6563	909961.125	3246.000732	2133	2426	14.2999992	0.9080001	0.8790001	1.9299999	28.5699997	1.37	2.1299999	3.3399999	4.6900001	5.1199999	5.8899999	12.4499998	12.9799995	14.0499992	15.0299997	15.4299994	15.6399994	16.4699993	18.0699997	19.5900002	20.1099987	21.0100002	21.8400002	23.1499996	25.1700001
Background	419438.6	4433049.4	216.9101257	8208.21875	0	4	377.7000122	56.7540817	48	6.0629272	1.3350525	1.9205322	8.6623535	2136	2030.093506	19.1558895	12.8446407	6.532546	1040970.063	277180.875	763789.1875	3095.25	2802	3012	6.1799998	0.9770001	0.9300001	2.3199999	12.3699999	1.53	2.8199999	3.6799998	3.97	4.1399999	4.4499998	4.8399997	5.1500001	5.4299998	6.02	6.3299999	6.5799999	6.8099999	7.0899997	7.3699999	7.6399999	8.0199995	8.4799995	8.9499998	9.5199995
Background	427244.9	4434267.7	50	15722.85645	0	2	161.5	20.2639294	17	-2.5274048	-16.6602783	-66.3135071	-125.4008179	2864	1664.106445	19.9733315	13.1512165	6.3269591	1277745	284936.2813	992808.75	3750.975342	1735	2529	10.71	0.651	0.686	1.8	21.4300003	1.37	1.64	2	2.55	3.03	4.3499999	6.6399999	9.9399996	11.2599993	11.8800001	12.6599998	13.21	13.5699997	14.1700001	14.4200001	14.9099998	15.5299997	16.1800003	17.1999989	18.4200001
Background	425293.3	4429529.7	386.6846313	12705.13672	0	3	366.5	50.6212463	35	-7.6438904	-28.8998718	-3.2421875	1.8898621	2558	1877.257202	19.2025623	12.7591305	6.3115797	1149071.875	279082.0313	869989.875	3408.4021	2627	2881	8.8000002	0.984	0.9120001	2.96	18.2199993	1.37	2.53	4.71	5.6900001	6.3399997	6.98	7.3099999	7.7999997	8.1300001	8.6599998	8.9399996	9.2799997	9.7600002	10.2799997	10.5500002	10.96	11.4499998	11.8800001	12.5099993	13.4399996
Background	424012.6	4438464.3	198.1161346	15126.03418	0	3	299.1000061	30.5799427	57	3.5565491	9.2719727	-16.9338684	-12.4960632	2747	1698.966797	19.7497025	13.0190344	6.2823901	1096727.5	290824.4063	805903.125	3571.29419	2137	2438	23.8999996	0.987	0.877	7.5099998	33.3600006	1.37	15.7799997	17.0799999	19.039999	20.8599987	22.3299999	22.9099998	23.3899994	23.9099998	24.4499989	24.8299999	25.2699986	25.7600002	26.1499996	26.6700001	27.1700001	27.6999989	28.4200001	29.2999992	30.25
Background	422061	4436027.6	25	12085.44727	0	4	314.6000061	11.0961666	4	-13.2105103	-30.4814148	-33.9002686	-49.8641052	2501	1933.598877	19.3189316	12.7928457	6.2634268	1201494.875	291375.7188	910119.1875	3566.565186	2994	3157	14.5699997	0.994	0.9480001	2.25	30.1999989	1.38	3.54	6.1399999	7.6299996	8.6700001	9.5900002	10.8999996	11.8800001	13.3800001	14.5	15.5799999	16.5	17.6099987	18.039999	18.5299988	19.1399994	20.0299988	20.9599991	21.9899998	22.8400002
Background	428566.3	4429935.8	49.2442894	16003.58203	0	4	390.7000122	32.8653526	25	1.0389404	-9.8989563	-22.7301025	10.7324524	2812	1904.50708	19.0244408	12.6847448	6.3408842	1213261.25	293143.7188	920117.5625	3811.075195	2231	2365	12.4200001	0.9990001	0.943	3.9099998	26.0199986	1.37	4.9400001	6.77	8.0199995	10.0299997	10.4099998	11.1700001	12.1700001	12.4099998	12.5699997	12.7999992	13.1700001	13.5999994	14.1399994	14.5499992	14.9099998	15.4299994	15.96	16.3199997	17.0100002
Background	423036.8	4432778.6	122.0655594	11266.16309	0	4	239.1999969	8.4038315	22	-9.1388245	-20.9602203	-48.8169098	-100.0582733	2442	1875.153442	19.5212841	12.9483404	6.3662968	1229382.625	284201.6563	945180.875	3300.066162	2019	2539	5.29	0.952	0.795	2.1199999	11.5500002	1.37	1.66	1.9699999	2.3099999	2.5999999	3.01	3.3	3.5999999	4.04	4.5099998	4.7599998	4.98	5.6799998	6.1299996	6.4699998	7.23	8.3000002	8.9299994	9.4899998	10.4799995
Background	419133.7	4434132.4	123.4908905	8613.689453	0	4	359.8999939	37.3631439	79	23.3855591	27.5924683	4.2545776	-8.697052	2173	2073.216553	19.2956009	12.878993	6.4579759	1115115.375	287262.5313	827852.8125	3266.839111	2512	2625	16.2700005	0.9990001	0.957	3.02	24.4899998	1.41	9.54	11.1999998	12.3000002	13.3299999	13.8299999	14.3599997	14.9799995	15.4499998	15.8899994	16.3299999	16.7099991	17.1800003	17.8799992	18.6299992	19.1599998	19.8299999	20.5499992	21.3899994	22.3899994
Background	426452.1	4432101.8	205.5480499	14292.60059	0	4	232	35.6949158	42	-5.8839417	-8.5695496	-35.897522	-59.9118958	2731	1754.716919	19.7702503	13.0572405	6.3373075	1230612.5	271898.25	958714.25	3244.385986	2582	2927	18.7199993	0.9810001	0.882	5.8799996	26.3499985	1.38	6.9299998	11.8499994	15.2599993	17.1399994	17.8099995	18.3500004	18.7799988	19.3099995	19.6999989	20.0599995	20.3099995	20.5200005	20.8299999	21.1999989	21.6399994	22.0499992	22.6199989	23.2399998	23.789999
Background	422548.9	4438193.6	298.077179	13806.42676	0	4	291.2999878	27.515749	95	15.7416687	27.4761353	8.6725769	-7.770752	2623	1732.452271	19.6729431	12.9820948	6.2840662	1157514.75	295753.0625	861761.75	3893.176025	2688	3140	15.5	0.952	0.8560001	3.4499998	25.1599998	1.38	5.29	8.9799995	11.0699997	11.6999998	12.8499994	13.9899998	14.4799995	14.9499998	15.54	15.9099998	16.3099995	16.7700005	17.6399994	18.4300003	19.0200005	20.0799999	20.6099987	21.2399998	22.3299999
Background	425476.3	4434944.6	105.9480972	14389.20605	0	3	480.7000122	30.2508945	49	-9.1583557	-17.2253418	66.176239	106.7309875	2738	1779.666016	19.1554394	12.7536221	6.345674	1196151.875	289606.2813	906545.625	3307.911133	2504	3078	7.4699998	0.9810001	0.814	2.23	16.2299995	1.39	2.4199998	3.1499999	3.6699998	4.3299999	4.8299999	5.1900001	5.4299998	5.7599998	6.25	6.8899999	7.4199996	7.7399998	8.1499996	8.9099998	10.6099997	11.4799995	12.1700001	12.9299994	13.7299995
Background	421003.9	4431334.7	263.4862366	8850.000977	0	2	357.1000061	40.0513763	9	-28.4236755	-39.9692993	-30.5826111	-27.3851929	2188	1980.673218	19.0466099	12.8312063	6.6153731	1256200.375	249896.6875	1006303.688	2973.698486	2334	2379	16.6599998	1	0.9810001	3.73	24.3199997	1.51	9.9200001	11.5099993	13.0499992	13.7599993	14.6399994	15.3199997	15.8899994	16.2399998	16.8199997	17.4400005	17.8199997	18.2700005	18.6000004	19.0299988	19.4499989	19.789999	20.1599998	20.539999	20.9699993
Background	428810.2	4434989.7	105	17448.01758	0	4	168	59.4137611	32	-4.1194916	-17.1178741	-19.4701233	-51.0594177	2994	1577.275879	20.561264	13.4945564	6.4222221	1229837.375	255127.2656	974710.0625	3130.093506	2733	2828	18.1700001	1	0.966	2.52	30.3699989	2.8599999	7.3399997	8.7399998	9.8699999	11.6099997	14.4200001	15.4200001	17.3099995	18.0900002	18.8500004	19.5599995	20.0900002	20.5499992	21.1399994	21.5100002	22.0799999	22.6999989	23.6700001	24.5499992	27.9200001
Background	424256.5	4430522.4	32.0156212	11806.9834	0	3	378.2999878	44.7493896	19	-15.7235413	-33.5630493	-30.5115051	0.6755066	2477	1899.984497	19.034502	12.7806454	6.5267859	1066700.5	273667.6563	793032.8125	2869.917969	2156	2216	11.8699999	1	0.973	2.79	22.1899986	1.4	3.6699998	6.5099998	7.6599998	8.4299994	9.3299999	9.96	10.4499998	10.9200001	11.2799997	11.6899996	12.1199999	12.5699997	13.2399998	14.3400002	14.9699993	15.3999996	16.4899998	17.4899998	19.0100002
Background	420028.1	4434583.6	132.0984497	9592.310547	0	2	408.8999939	41.8524551	57	12.4101563	13.1880798	11.0112305	26.8201904	2273	2068.143555	18.9966698	12.7713404	6.5448122	1318238.625	273004.5313	1045234.063	3242.911621	2159	2431	13.1999998	0.97	0.8880001	2.01	25.5100002	1.37	2.53	3.8799999	5.71	7.2999997	8.3800001	9.1300001	10.4799995	11.6999998	12.7599993	13.96	14.6999998	15.7699995	16.5200005	17.3199997	18.4099998	19.289999	19.8999996	20.6999989	22.4499989
Background	427834.4	4430928.6	118.5326996	15399.37988	0	1	385.8999939	33.7342529	30	-2.6289368	-10.7350769	-11.4584961	18.5921631	2805	1866.945801	19.2682304	12.7670403	6.2614093	970505.125	287703.6875	682801.4375	2799.51294	1924	2242	18.4599991	0.9950001	0.858	4.52	28.3899994	1.38	9.3899994	11.9200001	14.3099995	15.5699997	16.3500004	17.3699989	17.9799995	18.4799995	19.0200005	19.4300003	19.7600002	20.0599995	20.2799988	20.5	20.8099995	21.3599987	22.0799999	23.6599998	25.0599995
Background	424744.4	4433500.6	201.1218567	13118.8457	0	1	315.2000122	16.8413715	12	-14.5351257	-25.9484863	-11.2312622	-5.8317871	2622	1826.654175	19.4056015	12.8019142	6.192071	1114106.25	285793.2188	828313.0625	3395.13208	2246	2866	4.8399997	0.9260001	0.784	2.05	9.46	1.37	1.63	1.9799999	2.4299998	2.96	3.3299999	3.6399999	3.8299999	4.0499997	4.3399997	4.73	5.0999999	5.4200001	5.9000001	6.1700001	6.4200001	6.7399998	7.1700001	7.5799999	8.0500002
Background	428322.3	4433094.5	160	16360.29688	0	4	404.6000061	32.0391121	65	-1.6213989	0.2000122	45.994873	83.7969666	2932	1747.834351	19.575964	12.949358	6.319325	1123699.75	294190.375	829509.375	3301.409668	2460	2909	15.9699993	0.974	0.846	2.22	30.3699989	1.37	2.9399998	5.21	8.4200001	10.0500002	10.9499998	11.8499994	12.96	14.4899998	15.1700001	16.4899998	17.4699993	17.8699989	18.7799988	20.0499992	21.7799988	23.0699997	24.2299995	25.3099995	27.1299992
Background	423158.8	4435666.6	40	12757.51758	0	4	342.1000061	27.2029133	6	-3.7818909	-19.6589661	-67.7085266	-49.0453796	2575	1880.009766	19.2535686	12.7260895	6.1924	1157525.5	290070.9063	867454.5625	3522.219238	3102	3218	12.6199999	1	0.964	2.1399999	21.4899998	1.38	2.46	4.75	6	8.25	8.9700003	9.8000002	10.3699999	11.0599995	11.8000002	12.4499998	13.1499996	14.5899992	15.6499996	16.1999989	17.6199989	18.3999996	19.1399994	19.789999	20.5799999
Background	420231.4	4432417.7	314.841217	8569.807617	0	3	425.2999878	57.0701141	53	0.1593323	8.3412476	29.8901367	46.1492004	2174	2001.674805	18.9982948	12.8317957	6.6652975	1177149.875	283439.4375	893710.4375	3418.570313	3906	4772	22.1999989	0.979	0.8190001	3.9599998	35.9599991	1.37	10.4099998	14.9799995	16.5699997	17.4499989	18.5	19.539999	20.2199993	21	22.0299988	22.9499989	23.6099987	24.4200001	25.1299992	25.8699989	27.0100002	27.9200001	28.6899986	29.7600002	30.9799995
Background	426086.1	4429168.7	7.0710678	13473.71973	0	1	240.3000031	11.5108051	0	-25.4789276	-46.7363129	-81.9990082	-116.0480194	2615	1852.209717	19.4715252	12.9380531	6.398222	1115226.625	267358	847868.6875	3154.975342	1669	1994	15.7299995	0.95	0.837	6.5799999	41.5299988	1.4	7.9499998	9.5	11.1799994	12.3099995	12.9799995	13.2199993	13.5799999	14.4299994	14.8999996	15.3299999	15.7199993	16.1700001	16.9200001	17.6999989	18.1800003	19.039999	19.8199997	20.5900002	28.1099987
Background	422996.2	4437742.3	359.2005005	13882	0	1	379.6000061	27.2512836	12	-7.0645752	-13.2561951	28.2223816	50.0200806	2643	1751.935425	19.3925438	12.8280249	6.2596331	1038866.875	288501.875	750365	3436.942871	2440	2550	19.1999989	0.9950001	0.957	4.1700001	30.5299988	1.37	9.3099995	13.6499996	15.2599993	16.0499992	16.8099995	17.4899998	17.9400005	18.3999996	19.1299992	19.7399998	20.1099987	20.6800003	21.25	21.8799992	22.3199997	22.8899994	23.5100002	25.039999	25.8299999
Background	421695.1	4435305.6	152.9705811	11361.02344	0	1	334.8999939	22.6302662	58	8.2769775	7.6090698	-10.4262085	-28.1318359	2440	1949.748291	19.3429413	12.7964897	6.2445865	1122194.625	292190.0313	830004.5625	3624.800781	2149	2337	8.1099997	0.957	0.92	2.1599998	23.1399994	1.37	1.61	1.8499999	2.0799999	2.28	2.49	2.98	3.9199998	4.3099999	4.6500001	5.0299997	6.23	7.5299997	8.6399994	10.79	14.4200001	15.5799999	17.1800003	18.6700001	20.0499992
Background	423971.9	4431244.4	51.4781494	11676.97852	0	2	412.6000061	73.229866	30	-12.5126953	-15.6118164	26.3056335	57.2811279	2471	1880.687256	19.1452122	12.7917814	6.4377928	1245711.625	227464.4063	1018247.188	2709.904053	2583	2765	17.75	0.987	0.934	2.4400001	28.6299992	1.37	2.49	4.04	6.5099998	9.0100002	13.4200001	16.2799988	17.039999	18.8500004	19.7799988	20.3699989	20.9099998	21.2999992	21.9899998	22.5799999	23.3999996	24.1099987	25	25.8499985	26.7399998
Background	427305.9	4431379.8	68.0073547	14962.6875	0	4	257.8999939	21.0860577	10	-0.967865	-16.7178955	-79.3109741	-85.5023804	2780	1821.380493	19.5808258	12.922328	6.2539029	1226679.125	289850.4063	936828.6875	3715.849854	2008	2374	7.7399998	0.929	0.846	2.8199999	17.5200005	1.37	3.02	3.7099998	4.2599998	4.6500001	5.1500001	5.6799998	6.2599998	6.7999997	7.25	7.71	8.1499996	8.5599995	8.9899998	9.4899998	9.9799995	10.5799999	10.9399996	11.79	12.6899996
Background	421125.9	4436659.3	375.6660767	11737.77051	0	4	266.7999878	17.8500462	2	-21.4480896	-41.4043884	-57.7295227	-86.4660339	2463	1992.773071	19.3268967	12.7991734	6.2685294	1110631.375	275772.5	834858.875	2834.390869	3840	4002	18.1199989	0.9990001	0.96	2.8799999	28.9099998	1.37	9.5	11.2799997	12.3099995	13.3400002	14.8199997	15.6300001	16.0299988	16.5200005	17.6399994	18.1299992	18.8999996	19.8500004	20.5599995	21.2399998	22.2399998	23.1800003	24.1199989	25.1099987	26.5299988
Background	425029	4434222.6	351.2833557	13670.08594	0	4	458.2000122	42.6439476	84	8.3134155	27.1644287	73.5170898	109.7479553	2674	1825.003784	19.2077789	12.7103395	6.2078662	1199850.5	295093.8438	904756.6875	3640.251953	5293	5547	22.4699993	0.998	0.9540001	3.1299999	40.329998	1.39	3.8799999	11.75	14.2399998	16.7700005	18.2199993	19.5200005	20.2299995	21.1299992	22.1000004	23.1299992	24.1399994	25.0199986	25.9699993	27.0999985	28.1999989	29.4399986	31.0199986	32.3600006	34.7299995
Background	421939.1	4433410.4	44.7213593	10542.06055	0	1	323.3999939	97.7707291	17	-9.0009155	-36.1725769	-20.2532959	-30.2611694	2373	1920.009522	19.3637276	12.8911886	6.4138627	601247.1875	228837.2031	372409.9375	2145.226318	3232	3349	10.5599995	1	0.965	2.8	15.9699993	1.37	2.9399998	4.71	5.98	7.6099997	8.3899994	9.1999998	10.1199999	10.8199997	11.21	11.5999994	11.9899998	12.3800001	12.6499996	12.9699993	13.3199997	13.6999998	14.0199995	14.3400002	14.71
Background	428444.3	4434628.7	20	16971.29883	0	4	122.3000031	45.8052864	3	-13.4544525	-26.1060333	-94.6419678	-117.5545502	2971	1605.497437	20.3999577	13.4124908	6.4168868	1083079	254032.2188	829046.8125	2829.565674	2204	2359	15.2799997	0.994	0.934	4.3499999	21.1599998	1.5999999	9.75	11	12.1499996	12.6099997	13	13.4200001	13.8499994	14.5299997	15.1999998	15.71	16.1399994	16.6999989	17.1499996	17.6900005	18.0699997	18.3500004	18.7299995	19.1700001	19.8599987
Background	422914.8	4429890.7	11.1803398	10379.67383	0	2	380.3999939	50.3053665	5	-15.5866394	-32.3543091	-76.363739	-39.6750488	2301	1977.396484	18.7850647	12.7796907	6.7706757	1292482.875	257715.1406	1034767.75	3273.497559	1720	1813	17.0299988	0.998	0.9490001	6.3499999	24.0499992	1.37	9.6700001	12.6199999	13.6599998	14.6599998	15.4699993	16.2700005	16.6399994	17.0100002	17.4799995	17.9899998	18.1999989	18.4300003	18.789999	19.1599998	19.4699993	19.8199997	20.2399998	20.8500004	22.039999
Background	420963.3	4436388.6	340.7711792	11441.83203	0	3	347.7000122	59.540062	25	-16.4855347	-27.9454346	-2.6269226	-13.5349731	2439	2020.013672	19.2356586	12.7516708	6.264751	1033966.688	263547	770419.6875	2808.415039	3327	3449	24.2600002	0.9990001	0.965	7.3499999	33.6599998	1.41	8.1799994	19.2399998	21.0599995	22.0699997	22.6399994	23.0900002	23.5299988	24.2399998	24.789999	25.25	25.7999992	26.5299988	27.2699986	27.7299995	28.1499996	28.6199989	29.1499996	29.7999992	31.0100002
Background	426172.5	4429484.6	311.2073364	13578.74121	0	3	349.2000122	38.6393814	98	23.3106689	45.8019104	49.6227112	2.5750732	2629	1840.17749	19.5518646	12.9757891	6.3956528	1215936.25	293210.4063	922725.875	3706.177734	2519	2631	6.8199997	0.998	0.957	2.3999999	13.7599993	1.37	2.6299999	3.3199999	3.8999999	4.23	4.6500001	5.0599999	5.5899997	5.98	6.3799996	6.7199998	7.0299997	7.5099998	7.8899999	8.25	8.6399994	9.1099997	9.8099995	10.5699997	11.7199993
Background	425522	4431936.3	442.2951355	13351.49805	0	2	302.1000061	38.7572517	66	4.8070984	15.5638733	51.2510223	11.8492737	2643	1767.062378	19.6132126	12.989665	6.3600264	1369996.875	288543.2188	1081453.75	3947.394043	1487	2328	14.1199999	0.646	0.6390001	1.88	26.539999	1.39	1.79	2.25	2.73	3.1799998	3.9299998	12.8299999	14.0699997	14.3800001	15.1099997	15.9099998	17.1000004	17.4200001	18.9499989	20	20.5100002	21.1399994	21.5100002	22.2799988	23.1499996
Background	429099.9	4432342.4	45	16917.13477	0	3	366.7000122	58.0515327	23	-5.1768188	-17.2295532	-66.8881226	-27.7036743	2950	1847.171143	19.3178787	12.7930908	6.2626872	997434.8125	253788.0625	743646.75	2467.994385	3840	4190	12.1300001	0.9990001	0.9160001	2.73	19.9699993	1.37	3.6899998	6.5699997	7.3599997	8.8099995	9.5199995	10.0199995	10.5599995	11.1499996	11.8599997	12.8199997	13.6300001	14.0499992	14.71	15.0999994	15.5799999	16.0599995	16.4699993	17.0599995	17.7199993
Background	420155.2	4437622	42.7200203	11615.83105	0	1	310.7999878	33.0604362	24	-9.0545959	-30.5704651	-30.2053223	-44.9454956	2448	2025.948364	19.2222633	12.7559233	6.2834077	991333.3125	282900.3125	708433	3260.436035	2341	2484	19.7299995	0.997	0.942	14.71	26.0900002	1.39	13.7999992	17.3099995	18.1900005	18.6900005	18.9699993	19.25	19.5599995	19.8500004	20.1000004	20.3599987	20.6199989	20.8199997	21.1399994	21.4499989	21.6800003	21.9200001	22.1899986	22.5599995	22.9499989
Background	424058.3	4435185.3	234.3074951	13259.84668	0	3	498.3999939	32.6267395	32	-5.4948425	-8.2309265	46.1261597	91.0879822	2630	1856.320679	18.822052	12.6621847	6.4932613	1250239.5	298682	951557.4375	3440.216065	3162	3650	21.7999992	0.978	0.8660001	4.0799999	35.6800003	1.37	12.5199995	13.6199999	14.8599997	16.6900005	17.4899998	19.3099995	20.4200001	21.5299988	22.3799992	23.1899986	23.8099995	24.5900002	24.9799995	25.1800003	25.6499996	26.0299988	26.3299999	28.5699997	30.7199993
Background	427636.2	4435320.6	565.4423218	16500.85547	0	3	334.7999878	28.5154533	47	-5.4385376	2.1092224	77.2644653	81.0966492	2921	1620.271362	20.287899	13.2510052	6.2133613	1259329.625	288695.5625	970634.0625	3445.0271	1232	1723	3.72	0.923	0.715	12.9699993	15.0799999	1.38	1.5599999	1.8099999	2.0999999	2.3999999	2.5999999	2.77	2.96	3.1199999	3.3399999	3.5599999	3.74	3.9599998	4.1500001	4.4099998	4.6599998	4.8699999	5.1199999	5.4099998	6.04
Background	424464.9	4430853.3	65	12070.00098	0	3	318	55.8178215	23	4.058197	-9.5578918	-63.4646301	-36.3794861	2510	1869.485962	19.2639256	12.8178606	6.3717833	1073319.375	265538.3438	807781.0625	2920.031494	2028	2117	15.1899996	0.9990001	0.9580001	3.5599999	23.2999992	1.38	4.6900001	7.1599998	10.4499998	11.9699993	13.3199997	14.04	14.4799995	15.1899996	15.6799994	16.2199993	16.6599998	17.1000004	17.6599998	18.1700001	18.7199993	19.3199997	19.8400002	20.4799995	21.3599987
Background	423814.4	4437351.2	182.0027466	14280.35938	0	3	367.2999878	10.3984423	54	10.1997375	14.4382019	-37.1974792	-12.1438599	2694	1742.411133	19.3809166	12.7834625	6.1840668	1266296.625	297836.3125	968460.3125	3558.360107	1915	2520	16.1800003	0.862	0.7600001	3.4299998	28.4499989	1.38	4.0299997	8.3899994	11.0699997	12.9699993	13.9699993	15.1099997	15.4799995	15.6999998	15.9399996	16.25	16.7299995	17.1399994	17.6800003	18.4699993	19.539999	20.8599987	21.6199989	23.1999989	24.9399986
Background	422513.3	4433831.5	14.1421356	11247.44531	0	3	242.3000031	62.2133369	13	-14.1162567	-25.9890289	-67.8450165	-104.7802582	2442	1891.371094	19.5345345	12.9658232	6.3900561	1112797.5	249391.0156	863406.5	2926.07959	3164	3469	22.0100002	0.941	0.9120001	2.8399999	36.6499977	1.38	5.4499998	8.4700003	10.9899998	16.289999	18.25	19.8999996	20.9599991	21.8500004	23.1499996	23.789999	24.6399994	25.4300003	26.3799992	26.8999996	27.3699989	28.2999992	30.1099987	31.3899994	32.2700005
Background	428042.8	4430176.5	163.477829	15505.69238	0	2	477.5	18.7916679	78	6.1906128	13.2294312	75.3786926	114.3109436	2787	1878.266968	19.0504093	12.6708021	6.2904086	1344334.125	308954.625	1035379.5	4035.326172	0	1131	0	0	0	0	0	0	0	0	0	0	0	0	0	0	0	0	0	0	0	0	0	0	0	0	0
Background	423489.1	4433019.3	136.4734344	11773.89551	0	3	286.1000061	41.2628326	52	11.8005066	7.7119446	-0.7980042	-40.6209412	2493	1853.952148	19.5193768	12.948678	6.3706732	1227113.25	278244	948869.25	3262.204834	472	1730	10.7600002	0.217	0.273	1.89	20.3099995	1.37	1.4699999	1.5899999	1.91	6.0099998	7.1299996	7.5299997	7.6799998	9.0599995	10.79	11.71	12.7299995	13.1799994	13.6799994	15.6199999	15.9299994	16.2999992	16.6900005	17.0900002	18.1000004
Background	426904.4	4433425.4	96.56604	15110.71777	0	4	251.3000031	33.9704895	77	12.2690582	11.3268127	-5.0033112	-38.9838715	2813	1698.06311	19.852335	13.1046028	6.3524971	1287497	284067.3438	1003429.688	3533.732178	2082	2754	5.23	0.882	0.756	2.24	10.46	1.37	2.0799999	2.51	2.8599999	3.1699998	3.5	3.73	4.0599999	4.3800001	4.6599998	5.0699997	5.5499997	5.77	6.0299997	6.2799997	6.6299996	7.1799998	7.96	8.3999996	9.04
Background	422025.5	4438344	125	13506.11035	0	4	223.8000031	41.7433281	25	1.9578552	1.2032471	-38.5021515	-65.1418304	2589	1737.893066	19.7201519	13.0096302	6.2959909	1279069.375	271076.875	1007992.438	3501.014648	369	1814	2.0999999	0.249	0.203	3.23	4.02	1.37	1.41	1.4599999	1.49	1.52	1.5699999	1.64	1.6799999	1.7199999	1.77	1.86	1.9599999	2.0799999	2.21	2.3899999	2.52	2.6799998	2.8999999	2.99	3.48
Background	425928.6	4435907.3	69.4622192	15240.06348	0	2	310.2000122	44.1476593	12	-4.8769226	-20.3368225	-88.7207947	-59.2582703	2808	1727.401856	19.5676022	12.8806028	6.1935716	1345425.375	265786.25	1079639.125	3617.80249	3126	3443	14.9299994	0.9960001	0.9080001	3.25	24.7999992	1.42	5.5299997	9.1199999	10.5199995	11.4699993	12.3400002	12.7799997	13.7799997	14.3499994	15.0599995	15.6199999	16.289999	16.7199993	17.4200001	17.9200001	18.3599987	18.8299999	19.2099991	20	21.0599995
Background	421415.6	4432658.3	125.0999603	9737.362305	0	3	471.2000122	49.7153664	94	15.3475037	26.6998901	68.9968262	101.045166	2290	1963.296997	19.0002613	12.7560692	6.5081124	1279920	289000.6563	990919.375	3450.323731	1548	1739	6.5699997	0.984	0.89	2.3199999	14.5499992	1.37	1.9299999	2.53	3.22	3.7099998	4.0899997	4.5899997	4.9400001	5.2799997	5.6599998	5.9699998	6.54	7.0599999	7.5099998	8.2399998	9.2299995	9.8099995	10.1999998	10.8099995	12.6199999
Background	419301.4	4434824.3	110	9174.758789	0	4	337.6000061	56.1648293	32	-11.2416077	-10.0773315	-32.5872498	-38.1453857	2230	2099.451904	19.2050438	12.8357592	6.4651136	913503.0625	257755.2969	655747.75	2671.691895	3139	3269	24.9300003	0.9990001	0.96	8.5	32.2900009	1.39	16.7700005	20.0900002	21.8599987	22.539999	23.5799999	23.9699993	24.7199993	25.1499996	25.4699993	25.7699986	26.1800003	26.5299988	26.7699986	27.1199989	27.8899994	28.3999996	28.9200001	29.4099998	30.0799999
Background	427107.7	4428732.5	175.0714111	14477.6123	0	3	322	46.1099739	50	-7.5342712	4.6729431	14.8682861	-20.8773804	2665	1838.364624	19.5613194	12.9684935	6.3706002	1130522.75	272320.9688	858201.8125	3004.136963	3132	3611	19.7399998	0.997	0.867	3.73	27.9799995	1.37	3.1299999	4.9400001	13	15.9299994	17.5200005	18.5900002	19.7799988	20.6099987	21.8999996	22.9399986	23.4699993	24.0199986	24.4599991	24.6800003	24.8699989	25.039999	25.2999992	25.6099987	25.9399986
Background	425156.1	4431575.3	429.3308716	12907.75098	0	3	337.1000061	30.6777039	64	-4.9271545	3.7065125	55.5873108	33.2750244	2600	1790.614868	19.4723206	12.9149189	6.3521137	1124222.25	286391.125	837831.125	3218.985352	3188	3962	18.3199997	0.7960001	0.8050001	2.28	30.0799999	1.38	9.2200003	10.0699997	11.5900002	12.0900002	13.6199999	14.4399996	15.4699993	16.8199997	17.5499992	18.289999	19.2600002	20.3199997	21.4699993	22.4899998	23.4899998	24.3500004	25.4399986	26.5999985	27.7999992
Background	422228.7	4430492.4	135	9808.427734	0	1	451.5	49.3964691	45	-13.6503601	-18.1478882	23.7594604	44.1767883	2253	1965.582764	18.8727474	12.802186	6.7233582	885647.75	268094.6875	617553	2443.803467	2301	2422	9.21	0.992	0.95	2.3399999	16.4499989	1.37	2.5999999	3.8599999	5.0899997	6.04	6.73	7.27	8.1899996	8.8299999	9.2799997	9.7699995	10.1099997	10.5100002	11.04	11.5999994	11.96	12.5500002	13.0099993	13.3999996	13.9099998
Background	428734	4431710.7	223.2151489	16425.74219	0	4	465.7000122	31.4263725	57	-4.3400574	1.0567322	18.461792	60.5096741	2906	1882.403076	19.1213551	12.7474356	6.3678212	1278075.875	291574.9375	986500.9375	3443.108154	2433	2460	14.75	1	0.989	3.04	29.1799984	1.41	6.3199997	9.0900002	10.0299997	11.2199993	11.7399998	12.1999998	12.5699997	13.1199999	13.9099998	14.5499992	15.1799994	15.7399998	16.3400002	17.0599995	17.7799988	18.3699989	19.1299992	22.3400002	23.7199993
Background	419708	4436990.2	366.8787231	10861.09668	0	4	447.2000122	39.8247337	75	10.40448	17.8397217	47.2273254	73.1764832	2390	2134.674072	18.8064842	12.6414948	6.4740067	1083319.5	293621.8438	789697.625	3615.115723	2653	2736	12.9099998	0.998	0.97	5.2799997	17.539999	1.38	8.9799995	10.4699993	10.9699993	11.3699999	11.6499996	11.9200001	12.1899996	12.5	12.7599993	13.0299997	13.2999992	13.5900002	13.8800001	14.1300001	14.3499994	14.79	15.0899992	15.5699997	16.1999989
Background	422960.6	4434553.5	50	11994.0791	0	1	294.2000122	47.8604584	20	-9.5325012	-27.4993591	-54.7859192	-64.6082458	2511	1902.104858	19.3800449	12.8211937	6.2601857	875164.5625	267217.375	607947.1875	3361.268311	2988	3104	19.8599987	0.9960001	0.9630001	4.7799997	31.0900002	1.37	8.9799995	14.1300001	15.4699993	16.3999996	17.3299999	17.8899994	18.5699997	19.2199993	19.7600002	20.2199993	20.7600002	21.2199993	21.7999992	22.4499989	23.1999989	24.1999989	25.4599991	26.6499996	28.1499996
Background	420683.7	4433741.3	32.0156212	9629.834961	0	4	428.2999878	64.545639	28	-13.5194702	-14.6295776	23.080658	49.677887	2280	1996.239868	18.9477253	12.7375565	6.5198865	1149248.5	238235.4531	911013	2760.108154	1760	2030	11.2199993	0.992	0.867	2.21	20.039999	1.37	2.6499999	4.7199998	6.2199998	6.8099999	7.79	8.54	9.4499998	10.1300001	10.96	11.4899998	12.0699997	12.5999994	13.54	14.0699997	14.8699999	15.9799995	16.6199989	17.1800003	18.1099987
Background	426538.4	4433786.4	35.3553391	14891.53906	0	3	178.3000031	65.1152573	15	-6.4187775	-14.2652893	-65.9783173	-119.4447174	2790	1698.480835	19.9217243	13.1294489	6.333292	739220.125	232001.5938	507218.5	1825.375244	2721	2870	16.4099998	0.9760001	0.9480001	3.1599998	27.4599991	1.37	2.78	8.8000002	9.9499998	11.7699995	13.0999994	14.6199999	15.4200001	16.0699997	16.8500004	17.2799988	17.8500004	18.5200005	19.0799999	19.9399986	20.8799992	21.6099987	22.1700001	22.9499989	24.5599995
Background	425400	4429319.1	406.5095215	12798.92578	0	1	421.3999939	36.7917557	94	15.1386414	42.7409363	51.4635925	54.0963745	2563	1878.946533	19.2049313	12.7623339	6.3131323	944637.375	287938.375	656699	2733.657227	1876	1933	13.71	0.9990001	0.9710001	5.27	19.4799995	1.8199999	9.0900002	10.6999998	11.3499994	12.0799999	12.4699993	12.7999992	13.0999994	13.4099998	13.7399998	14.0299997	14.4099998	14.6300001	14.8699999	15.1599998	15.4200001	15.6799994	15.9699993	16.4200001	17.2600002
Background	421171.6	4435817	0	11259.58789	0	1	306.8999939	21.7054272	0	-28.2631836	-51.4844666	-63.7243958	-55.0818176	2424	2002.1604	19.2442532	12.741168	6.236022	1061151.5	264106.3125	797045.25	3150.180176	3611	3759	20.6199989	0.998	0.961	3.74	32.7900009	1.38	11.1199999	13.5699997	15.4299994	17.1700001	17.7799988	18.3400002	18.9599991	19.3999996	20.1199989	20.7199993	21.5	22.1899986	22.789999	23.5199986	24.25	25.2699986	26.1999989	27.5	29.2399998
Background	428977.9	4429725.2	121.0371857	16394.26563	0	4	471.2999878	25.9542274	96	6.3660278	12.28479	64.1382446	81.3383789	2820	1914.59729	19.0893154	12.6950245	6.2936463	1289086.375	306492.4688	982593.875	3986.692627	2692	2749	14.5699997	1	0.979	2.6299999	26.9399986	1.42	6.6799998	8.1999998	9.2299995	10.4799995	11.1099997	12.0099993	12.5299997	13.6999998	14.1799994	14.6999998	15.2799997	15.7599993	16.1999989	17.3099995	17.7999992	19.0900002	19.7700005	20.8400002	21.9499989
Background	424424.3	4432297.3	42.4264069	12399.58496	0	3	202	49.4987373	11	-11.0872345	-30.2771149	-89.8076477	-105.4095459	2551	1815.960938	19.4287472	12.897851	6.3669558	908252.9375	266547.625	641705.3125	2807.084717	2997	3463	15.75	0.9170001	0.8650001	2.8199999	30.4299984	1.38	7.8499999	9.4399996	9.9200001	10.6099997	11.5999994	12.6199999	13.2599993	13.8199997	14.6099997	15.5599995	16.3500004	16.8999996	17.6099987	18.3500004	19.2799988	20.1000004	22.0900002	24.1800003	26.1099987
Background	427697.2	4432703.4	121.6552505	15651.65332	0	4	471.5	60.1881447	92	10.988678	27.7694397	100.1924438	157.4184265	2862	1759.781372	19.3864136	12.7984209	6.2030478	1158946.5	287371.3438	871575.125	3584.546387	2927	3423	18.4300003	0.881	0.855	3.9399998	26.9499989	1.37	6.6399999	11.7699995	13.5299997	14.21	15.1199999	16.3299999	17.5299988	18.3099995	18.9099998	19.6599998	20.1999989	20.6899986	21.289999	21.6899986	22.4099998	23.1800003	23.8799992	24.7099991	25.4799995
Background	421517.2	4437983	279.5084839	12883.25781	0	2	324.1000061	21.5406132	100	12.3917236	28.382019	50.4980469	19.6431274	2543	1803.756226	19.588295	12.9576101	6.3251071	1329533	294774.25	1034758.813	3926.063721	377	1850	6.4299998	0.202	0.204	1.48	16.5900002	1.37	1.41	1.4599999	1.51	1.5599999	1.63	1.8	2.01	2.1800001	2.4400001	2.5699999	2.7	2.8899999	11.5	12.0799999	12.2799997	14.9299994	15.0699997	15.1499996	15.2399998
Background	424769.8	4435546.3	202.4845734	14054.40625	0	4	454.6000061	43.1858215	23	-8.1552124	-16.3922119	-21.5999146	40.3005676	2703	1826.893799	18.9792271	12.7017698	6.4168777	1189899.625	285529.125	904370.5	3414.730225	3053	3473	12.6499996	0.9950001	0.8790001	2.1299999	31.1299992	1.37	2.23	3.8299999	4.8800001	5.4200001	5.9099998	6.25	6.6199999	7.04	7.3899999	7.8599997	8.4700003	9.2299995	10.21	11.7399998	21.5100002	27.9499989	29.0299988	29.7299995	30.25
Background	422330.4	4431214.3	57.00877	10083.65137	0	2	415	60.2079735	52	-5.1884766	-0.6564026	10.9204712	22.3648071	2301	1950.209717	19.0160294	12.8242445	6.6232271	1369704	256257.1563	1113446.75	3653.032227	3136	3234	23.0100002	0.998	0.97	3.6899998	37.0499992	1.41	10.8899994	15.04	17.1700001	18.4599991	19.4499989	20.6499996	21.25	21.9899998	22.9399986	23.2799988	23.7199993	24.539999	25.3500004	26.2099991	27.7799988	28.8199997	30.2600002	31.3400002	32.2399979
Background	428185.1	4434869.4	215.058136	16823.97461	0	2	196.6000061	28.153698	11	-0.8691864	9.2507935	-24.5435486	-39.8190918	2955	1602.521973	20.4203911	13.4133453	6.4005017	1321490.5	278194.7813	1043295.75	3642.839111	2480	2739	17.6999989	0.9950001	0.905	8.0500002	25.4699993	1.41	10.7600002	13.6399994	15.1099997	15.9099998	16.6800003	17.0900002	17.5499992	17.8599987	18.1000004	18.4200001	18.7999992	19.1000004	19.3699989	19.6199989	19.9899998	20.3199997	20.7399998	21.2199993	22
Background	423306.2	4430402.1	248.2941742	10850.74414	0	2	531	44.7213593	95	21.4956665	43.5592346	80.8496094	122.2965393	2368	1954.666016	18.8529758	12.7648211	6.6728702	1392265.375	293976.0938	1098289.25	3820.353516	3717	4030	22.9599991	0.994	0.9220001	5.02	31.2999992	1.38	7.9400001	14.8899994	17.9400005	19.6199989	20.5699997	21.7399998	22.8299999	23.1199989	23.5	24.2999992	25.1199989	25.4099998	25.7399998	26.2199993	27.3099995	27.9699993	28.6999989	29.5299988	30.2699986
Background	420134.9	4434072.2	133.1352692	9368.036133	0	2	370.7999878	29.336422	57	8.9663391	7.7630005	-30.4671631	-10.162323	2252	2038.470581	18.9935188	12.761776	6.5260587	1330429.375	284534.3125	1045895.125	3686.499756	3297	3563	19.0699997	0.994	0.9250001	2.3499999	31.6299992	1.38	7.9499998	10.4499998	12.1399994	13.2299995	14.3299999	15.1199999	16.3899994	17.2199993	18.25	18.9300003	20.3699989	21.1499996	21.9499989	23.3099995	24.3099995	25.4699993	26.6299992	28.0100002	29.1499996
Background	426640.1	4430417.1	319.4526672	14146.4375	0	4	293.8999939	43.4813652	68	-0.5190125	4.445343	7.3634644	-26.2841187	2692	1811.486084	19.5973263	12.9803123	6.3593693	1196332.375	275896.9063	920435.5	3176.087158	3135	3314	17.8299999	0.998	0.946	3.8	25.4499989	2.55	10.1999998	13.1499996	14.2199993	14.96	15.5899992	16.2600002	16.7999992	17.4400005	17.9200001	18.4300003	18.8899994	19.3199997	19.7099991	20.1499996	20.5699997	20.9799995	21.5100002	22.1800003	22.8599987
Background	428591.7	4436915	49.4974747	18063.58789	0	4	264.3999939	36.0642204	34	-10.0368652	-26.0004883	-10.8020325	15.5767517	3016	1571.192871	20.5492077	13.3850231	6.215857	1115263.875	274952	840311.875	3106.013184	2679	2831	23.539999	0.9990001	0.946	5.0899997	32	1.78	13.7999992	15.9099998	18.7700005	20.5200005	21.8099995	22.7600002	23.2699986	23.6199989	24.0900002	24.5799999	24.9899998	25.5599995	26	26.5	27.0599995	27.539999	27.8699989	28.25	29.2299995
Background	425989.6	4433260	350.1785278	14191.40625	0	2	222.5	24.1350975	13	-1.3153534	-9.279953	-26.2633972	-72.3335876	2724	1734.747437	19.7790833	13.0519705	6.3170652	1294053	288248.6875	1005804.25	3655.885254	1756	2576	10.1599998	0.646	0.682	2.48	18.5599995	1.37	1.73	2.1299999	5.5799999	7.0799999	7.77	8.2600002	8.7699995	9.3400002	10.1999998	10.8099995	11.2299995	11.79	12.1999998	12.7199993	13.3999996	14.0799999	14.6799994	15.4699993	16.5499992
Background	421761.2	4430011	88.4590302	9261.475586	0	1	406.6000061	18.5067387	83	24.6188965	20.4938049	0.0133972	5.4457703	2185	1968.617432	19.0073547	12.844183	6.6771107	1130141.75	298409.3438	831732.4375	3873.956299	2206	2323	7.4499998	0.997	0.95	2.25	15.21	1.38	2.6799998	3.02	3.72	4.3199997	4.77	5.29	6.0599999	6.8899999	7.1999998	7.52	8.0900002	8.6099997	8.8699999	9.0900002	9.5	10.1700001	10.7799997	11.5	12.4799995
Background	423875.4	4436238.2	176.1391449	13673.70605	0	3	468.7999878	32.5270615	81	8.2330933	17.9172974	16.5229492	49.5612793	2657	1835.927246	19.0832043	12.6711979	6.2506323	1054639.25	288765.2188	765874	2962.412842	2786	2921	14.0199995	0.998	0.9540001	3.1199999	24.0900002	1.37	4.8199997	8.3400002	9.4899998	10.0599995	10.8000002	11.9499998	12.96	13.4399996	13.9899998	14.5599995	15.0799999	15.71	16.5	17.0699997	17.5900002	18.1199989	18.6999989	19.4399986	20.2299995
Background	427453.2	4435832	28.2842712	16553.64063	0	1	334	58.9332314	36	-10.9844055	-14.6099243	55.95578	67.9813538	2918	1625.79834	20.215723	13.2151365	6.21345	809248.5	276607.0938	532641.375	2969.39502	1083	2059	2.8899999	0.563	0.526	2.8099999	6.5899997	1.37	1.4599999	1.5599999	1.7199999	1.9299999	2.0899999	2.25	2.3999999	2.53	2.6599998	2.8	2.98	3.1399999	3.29	3.4299998	3.6099999	3.76	3.9599998	4.23	4.5799999
Background	424891.8	4428657.3	317.8442993	12261.63086	0	1	448.7999878	57.4073715	61	6.6363525	-1.9970703	30.4616699	50.2670288	2497	1926.17688	18.8558846	12.7394657	6.6207223	873549.8125	280352.0938	593197.6875	2883.330566	886	1695	4.48	0.605	0.523	2.3599999	8.9200001	1.37	1.92	2.25	2.47	2.75	2.98	3.27	3.6099999	3.8099999	3.98	4.1900001	4.5099998	4.9200001	5.23	5.4499998	5.6500001	5.98	6.5099998	7.1700001	7.8299999
Background	424241.3	4437591.9	275	14767.58105	0	4	416.8999939	62.8858719	68	5.7904663	34.8155518	30.9040222	43.4949951	2737	1714.920654	19.4572697	12.8394117	6.2171736	1111040.25	259880.3438	851159.9375	2813.803955	2460	2508	17.9799995	1	0.9810001	2.74	28.5799999	1.6799999	5.8399997	8.96	12.1999998	12.9699993	13.8400002	15.2799997	16.2199993	17.3299999	17.8999996	18.4599991	19.2700005	20.4200001	21.1999989	21.6999989	22.5900002	23.4799995	24.7699986	25.5299988	26.1099987
Background	421964.5	4435155.2	381.182373	11485.85352	0	2	320	32.1033173	20	-18.9395752	-36.0240784	-11.6470642	-47.764679	2454	1924.587647	19.3924618	12.8392525	6.281786	1304617.5	272610.5313	1032006.938	3336.748535	2188	2403	11.9399996	0.9960001	0.9110001	4.8199997	18.0299988	1.39	5.0699997	7.9199996	9.4099998	10.2399998	10.8099995	11.1999998	11.5699997	11.8199997	12.0699997	12.46	12.7599993	13.1599998	13.5299997	13.8599997	14.1199999	14.3299999	14.5499992	14.9499998	15.8699999
Background	428469.7	4429063.4	0	15846.55371	0	4	285.8999939	9.0621176	1	-16.2731018	-30.3806152	-55.2643433	-79.7424622	2764	1862.645142	19.3464165	12.8184586	6.2888536	1240277.875	288350.9688	951926.9375	3525.154053	2258	2386	17.789999	0.994	0.946	3.4199998	30.7199993	1.38	3.3	7.48	12.0199995	14.0499992	14.96	16.1399994	17	17.9400005	18.4400005	19.0699997	19.5100002	20.0299988	20.5	21.0200005	21.6099987	22.6199989	23.7099991	25.0499992	26.1800003
Background	422777.6	4431906.2	0	10715.57422	0	3	246.3000031	14.1597509	0	-29.7430878	-48.2971649	-92.8967743	-121.5214081	2379	1915.03479	19.4208622	12.9050007	6.3820381	1077593.875	257794.125	819799.75	2623.657715	2041	2086	15.6399994	1	0.978	6.8399997	44.2799988	1.5899999	7.8599997	9.0500002	9.7600002	10.3999996	11.1599998	11.7299995	12.2299995	12.7299995	13.0099993	13.4699993	13.8599997	14.4899998	15.0799999	15.7799997	16.0599995	16.7399998	17.8899994	30.7600002	42.0400009
Background	420826	4430733	326.4965515	8504.918945	0	3	395.5	46.6703873	60	-2.2731628	5.0678711	21.8399048	10.6813965	2144	1979.312866	19.1323185	12.8809729	6.6272326	1144098.375	273914	870184.375	2938.538818	1475	1945	5.4299998	0.9	0.758	2.5699999	13.0699997	1.37	1.9499999	2.5599999	2.8	3.0699999	3.4099998	3.72	3.98	4.1799998	4.3899999	4.6399999	4.9499998	5.3199997	6.0899997	6.6700001	7.23	7.9299998	8.9099998	9.3899994	10.5900002
Background	426355.5	4431139.1	222.036026	13984.20605	0	4	295.6000061	2.5740647	100	17.6164246	34.7778931	32.2006531	-9.485321	2693	1783.481079	19.7428684	13.0436945	6.3402028	1249094.5	301452.0313	947642.5	4029.897217	2982	3347	9.0199995	0.9810001	0.891	2.22	17.1199989	1.39	2.7	3.6999998	4.27	5.4099998	6.1399999	7.1999998	7.5999999	8.3099995	8.7699995	9.29	9.7600002	10.1700001	10.6499996	11.29	11.8000002	12.2799997	12.79	14.0699997	14.9499998
Background	422452.4	4437230.9	249.6497498	13140.24316	0	1	366.1000061	23.1949272	41	-6.0621643	1.1812744	15.5033569	29.8486328	2581	1820.463623	19.4771309	12.8518524	6.2207017	1086922.875	297242.3125	789680.5	3460.972656	3826	4201	16.8400002	0.9020001	0.9110001	3.75	25	1.37	4.5599999	7.5999999	10.7699995	13.4899998	14.6999998	15.71	16.3899994	17.4699993	17.8599987	18.4300003	19.0299988	19.4300003	19.8999996	20.4099998	21.0799999	21.3799992	21.6299992	21.9899998	22.5699997
Background	425705	4433982	277.3535767	14189.80371	0	3	351.1000061	26.5048084	56	-0.3187256	1.3179016	27.3755798	37.9354858	2724	1762.595093	19.5267792	12.8862257	6.2391706	1218062.375	299757.1563	918305.25	3789.723389	4265	4663	17.7199993	0.9910001	0.915	2.02	27.6299992	1.37	3.8499999	5.4499998	6.9699998	9.3000002	11.3199997	14.4399996	16.0299988	16.8299999	18.1700001	19.5599995	21.2999992	22.7399998	23.4799995	24.1299992	24.5699997	24.8400002	25.3199997	25.6299992	26.2399998
Background	421232.6	4432899	60.4152298	9678.512695	0	4	394.2999878	62.2865829	15	-13.1662292	-32.5734253	-16.3530884	23.5213013	2286	1970.148315	18.981554	12.761035	6.5374098	1151488.5	241725.7188	909762.8125	2766.003174	1740	1816	12.5999994	0.9900001	0.9580001	3.78	18.6199989	1.4	5.5699997	7.8799996	9.8699999	10.3299999	10.75	11.1399994	11.46	11.8899994	12.3299999	12.8099995	13.4799995	14.1099997	14.5499992	15.0499992	15.46	15.8599997	16.2099991	16.5699997	16.9799995
Background	429038.9	4434117.3	261.0076599	17353.95117	0	2	217.3000031	34.7850304	36	5.1944733	-0.3650665	-18.6142731	-51.4495697	2990	1640.901367	20.2347908	13.2984924	6.3567991	1334954.25	279604.4063	1055349.75	3754.124756	0	1801	0	0	0	0	0	0	0	0	0	0	0	0	0	0	0	0	0	0	0	0	0	0	0	0	0
Background	424160	4429650	105	11586.78809	0	1	458.8999939	50.4480171	47	5.2692871	1.1864929	15.1874695	53.365509	2437	1944.694458	18.7744255	12.7597322	6.7450404	881119.375	285001.4375	596117.9375	2934.481201	1731	1996	4.7199998	0.966	0.867	4.27	13.9699993	1.37	1.76	2.22	2.47	2.72	2.8999999	3.0999999	3.29	3.4499998	3.6299999	3.76	3.9099998	4.1999998	4.4499998	4.9400001	5.6299996	6.5699997	8.1499996	8.9200001	11.1099997
Background	419769	4436147.9	71.5891037	10362.23145	0	4	393.7000122	44.2832832	31	3.6050415	-5.7163391	-25.1991577	15.3372192	2345	2130.025879	18.9058819	12.730691	6.5530005	1247602.375	277729.2188	969873.1875	3480.250244	2945	3391	22.6000004	0.8710001	0.868	2.29	36.5699997	1.37	7.5999999	9.1899996	10.7199993	13.3099995	17.5900002	18.8899994	20.5100002	21.7999992	23.0199986	24.289999	25.2199993	26.5299988	27.5900002	28.3599987	29.4899998	30.4299984	31.3099995	32.1300011	33.5599976
Background	427575.2	4430056.1	333.5415955	15030.40332	0	2	395.3999939	24.3001633	50	3.0232849	8.8612061	37.5996704	51.256958	2748	1846.50061	19.2893219	12.7665405	6.2418032	1338626.625	303691.7188	1034934.938	4078.841553	0	1115	0	0	0	0	0	0	0	0	0	0	0	0	0	0	0	0	0	0	0	0	0	0	0	0	0
Background	424647.9	4432628.2	100	12718.0625	0	4	247.6999969	19.1441669	88	13.2395172	14.0860596	-30.7385406	-54.6400299	2583	1802.762207	19.4787045	12.918663	6.3578873	1280227.75	291903.8125	988323.875	4020.300781	3930	4477	10.9200001	0.987	0.878	2.1299999	25.5799999	1.37	2.03	3.3199999	4.6500001	5.3399997	6.0899997	6.7199998	7.6199999	8.4799995	9.1799994	10.5	11.5699997	12.5599995	13.2599993	14.3400002	15.1399994	16.3599987	17.9499989	19.4599991	21.0699997
Background	427910.6	4432222.1	5	15737.01465	0	4	343.2000122	80.8275528	0	-27.7711182	-38.6534424	-50.5830383	-11.4191895	2867	1806.430298	19.3400745	12.7762556	6.2084746	1028144	212452.7813	815691.25	2284.852539	1214	2145	13.9399996	0.6720001	0.566	2.5699999	23.039999	1.41	5	6.1700001	6.9200001	9.6199999	11.9899998	12.3999996	12.79	12.9699993	13.8999996	14.4099998	14.7599993	15.1099997	16.2999992	16.5900002	16.7999992	18.8699989	19.1899986	20.6899986	21.5799999
Background	419453.9	4438313.9	317.5688782	11591.68848	0	3	418.5	37.2911415	92	23.2542725	36.8014832	35.4513245	46.4659729	2438	2136.261963	19.0479012	12.6822977	6.3155036	1241583.75	298382.6875	943201.125	3678.430176	1716	2650	11.3000002	0.814	0.648	1.9499999	25.1299992	1.38	3.04	4.0599999	4.5299997	4.8699999	5.4000001	6.1900001	6.5699997	6.8799996	9.3999996	9.75	10.7299995	12.1799994	14.2799997	14.8699999	16.2999992	18.0799999	20.3799992	21.0900002	23.7600002
Background	423357	4434703.9	145.6022034	12410.70703	0	4	380.8999939	29.0945187	49	1.6683655	-6.1026611	-0.5681152	8.453125	2551	1899.394653	19.2363358	12.7392225	6.2381382	1261750.125	297098.0938	964652	3689.87085	3091	3370	8.5900002	0.997	0.9170001	3.9599998	21.7700005	1.37	2.71	3.9299998	4.9200001	5.46	5.8599997	6.1999998	6.6999998	7.21	7.6499996	8.1199999	8.5	8.8000002	9.1899996	9.5199995	9.9299994	10.5299997	11.6300001	15.5	17.9599991
Background	420429.6	4431455	271.89151	8352.366211	0	2	416	36.5307884	89	18.5901794	44.2329407	40.3364563	37.1418457	2146	1990.567261	19.1861973	12.8867407	6.5869203	1363137	296600.25	1066536.75	3821.923096	3224	3532	18.8199997	0.9960001	0.913	4.48	25.25	1.39	11.6599998	12.8400002	14.5299997	15.4200001	16.1399994	16.7799988	17.3899994	18.1700001	19.3899994	20.1099987	20.539999	20.8899994	21.3899994	21.7700005	22.0200005	22.2600002	22.6099987	23.3799992	23.9099998
Background	426934.9	4435110.1	129.7112122	15772.73047	0	3	279	26.5048084	54	3.8670654	4.3952026	-15.1564941	-12.942749	2860	1665.588989	20.023262	13.1376028	6.2475157	1113127.875	290630.625	822497.25	3813.740479	2724	2879	21.1099987	0.998	0.946	7.1799998	29.0900002	1.37	11.8999996	15.4200001	18.0900002	18.9699993	19.6599998	20.1000004	20.4499989	20.9699993	21.3199997	21.75	22.1800003	22.6599998	23.1199989	23.6700001	24.2299995	24.6499996	25.1899986	25.8699989	26.5299988
Background	425796.4	4430642.8	50	13345.09082	0	1	212.8000031	44.1659317	23	-9.2842865	-18.2996674	-65.5660858	-103.0613251	2634	1803.4104	19.6655445	13.0033817	6.3412204	917020.3125	270210.6875	646809.625	3133.554932	1915	1945	20.9699993	1	0.9850001	3.6399999	27.8400002	1.4699999	13.4299994	14.3899994	15.3499994	16.75	17.8500004	19.3599987	20.1299992	20.9399986	21.7700005	22.2399998	22.539999	22.7799988	23.1700001	23.5599995	24.2799988	25.1099987	25.5699997	25.9499989	26.6899986
Background	422869.1	4436869.9	102.9562988	13237.34082	0	2	491.2000122	41.1886482	84	8.9230042	15.5841064	89.9041138	127.2882385	2601	1831.314941	19.1597805	12.7122583	6.262363	1408302.375	298569.6875	1109732.75	3946.638184	2771	3099	16.0299988	0.9960001	0.8940001	3.28	25.5900002	1.37	6.54	10.4200001	11.6499996	12.2699995	12.8899994	13.46	14.79	15.2799997	15.75	16.7399998	17.2299995	17.8599987	18.3400002	18.7600002	19.3699989	20.1000004	20.8599987	21.7600002	23.1199989
Background	421568.1	4434433.2	200.1249542	10748.70313	0	3	336.8999939	30.4138927	61	5.5658569	22.3965149	-9.0881042	-30.059082	2388	1934.310791	19.3447323	12.8604813	6.3753076	1255676.125	286546.25	969129.875	3393.528565	1371	1985	7.1900001	0.696	0.691	2.1399999	17.8400002	1.38	1.62	2.0799999	2.48	2.8999999	3.47	4.0299997	4.9299998	5.23	6.0599999	6.7399998	7.6299996	8.0699997	8.6700001	9.5	10.4099998	11.1700001	12.1099997	13.2299995	14.9299994
Background	423600.9	4433621	196.7866821	12125.10352	0	2	337.8999939	67.63974	56	-3.2084656	6.3836365	14.8764648	3.6770325	2528	1864.06897	19.5201149	12.9103441	6.2918401	1338378.125	247587.2813	1090790.875	3381.288086	1408	1925	9.7699995	0.831	0.731	1.9399999	21.7600002	1.37	1.74	2.1299999	2.55	2.99	3.3699999	4.3099999	8.2699995	8.79	9.8800001	11.4099998	11.71	12.1399994	12.4899998	12.71	13.3299999	14.0699997	15.5	17.2399998	18.9499989
Background	427178.8	4432944.1	60.2079735	15220.7832	0	1	332.3999939	30.775444	56	3.5114746	5.3918762	22.2489014	40.6862793	2823	1720.949707	19.5485458	12.9035711	6.249649	1028287.938	294298.6563	733989.25	3799.29419	1487	2117	8.3800001	0.788	0.702	3.3	23.8899994	1.37	2.0799999	2.48	3.0699999	3.8299999	5.1300001	5.3099999	5.5899997	6.0299997	6.6900001	6.8799996	7.1499996	7.75	8.6599998	9.4399996	10.1300001	11.71	15.1099997	17.3400002	20.2199993
Background	425227.2	4435786.9	393.2238464	14572.67773	0	1	483.7000122	65.2532806	54	-11.8677063	-2.1167603	23.8893127	75.6703491	2749	1780.360718	19.0555286	12.7260351	6.3941851	697037.625	256534.7344	440502.9063	1889.955933	2772	3166	22.6899986	0.998	0.876	3.8099999	35.5200005	1.37	6.6399999	11.4799995	15.5899992	18.4400005	19.6599998	20.4300003	21.5900002	23.0299988	23.7099991	24.3699989	25.1999989	25.6399994	26.1199989	26.9499989	27.6999989	28.6700001	29.6999989	30.3499985	32.0200005
Background	422137.3	4432538	95.5248642	10343.66602	0	1	330	57.0317039	41	4.6432495	1.3949585	-24.9924927	-30.1437378	2349	1927.92273	19.2839661	12.8345308	6.3764715	798109.875	251486.5625	546623.3125	2076.968262	953	1370	5.7999997	0.7320001	0.696	1.99	17.1900005	1.37	1.5799999	1.8199999	2.0999999	2.22	2.3399999	2.6099999	3.1299999	3.9399998	4.3699999	4.6799998	5.3800001	6.1500001	7.3199997	8.1799994	8.9099998	9.3899994	10.9399996	11.4499998	12.4299994
Background	428642.5	4436193	430.4648743	17780.61719	0	3	242.6999969	23.6880131	82	7.1784821	22.5252991	46.783371	6.581192	3007	1562.132446	20.5144577	13.464756	6.4106979	1109431.5	292457.4063	816974.125	3801.31665	804	2195	3.76	0.386	0.366	2.2	8.8099995	1.38	1.55	1.65	1.76	1.9399999	2.1099999	2.3599999	2.55	2.74	3.01	3.29	3.8899999	4.1500001	4.4200001	5.0299997	5.27	5.4899998	5.9499998	6.2799997	7.2599998
Background	424454.7	4437822.5	292.9590454	15074.18457	0	1	390.6000061	30.9940376	30	4.8139648	0.2025146	21.3929749	29.9960632	2762	1704.86084	19.5933208	12.9156599	6.2329211	1050048.5	298119.25	751929.3125	3654.371338	1914	2058	27.3099995	0.9990001	0.9300001	10.8800001	32.4399986	1.37	6.4200001	23.6099987	26.1800003	27.039999	27.4699993	27.8899994	28.289999	28.7199993	29.0100002	29.2799988	29.5100002	29.6799984	29.8999996	30.1599998	30.3699989	30.5900002	30.9099998	31.3599987	31.6299992
Background	420551.6	4435385.8	476.2877197	10508.07422	0	1	461.2999878	59.3002243	66	-5.6832886	11.8957825	55.2262878	85.8406372	2358	2054.523682	18.8931465	12.711297	6.5236368	775614.375	275728.9063	499885.4375	2244.751953	2852	2873	18.1199989	1	0.993	3.47	26.9599991	1.54	8.4499998	10.4799995	12.9099998	13.8999996	14.8699999	16.0799999	17.0200005	17.8999996	18.3599987	19.1599998	19.7399998	20.3999996	21.039999	21.8500004	22.2999992	22.8099995	23.2600002	23.8699989	24.8299999
Background	426406.3	4428481.8	105.1189804	13775.02246	0	3	396.3999939	48.0833893	67	5.5174255	-0.0952454	31.1339722	37.7035217	2611	1855.942627	19.1976299	12.8274956	6.4522848	961043.1875	286933.3438	674109.875	3120.645264	2087	2134	22.8400002	1	0.978	7.1199999	29.9799995	1.37	13.4499998	16.5299988	18.2099991	19.9099998	21.0299988	21.8599987	22.7199993	23.1199989	23.6199989	24.1000004	24.6700001	25.0499992	25.3400002	25.5999985	26.0599995	26.5900002	27.3299999	27.8899994	28.4599991
Background	425430.5	4431053.9	101.2422867	13060.39941	0	2	296.7000122	58.2504005	84	18.694519	24.1552124	10.0308838	-17.020874	2611	1799.916748	19.567646	12.9574499	6.3456903	1263666	247467.9219	1016198.063	3038.558106	1411	1920	5.54	0.913	0.735	2.52	12.8400002	1.37	1.61	2.1599998	2.78	3.0999999	3.51	3.8499999	4.0999999	4.3899999	5.3499999	5.7199998	5.9899998	6.2399998	6.54	6.9299998	7.2799997	7.6799998	8.1499996	8.71	10.29
Background	421039.5	4430241.7	109.6585617	8592.453125	0	4	363.8999939	29.1547604	31	7.6307373	-4.7980347	-10.3439331	-23.8795471	2136	1972.164917	19.1436138	12.8962727	6.6419668	1284862.75	291391.625	993471.0625	3747.522949	1272	1464	23.7699986	0.994	0.869	20.6700001	29	1.4599999	18.6000004	21.2999992	22.1800003	22.6899986	23	23.3699989	23.6399994	23.9499989	24.1800003	24.4699993	24.6700001	24.8199997	24.9899998	25.2600002	25.4899998	25.789999	26.1099987	26.5699997	27.0599995
Background	428845.8	4431460	101.1187439	16491.0957	0	4	484.2000122	44.9945412	42	-1.4143372	-8.9550171	27.9940186	73.9887695	2899	1903.279053	19.0088139	12.7355289	6.4565058	1232884.5	291046.9375	941837.5625	3579.687012	3400	3482	27.3499985	0.9990001	0.9760001	6.8599997	36.1499977	1.48	18.8699989	21.5	23	24.1299992	24.8999996	25.8099995	26.4200001	26.9799995	27.4699993	27.8400002	28.3699989	28.9099998	29.3899994	29.8499985	30.3999996	31.1399994	32.0699997	32.8699989	33.7799988
Background	420389	4436739.5	257.3907471	11216.98047	0	4	414.2000122	56.1838112	98	23.839386	43.8070984	42.6062622	54.5587463	2420	2059.5625	19.1459694	12.7531672	6.3526049	934101.6875	280038.875	654062.8125	3194.890869	2090	2298	5.5	0.983	0.909	3.0799999	11.2399998	1.38	2.6699998	3.05	3.3699999	3.78	4.23	4.5799999	4.8099999	5.04	5.1999998	5.4099998	5.5999999	5.7999997	5.9899998	6.1900001	6.4499998	7.1399999	7.5599999	7.8199997	9.1099997
Background	424292.1	4434302.8	288.4440918	13042.99121	0	2	401	43.960247	75	3.7109985	26.2765198	10.822052	34.6835327	2615	1861.563232	19.2093849	12.7258101	6.2354689	1346017.375	284360.0938	1061657.375	3551.508057	6455	6973	25.9099998	0.9950001	0.9260001	2.28	43.2700005	1.42	11.1700001	13.6999998	14.8199997	16.5799999	18.1000004	20.6800003	23.289999	24.4599991	25.1199989	25.6399994	27.5	29.3299999	31.2399998	32.1599998	33.2099991	34.2299995	36.5900002	37.8699989	39.5499992
Background	420063.7	4433219.9	28.2842712	8823.972656	0	4	356.1000061	39.1471214	5	-19.3591003	-40.8149719	-41.1656494	-22.9776611	2199	2015.845093	19.0066662	12.7913141	6.5734978	1024860.688	257699.7813	767160.875	2665.662109	2893	3144	9.3599997	0.9950001	0.92	2.21	18.9699993	1.37	2.2	3.4399998	4.8199997	5.5299997	6.3499999	6.9099998	7.6599998	8.2600002	8.6999998	9.2600002	9.7199993	10.21	11.04	12	12.7199993	13.2399998	14.2299995	15.0799999	16.0599995
Background	427870	4434438.2	106.8877945	16366.60059	0	3	171.3999939	34.4038887	26	-3.7788086	-8.4450989	-51.0485229	-88.5822449	2920	1634.356201	20.1671314	13.2739925	6.3750319	1210098.75	274632.5313	935466.1875	3300.759522	966	1680	18.8599987	0.582	0.575	3.99	28.6299992	1.37	1.61	2.3999999	13.6700001	16.789999	18.3899994	18.6099987	18.8299999	19.7700005	20.2199993	20.3899994	20.5900002	21.3299999	21.5699997	21.8099995	23.4399986	25.0799999	25.5999985	25.9699993	27.3599987
Background	424698.7	4429970.9	32.0156212	12159.74707	0	1	334.5	47.5657272	7	-14.1203918	-40.4258118	-75.9289246	-41.6598816	2510	1895.998413	19.0814304	12.7637768	6.4458871	913226.375	254654.1094	658572.25	2908.733398	1567	1637	17.9400005	0.9990001	0.957	5.5	25.0499992	1.39	12.1300001	13.5099993	14.7799997	15.5099993	16.0699997	16.6399994	17.0299988	17.3400002	17.7399998	18.1800003	18.5599995	18.9499989	19.3699989	19.7399998	20.1700001	21.2199993	21.7999992	22.2699986	23.5799999
Background	422421.9	4436468.8	388.9729919	12640.12793	0	4	434.7000122	25.6318874	76	6.0934448	20.7162476	67.0949707	75.7242737	2548	1889.728149	19.220026	12.7396917	6.2581363	1274293.25	301101.75	973191.4375	3637.97168	3584	4212	20.9200001	0.8420001	0.851	2.45	32.8699989	1.4299999	8.2299995	11.9200001	13.4099998	14.6399994	15.9200001	16.9599991	17.8699989	19.4300003	21.3400002	22.3500004	23.2099991	23.7600002	24.8999996	25.6299992	26.25	27.0599995	27.6800003	28.6299992	30.5699997
Background	428276.6	4429203.8	203.5927277	15662.72852	0	2	335	15.1863804	90	12.777771	27.39151	-5.2294006	-26.5810852	2759	1859.029541	19.3554249	12.833066	6.3096519	1308809.75	301904.4063	1006905.25	4027.011963	4441	4680	18.1800003	0.998	0.9490001	2.48	30.5	1.4699999	6.6700001	9.3000002	11.1499996	12.6300001	13.7999992	15.1700001	15.6999998	17.3400002	18.3500004	18.6900005	19.5799999	20.9899998	21.5299988	22.4799995	23.3099995	23.789999	24.7600002	25.6999989	26.6399994
Background	423235	4432046.6	11.1803398	11196.16602	0	1	277.6000061	54.0566101	3	-25.8786316	-34.0035095	-43.885437	-75.4427185	2430	1888.296143	19.4182491	12.878088	6.3349586	758948.6875	233719.9219	525228.75	1671.003174	1210	1954	5.1999998	0.693	0.619	2.52	10.6099997	1.37	1.92	2.4400001	3.1899998	3.4499998	3.72	4.0899997	4.3399997	4.5699997	4.73	5.0999999	5.3199997	5.6099997	6.0499997	6.3099999	6.5999999	6.8799996	7.4400001	7.8399997	8.5699997
Background	426812.9	4432452.7	197.8003998	14732.02051	0	4	298.1000061	17.7341671	94	0.7868652	8.7647095	9.2232666	2.2769165	2775	1738.744263	19.6153946	12.9668703	6.3086448	1258211.875	296568.1563	961643.75	3738.708496	2596	2740	13.2399998	0.9850001	0.947	2.77	21.6399994	1.38	5.5799999	7.7799997	8.3999996	9.7199993	10.4099998	10.9200001	12.1799994	12.5999994	13.25	13.8599997	14.3999996	14.9699993	15.4099998	15.9299994	16.6399994	17.2600002	17.7299995	18.2299995	19.2299995
Background	422259.2	4437461.5	130.8625183	13123.86133	0	1	303.8999939	18.3437996	95	12.8092346	16.8262024	-11.2846069	-20.5446167	2575	1812.081787	19.5770473	12.9198885	6.2575178	1125648.625	298851.4375	826797.1875	3810.99707	2385	2597	14.4499998	0.998	0.918	3.1299999	21	1.39	6.5899997	8.5500002	10.4299994	11.04	12.1599998	12.8899994	13.7699995	14.4299994	14.7999992	15.0999994	15.4699993	15.9099998	16.5	17.3099995	17.6700001	17.8699989	18.5299988	18.9799995	19.6599998
Background	426162.4	4435024.8	134.6291199	15038.62109	0	2	353.8999939	32.596035	40	-1.9178162	-7.4290466	9.8304138	13.5426636	2797	1726.025269	19.7981224	13.0082579	6.2131801	1343417.25	293232.1875	1050185.125	3836.398438	4312	4380	24.8500004	0.9990001	0.984	3.98	36.0400009	1.41	12.1799994	15.7699995	18.539999	20.3400002	22.0699997	22.7600002	23.7600002	24.3999996	25.0799999	25.8299999	26.8199997	27.4099998	28.0999985	28.9200001	29.5900002	30.1799984	31.0100002	31.8099995	33.0599976
Background	421629	4431775.9	339.0058899	9588.139648	0	4	472.1000061	46.8240623	95	21.280304	34.5635376	77.2164001	89.1812439	2264	1963.6521	18.9775429	12.7869635	6.5944042	1142107.25	295190.6875	846916.5625	3657.975342	1694	1925	7.8099999	0.9910001	0.8800001	2.47	13.3299999	1.37	2.23	3.3199999	4.1700001	5.0099998	5.8599997	6.6499996	7.3399997	7.9899998	8.3599997	8.6300001	8.8699999	9.0799999	9.29	9.5599995	9.8499994	10.2600002	10.5500002	10.8800001	11.2799997
Background	423905.9	4430963.6	137.2953033	11549.91992	0	2	385.7000122	66.3107376	37	-7.059967	-11.15625	-26.9058533	16.207428	2455	1898.463745	19.0399323	12.7772741	6.5136371	1287797.375	241255.7656	1046541.563	3138.499268	1969	2334	9.6799994	0.9620001	0.844	3.3399999	28.4099998	1.37	2.0799999	2.8599999	3.8699999	4.5799999	5.1199999	5.4200001	6.25	6.9099998	8.0100002	9.0999994	9.5299997	10.9099998	11.5199995	11.8999996	13.04	13.8999996	15.9399996	16.9499989	22
Background	419514.8	4433941.8	0	8793.136719	0	2	310.2000122	29.302103	0	-23.2842102	-43.4150391	-55.7789612	-64.549469	2193	2060.025635	19.2303791	12.8473854	6.4625168	1310167.875	264010.8125	1046157.063	3478.105469	1653	1782	19.1299992	0.9990001	0.928	2.8099999	35.3600006	1.64	7.2599998	10.29	12.7299995	14	15.3899994	16.4200001	17.039999	17.8999996	18.7600002	19.3500004	20.0299988	20.6599998	21.1899986	21.8599987	23.9200001	24.7699986	26.0599995	27.9399986	29.1700001
Background	427321.1	4430286.8	5	14803.54688	0	2	342.2999878	25.4583015	4	-16.1087341	-28.2918091	0.0405579	7.2289124	2739	1834.165527	19.4084549	12.8258839	6.2398033	1328860.5	283327.875	1045532.688	3481.60669	3400	3851	11.0299997	0.994	0.883	2.3	19.039999	1.38	3.3599999	4.5599999	5.1999998	7.2999997	8.3199997	9.4899998	10.0699997	10.6199999	11.4799995	11.8999996	12.3699999	12.79	13.2299995	13.6099997	14.1300001	14.7299995	15.29	15.8499994	16.6299992
Background	428947.4	4436784.7	408.166626	18316.24609	0	3	269.8999939	46.6905098	64	-5.4057617	-8.949707	18.7307739	37.7182159	3027	1552.633667	20.6711559	13.4807577	6.2821074	1254525.25	265930.9688	988594.25	3220.210693	2145	2926	6.1500001	0.841	0.733	2.04	13.2799997	1.37	2.03	2.45	2.77	3.3	3.76	4.21	4.8399997	5.4299998	5.9499998	6.4200001	6.6299996	7.1099997	7.4400001	7.7999997	8.29	8.75	9.0999994	9.5799999	10.5699997
Background	425044.3	4433129.6	204.266983	13259.60059	0	3	299.3999939	19.5575848	85	7.9946289	15.9651794	10.547699	-3.0444031	2635	1797.750732	19.549509	12.9160376	6.280757	1214143.625	298767.125	915376.4375	3929.767822	1295	2155	5.5	0.677	0.601	2.3799999	11.25	1.5799999	2.5799999	3.1099999	3.4299998	3.6399999	3.97	4.1599998	4.3600001	4.6700001	4.9299998	5.1399999	5.3299999	5.6399999	6.1299996	6.5	6.8699999	7.4699998	8.1599998	8.8599997	9.4499998
Background	421873	4429519.7	67.2681198	9300.602539	0	1	360.5	73.8758698	18	-18.7287903	-23.7679749	-49.7867126	-45.5704346	2169	1968.683594	19.0051517	12.8531094	6.6959133	708895.875	241271.3438	467624.5625	2008.97876	2063	2126	26.1999989	1	0.97	7.71	33.329998	1.54	13.9299994	19.9499989	22.0799999	23.7399998	24.7399998	25.4599991	26.2099991	26.8199997	27.1999989	27.4799995	27.9499989	28.5599995	28.9399986	29.2299995	29.6799984	30.1999989	30.7399998	31.1499996	31.7099991
Background	428378.2	4433174.7	223.2151489	16435.82227	0	4	401.7999878	20.8596287	61	1.760437	7.5672913	53.0772705	82.9200745	2939	1739.407837	19.6437454	12.9870834	6.3267241	1152521.375	303635.6875	848885.6875	3833.264404	2605	3033	16.3400002	0.9910001	0.859	2.9199998	24.8400002	1.39	6.5599999	9.0699997	10.2299995	11.5799999	12.5199995	14.5199995	15.0999994	16.1199989	16.7700005	18.1499996	18.5900002	19.1299992	19.5699997	19.8999996	20.1499996	20.4300003	21.0299988	21.6599998	22.6000004
Background	419921.4	4438454.3	42.4264069	12020.81738	0	3	275.2000122	34.2947235	10	-2.0972595	-12.188385	-61.4378967	-78.6627502	2469	2025.191162	19.3879242	12.8108768	6.2297935	1043194.75	285191.7813	758002.9375	3654.291748	3455	4035	20.2199993	0.934	0.8560001	3.1599998	32.75	1.37	3.1099999	9.4200001	13.5199995	15.6399994	16.7199993	17.5	17.8699989	19.3599987	20.2600002	21.1499996	21.9099998	22.9099998	24.3299999	25.5100002	26.2299995	26.75	27.3899994	28.7299995	30.5999985
Background	422848.8	4436017.6	85	12707.38574	0	3	332	33.9484673	21	-3.2816772	-12.4940796	-61.1459961	-48.4472656	2564	1875.579956	19.2019939	12.7171659	6.2302356	1185574.625	277210.1875	908364.4375	3055.006836	3156	3346	24.0900002	0.9990001	0.943	9.0199995	33	1.37	16.2600002	18.789999	20.4899998	21.5100002	22.3400002	22.7799988	23.2799988	23.6599998	24.039999	24.4300003	24.7999992	25.3699989	25.8599987	26.5100002	27.1399994	28.0799999	29	29.6799984	30.3699989
Background	420897.2	4432768.6	69.4622192	9321.283203	0	1	378.6000061	24.1868019	20	-6.078064	-21.274231	-37.7794189	0.2860107	2250	1985.475464	18.9399738	12.773777	6.6064711	1064605.375	285987.2813	778618.0625	3222.588135	2735	2877	14.8399992	0.9990001	0.951	4.4400001	22.4300003	1.37	2.6900001	7.6900001	10.8999996	11.9899998	13.2599993	14.1999998	14.75	15.3800001	15.9799995	16.2799988	16.539999	16.8500004	17.1800003	17.5499992	17.9200001	18.25	18.7799988	19.1899986	19.8599987
Background	425613.5	4428436.7	144.2220459	12980.01563	0	1	320.5	44.553299	2	-23.0651245	-46.3635864	-89.2388306	-57.1112061	2556	1894.445313	18.9792423	12.7583475	6.5340304	816614.875	253540.875	563074	1980.501343	1943	2030	19.0799999	1	0.957	5.75	25.4300003	1.39	9.8699999	13.6099997	15.8099995	16.9400005	17.5699997	18.2700005	18.8400002	19.2999992	19.6899986	20.0699997	20.3899994	20.7299995	21.0699997	21.4300003	21.8699989	22.1999989	22.6499996	23.2600002	23.9200001
Background	423336.7	4438183.5	56.5685425	14418.76953	0	3	305.2000122	44.1148491	25	-2.6633301	-18.0405884	-23.7170105	-10.8651428	2685	1723.356445	19.52598	12.912077	6.2961359	1029681.813	265077.75	764604.0625	2692.471436	2406	2657	29.4200001	0.98	0.906	7.0899997	39.829998	1.37	12.4200001	21.9699993	23.8500004	25.1299992	26.1800003	27.2600002	28.289999	29.3199997	30.4399986	31.1999989	32.1399994	32.9399986	33.75	34.25	34.829998	35.4300003	36	36.6199989	37.5099983
Background	421385.1	4434934.6	0	10888.37988	0	3	280.3999939	13.9507723	2	-28.7350159	-44.8818665	-83.1694946	-86.1251526	2397	1958.603027	19.2984047	12.7878332	6.2760305	1199675.5	267512.625	932162.9375	3032.386475	286	1148	2.1099999	0.284	0.249	6.8999996	4.3899999	1.37	1.42	1.5	1.5699999	1.66	1.73	1.8299999	1.92	1.9599999	2.01	2.0599999	2.1099999	2.1599998	2.22	2.27	2.3699999	2.45	2.5799999	2.6799998	2.8899999
Background	424027.8	4431414.9	170.6604767	11771.91797	0	3	457.6000061	78.2303085	80	9.081543	22.2156677	89.7321777	110.4891968	2483	1869.262451	19.201437	12.8036232	6.4055839	1002122.313	248961.4375	753160.875	2635.10376	3447	3792	21.8999996	0.9850001	0.909	1.91	39.9399986	1.38	2.6299999	5.1500001	7.77	9.4499998	11.1199999	14.1599998	19.7600002	23.6899986	24.7600002	25.3599987	26.4499989	27.039999	27.5100002	29	29.7699986	31.5299988	32.8999977	34.5400009	35.7299995
Background	427605.7	4431821	43.0116272	15348.41504	0	2	285.1000061	30.6758595	10	-10.1279297	-26.8651428	-76.2164612	-68.2701111	2824	1820.290283	19.4738617	12.8547087	6.2277064	1328774.5	276455.75	1052318.75	3657.902588	2789	2984	17.3899994	1	0.9350001	2.95	30.7699986	1.37	3.5599999	7.6699996	10.6899996	12.2199993	13.6999998	14.9699993	16.4499989	17.1700001	17.7600002	18.4200001	18.9200001	19.5799999	20.4699993	21.3299999	22.2399998	22.8500004	23.5	24.6999989	26.75
Background	421751	4437100.5	5	12504.22754	0	4	226.6000061	3.952847	1	-18.6047363	-25.3114166	-73.3418274	-110.6211548	2525	1896.129883	19.5106411	12.9270391	6.3417687	1184775	278922.5625	905852.5	3321.13916	2662	2724	24.1800003	1	0.9770001	8.5500002	34.0499992	1.38	17.8599987	19.4499989	20.6700001	21.3400002	21.7999992	22.1000004	22.4399986	22.9899998	23.5100002	24.3599987	25.3500004	25.8599987	26.25	26.6499996	27.25	28.0699997	28.8499985	29.7199993	30.5499992
Background	424515.7	4434663.8	120	13407.2832	0	3	372.2999878	16.1555176	31	-0.3442383	-11.3928223	-52.9761658	-11.743103	2648	1859.26648	19.130146	12.6789551	6.2234445	1263830.75	295573.4063	968257.375	3495.092529	1958	2230	15.2999992	0.9910001	0.878	3.55	22.2199993	1.37	3.74	6.1500001	9.9099998	12.5500002	13.3299999	14.0900002	15.2699995	15.6300001	16.2099991	16.6599998	17.2199993	17.7299995	18.2999992	18.7099991	19.1399994	19.4899998	19.8199997	20.2399998	20.7600002
Background	422564.2	4433460.5	22.3606796	11120.02344	0	3	234.3999939	39.2124443	5	-16.0515137	-32.4521484	-76.7941895	-108.0781555	2430	1889.096314	19.5586224	12.9713259	6.3747277	1063626	266503.0625	797122.9375	3011.090332	2885	3092	10.25	0.989	0.933	2.55	21.3899994	1.37	2.5999999	4.3800001	5.4699998	6.71	7.71	8.4899998	9.0900002	9.6300001	10.0900002	10.6499996	11.2199993	11.6499996	12.1799994	12.8599997	13.29	13.9699993	14.46	15.0199995	15.7599993
Background	428093.6	4433866.6	145	16379.24609	0	1	228.8000031	29.4978504	83	1.2291718	2.5215607	-33.6674957	-48.4632416	2928	1664.909424	20.0438843	13.2165928	6.3801746	1020540.75	282100.5938	738440.1875	3035.145752	3874	4351	15.71	0.988	0.89	3.05	24.4200001	1.37	5.7399998	9.9899998	10.8299999	11.4699993	12.0099993	12.5999994	13.7599993	14.6300001	15.3800001	16.1800003	17.2399998	17.7099991	18.5799999	19.1499996	19.75	20.3799992	21.2099991	21.7399998	22.5699997
Background	423539.9	4429399.3	50.2493782	10945.43848	0	2	406.8999939	41.9344139	23	-14.5699158	-40.9463196	-40.4968872	-14.3346863	2354	1975.935669	18.7552071	12.7761126	6.7970185	1315617.625	276887.3438	1038730.25	3187.795166	2785	2904	11.6300001	0.997	0.9590001	3.9499998	19.0100002	1.37	3.1199999	7.0099998	8.3800001	9.2600002	9.8400002	10.6199999	10.96	11.3400002	11.8000002	12.1799994	12.5500002	12.8199997	13.0999994	13.4499998	13.8099995	14.4399996	15.04	15.5599995	16.4499989
Background	420368.7	4435626.5	431.7696228	10509.60742	0	3	449.6000061	34.2728271	65	-5.1856995	1.3157654	38.9328613	74.656311	2357	2075.755127	18.9028206	12.7197561	6.5299158	1171973.25	289595.1875	882378.0625	3264.135498	4035	4122	17.0599995	0.9990001	0.979	2.3699999	31.4599991	1.37	6.3499999	8.7600002	10.0199995	11.04	12.0799999	13.4299994	14.1700001	15.5499992	16.1399994	16.7399998	17.7099991	19.0200005	20.0900002	20.7600002	22.2600002	23.1800003	24.6499996	25.9399986	27.6499996
Background	426873.9	4429534.7	80.6225739	14280.51953	0	2	233.6999969	43.7564316	22	-4.7588806	-12.8956146	-57.3461761	-100.3090973	2679	1831.701172	19.5719585	12.9686613	6.3642116	1295849	259484.375	1036364.625	3305.261963	410	1215	4.77	0.35	0.337	3.6099999	11.9899998	1.37	1.5799999	2.1299999	2.29	2.4299998	3	3.1899998	3.3399999	3.51	3.8599999	4.04	4.1799998	4.8800001	5.48	5.6500001	5.8399997	6.4699998	7.8099999	8.2699995	11.0199995
Background	425898.1	4432377.5	261.7250366	13832.08691	0	3	272.1000061	11.4016743	99	15.6087341	35.8158569	36.7570496	-12.6584473	2689	1752.477905	19.8171539	13.0974426	6.3721542	1247311.625	298970.9375	948340.625	3821.900879	2856	3082	21.3699989	0.989	0.927	3.1299999	31.1999989	1.39	11	13.1399994	14.7199993	16.8899994	18.1599998	18.8299999	20.1099987	20.8199997	21.6700001	22.3099995	22.8099995	23.7399998	24.6499996	25.2099991	25.6999989	26.3299999	26.9399986	27.5299988	28.5100002
Background	420856.5	4437792.4	374.4328918	12254.46582	0	2	308.3999939	41.5993004	36	-9.2539673	-7.3756409	14.8591614	-13.178772	2496	1892.587524	19.4987888	12.9046745	6.3029828	1356274.5	274051.8438	1082222.625	3620.730225	3105	3590	14.3699999	0.9900001	0.8650001	2.79	20.5599995	2.4299998	5.77	9.2699995	10.1099997	11.3199997	12.1099997	12.5699997	12.96	13.2699995	13.7199993	14.6700001	15.5299997	16.3299999	16.9400005	17.2799988	17.6700001	18.0100002	18.7399998	19.3400002	19.7399998
Background	423783.9	4435355.7	91.2414398	13112.30371	0	4	541.9000244	65.0692139	64	-1.7299194	6.2088013	98.2634888	133.1187134	2614	1861.515381	18.8437614	12.6676359	6.4821362	1082120.25	270289.75	811830.4375	2872.876465	4671	4755	32.3999977	0.9990001	0.9820001	3.1599998	50.7999992	1.4	7.8999996	10.6499996	17.9699993	26.4799995	27.7699986	29.75	30.5499992	32.4699974	33.1100006	34.8699989	36.8499985	37.4599991	39.1199989	40.3699989	41.0499992	41.9099998	43.1100006	44.3499985	45.3199997
Background	427039	4434949.6	126.1942978	15799.49805	0	3	261.6000061	32.2586288	44	-0.5201416	9.6575775	-12.6624146	-25.3562622	2864	1659.312378	20.0421143	13.1529036	6.2610726	1162278.5	281280.0938	880998.375	3238.969727	2342	2588	13.1899996	0.969	0.905	3.01	21.8799992	1.4399999	6.3599997	8.5199995	9.5599995	9.8699999	10.2600002	11.2399998	11.8999996	12.5699997	13.0499992	13.5499992	13.96	14.4200001	14.8399992	15.2999992	15.8299999	16.4899998	17.1999989	18.1000004	19.2700005
Background	425087.5	4430121.3	71.5891037	12565.79688	0	1	331.3999939	38.9822884	19	-3.5357666	-26.5647888	-28.7831726	-26.1117859	2555	1863.867676	19.2847672	12.7911205	6.2971683	944271.8125	274250.0313	670021.75	3467.254395	2115	2214	16.0200005	1	0.955	4.0999999	22.8500004	1.39	5.5899997	8.9700003	10.6300001	12.5500002	14.2799997	14.9099998	16.1700001	16.6499996	17.1700001	17.5499992	17.8299999	18.0699997	18.3899994	18.7299995	19.2199993	19.6599998	20.1099987	20.6000004	21.1499996
Background	424111.7	4436619.2	5	14084.07324	0	4	344	41.1779633	1	-21.2973633	-42.1673889	-110.4068909	-73.2771301	2691	1800.014038	19.218504	12.7109528	6.1952248	1039816.875	258167.1406	781649.75	2525.823731	2357	2439	10.8499994	0.998	0.966	2.72	21.4499989	1.4	2.8999999	5.5299997	6.4899998	7.7399998	8.3999996	8.8899994	9.5500002	10.2699995	10.8599997	11.2199993	11.7399998	12.3299999	12.8699999	13.3299999	13.7199993	14.1799994	14.8699999	15.4699993	16.6800003
Background	422160.1	4434182.5	268.5609741	11117.39746	0	2	330.2000122	49.2658081	71	4.5954285	20.900177	18.4927063	-26.5994263	2427	1903.679443	19.4809475	12.9463835	6.4094505	1371320	272015.3438	1099304.625	3780.298584	2110	2226	7.8899999	0.997	0.9480001	3.8999999	14.1399994	1.38	4.46	5.5899997	6.1700001	6.5499997	6.8399997	7.0299997	7.2399998	7.3999996	7.5499997	7.7199998	7.8799996	8.0599995	8.2399998	8.4799995	8.7799997	9.1499996	9.8299999	10.8599997	12.1499996
Background	428665.4	4430527.4	200	16168.05859	0	3	440.7000122	28.4690304	6	-8.1054688	-18.2133789	-8.6054382	48.9291687	2845	1931.292481	18.8867302	12.6879072	6.4865594	1112082.125	285889.5625	826192.5625	3218.261231	2307	2733	9.5799999	0.974	0.844	1.76	19.9599991	1.49	2.45	3.0799999	3.48	3.74	4.1199999	6.5099998	7.8399997	8.54	9.2799997	10.2699995	11.1499996	11.6099997	12.0599995	12.7199993	13.7599993	14.2599993	14.9200001	15.6899996	16.3199997
Background	422973.3	4433370.3	114.127121	11448.7041	0	1	292.2000122	39.1154022	45	14.7007141	8.1827393	-7.7779541	-43.9797058	2462	1874.313721	19.5715904	12.9506426	6.319694	982595.5	283777.3438	698818.125	3422.047607	3	1428	1.4299999	0.002	0.002	1	1.5	1.39	1.39	1.39	1.39	1.39	1.39	1.39	1.39	1.39	1.39	1.39	1.4	1.41	1.42	1.4299999	1.4399999	1.4599999	1.4699999	1.48	1.49
Background	419070.1	4434724	129.8075562	8930.201172	0	2	333.3999939	17.0036297	34	-0.5169373	-11.2884827	-25.1583557	-36.9183655	2206	2094.365234	19.2275696	12.8484144	6.4668946	1296029.375	294206.1563	1001823.188	3623.092773	3551	3707	14.9699993	0.9950001	0.9580001	3.0699999	25.8999996	1.37	6.3199997	7.7599998	9.5699997	11.2699995	12.1300001	12.7999992	13.8199997	14.2999992	14.6199999	15.1700001	16.0699997	16.5499992	17.1299992	17.8099995	18.4300003	19.2799988	20.1399994	21.1299992	22.8899994
Background	426551.2	4433505.6	14.1421356	14807.73145	0	4	158.6000061	0.9999084	0	-13.5556793	-31.3607941	-88.8952026	-135.8397827	2783	1701.899658	19.8766994	13.1145897	6.3478155	1205776.125	284980.9375	920795.25	3456.666016	980	2095	11.29	0.5330001	0.468	1.5599999	23.8400002	1.37	1.51	1.61	2.04	2.8499999	4.2399998	6.6199999	7.1399999	8.0199995	9.3400002	10.8999996	12.4799995	15.8800001	16.1700001	17.2299995	17.4799995	18.1099987	19.1299992	20.4200001	21.5499992
Background	425331.4	4436348.5	115.1086426	14951.32422	0	2	421.2999878	34.5325661	32	-8.9940491	-22.5287476	-27.4966431	21.8408813	2778	1747.166992	19.2479115	12.8111315	6.3721652	1369399.75	282207.8438	1087192	3620.823731	3328	3428	19.7199993	1	0.9710001	6.0899997	27.0799999	1.37	3.46	13.3499994	16.1800003	17.5299988	18.4499989	18.8400002	19.3299999	19.8199997	20.5699997	21.039999	21.6399994	22.0599995	22.4099998	22.8599987	23.2799988	23.9099998	24.4799995	25.0599995	25.5799999
Background	421103	4432016.5	25	9187.736328	0	4	356.5	16.4355621	4	-12.5349731	-27.7243958	-45.5223694	-26.7932739	2230	1979.115967	19.0129089	12.7968483	6.5804396	1252844.25	286807.2188	966037.0625	3351.304199	1677	1949	9.6999998	0.9850001	0.86	2.3299999	21.6499996	1.55	2.6199999	4.6599998	5.5099998	5.98	6.1700001	6.6199999	6.9499998	7.5699997	8.75	9.1099997	9.3800001	10.3400002	11.8199997	12.3800001	13.4699993	14.0999994	14.5299997	15.71	17.039999
Background	428909.3	4435671.6	5	17802.58008	0	1	105.6999969	11.3192205	1	-14.6380005	-34.2545166	-68.2179108	-112.1107483	3009	1551.882813	20.7533226	13.6144104	6.4725466	1139573.375	274038.3438	865535	3587.803955	129	1796	3.0599999	0.066	0.072	4.7199998	8.0199995	1.37	1.4399999	1.62	1.7099999	1.8	1.88	1.9499999	2.01	2.8299999	3.4099998	3.47	3.5	3.54	3.5699999	3.78	4.02	4.1100001	4.1799998	4.23	4.3199997
Background	424355.6	4428767.6	5	11729.09766	0	2	369.5	40.651001	2	-28.9403687	-57.5142822	-52.6769104	-37.4790955	2433	1949.247803	18.8169994	12.7655163	6.7129402	1226848.375	243909.375	982939	2732.917481	2315	2365	20.1399994	1	0.979	6.6299996	29.5199986	1.4699999	12.8800001	15.5199995	16.539999	17.4099998	18.1099987	18.8099995	19.3299999	19.7099991	20.2099991	20.5499992	20.8500004	21.3799992	21.6999989	22.3099995	23.3199997	23.9099998	24.7399998	25.3400002	25.8299999
Background	419964.6	4435265.5	216.6217957	9970.251953	0	2	391.7999878	37.411438	35	-27.6920471	-23.3903198	-13.3450928	10.6582947	2307	2098.53125	18.9936886	12.7614975	6.5267992	1337608.625	270863.8125	1066744.875	3139.172607	1659	2238	11.0900002	0.779	0.7410001	2.1399999	18.8500004	1.5599999	3.3599999	5.1500001	6.1799998	6.8799996	7.8899999	8.5900002	9.2600002	10.1399994	11.6300001	12.0199995	12.3400002	12.8199997	13.6300001	14.1300001	14.3800001	14.75	15.8599997	16.1900005	16.7999992
Background	427770.9	4429173.7	67.0820389	15156.87402	0	2	280.3999939	31.4006004	38	2.4368286	-0.7612915	-29.4899902	-67.9620361	2724	1843.41687	19.5086136	12.9255524	6.3381481	1306749.875	278599.8125	1028150	3557.998779	2828	2935	25.8299999	1	0.964	3.4199998	37.3400002	1.39	12.6199999	16.4799995	18.3999996	19.8899994	21.1899986	22.5100002	24.3299999	25.6099987	26.4699993	27.2199993	28.0599995	29.0199986	29.6700001	30.5100002	31.1499996	31.9299984	32.7799988	33.4799995	34.4599991
Background	424843.5	4431655.6	331.0966492	12622.36523	0	1	392.2999878	4.2573915	100	24.3739319	44.9642639	90.2302551	82.8179016	2572	1807.284546	19.4605217	12.9088869	6.3550458	1239950.875	307775.9375	932174.9375	4160.785645	1239	1940	3.3499999	0.8	0.6390001	7.7199998	8.96	1.37	1.5899999	1.87	2.1699998	2.3999999	2.5	2.6499999	2.8399999	3	3.1399999	3.3	3.4299998	3.54	3.6699998	3.8199999	3.9599998	4.1100001	4.3199997	4.5599999	5.25
Background	422282.1	4430843.3	220.7373962	9940.358398	0	1	456.7000122	62.367012	61	-5.1180725	4.930481	36.1167297	55.7697449	2277	1958.889282	18.9029636	12.8014536	6.6906791	794460.75	280340.4063	514120.375	2546.228272	2304	2519	23.2299995	0.993	0.915	4.75	33.0099983	1.38	13.71	16.9300003	18.25	18.8500004	19.789999	20.4099998	21.7999992	23.0199986	23.6499996	24.1399994	24.6000004	25.1599998	25.9599991	26.7299995	27.1399994	27.6299992	28.1099987	29.0999985	30.75
Background	428136.8	4431249.4	297.4054565	15754.01953	0	4	433.2000122	33.6153259	31	-5.3789673	2.6418762	15.4782104	45.1298828	2844	1879.004028	19.1562729	12.7226	6.2869706	1112735	298762.3438	813972.6875	3725.189941	1972	2123	22.0699997	0.998	0.929	5.5	32.4500008	1.39	13.54	17.4099998	18.4200001	19.1099987	19.8500004	20.4300003	20.9399986	21.3299999	22.1999989	22.7099991	22.9799995	23.4200001	23.6800003	24.0599995	24.7799988	25.7299995	26.3499985	27.6899986	29.1700001
Background	419354.8	4437341.2	223.6067963	10835.38867	0	2	385.7000122	43.4164658	34	3.7028503	-6.4785461	-20.29245	5.9024658	2386	2172.77002	18.7650185	12.5900841	6.410419	1329658.125	264095.5313	1065562.5	3357.233643	3469	3643	15.2299995	0.997	0.952	3.3899999	24.5799999	1.37	2.46	6.0299997	9.2699995	12.0799999	13.5799999	14.3499994	14.8299999	15.25	15.8399992	16.3099995	16.7299995	17.0299988	17.3899994	18.0299988	19.0100002	19.5599995	20.6000004	21.6899986	22.539999
Background	423257.9	4433821.5	163.477829	11902.68262	0	4	329	38.5827408	53	5.8986816	-0.1695251	15.5172729	-9.6133118	2506	1876.239258	19.5178757	12.8913708	6.2566118	1110754.5	289966.125	820788.3125	3555.631348	2589	2815	11.9200001	0.998	0.92	3.1899998	23.7099991	1.37	3.72	6.2399998	7.8799996	8.5900002	9.6700001	10.1399994	10.6999998	11.54	11.8400002	12.04	12.4899998	13.3199997	13.6599998	14.0299997	14.5199995	15.0099993	15.6099997	16.8799992	18.7099991
Background	420167.9	4433009.3	208.0865173	8802.200195	0	1	404.7999878	71.7260132	44	-12.5362854	-6.3218689	3.0855103	24.3747253	2198	2009.418579	18.955801	12.793869	6.6302819	683281.5	249359.75	433921.7188	1935.526367	1999	2208	20.3400002	0.997	0.905	5.5	28.2799988	1.37	10.5299997	15.1099997	16.1499996	17.1299992	17.6000004	18.3599987	19.0900002	20	20.6599998	21.0100002	21.7299995	22.2699986	22.7699986	23.2399998	23.5299988	24.4399986	25.7199993	26.25	26.75
Background	426673.1	4434227.6	248.2438354	15179.41016	0	2	272.8999939	19.9122353	93	16.7825623	40.5576324	26.9381104	-28.3160706	2814	1688.258179	19.9851646	13.1497765	6.3121409	1304815.125	298083.5938	1006731.563	4056.314209	2329	2724	14.6599998	0.9630001	0.855	2.55	25.2299995	1.37	5.2399998	7.04	7.9299998	10.2299995	11.4799995	12.1199999	13.0999994	14.0499992	14.6799994	15.4499998	16.3199997	16.9099998	17.6999989	18.0299988	18.4200001	19.3099995	19.9799995	20.7700005	21.8599987
Background	426022.6	4429760.3	338.7107849	13453.44238	0	3	290.3999939	40.4798927	32	-18.2470093	-18.6806335	-4.4620972	-50.3216553	2627	1835.736084	19.5340137	12.9589987	6.3818836	1072459.25	277601.6875	794857.5625	3126.99292	1088	1545	11.8899994	0.7460001	0.7040001	1.7199999	22.6800003	1.37	1.73	2.02	2.22	2.45	4.1599998	6.1399999	10.8499994	12.5599995	13.2599993	13.8999996	14.6700001	15.2199993	16.1599998	16.8799992	17.25	17.7999992	18.4099998	18.9300003	20.3099995
Background	423095.3	4438424.2	51.4781494	14378.18262	0	1	255.6999969	35.6720352	12	-4.4077911	-22.0800323	-42.3528595	-43.2325287	2673	1718.217529	19.6450405	12.9745474	6.3019543	971406.9375	280291.1875	691115.75	3702.355713	2523	2652	14.4499998	0.9990001	0.951	3.6799998	24.039999	1.38	2.8599999	7.0599999	9.2299995	12.0999994	12.9099998	13.21	13.5799999	14.1499996	14.8099995	15.3299999	15.9699993	16.2399998	16.8099995	17.3899994	17.8400002	18.4899998	18.8400002	19.4099998	20.4399986
Background	421794.2	4435987.5	90	11848.24121	0	2	331.6000061	19.5063801	53	15.2590332	4.3977966	-16.6665955	-28.5521851	2479	1958.149414	19.3304901	12.7964306	6.2583399	1332145.5	295222.6563	1036922.875	3852.276367	1942	2281	5.0499997	0.9670001	0.851	3.74	15.4299994	1.37	1.66	2.0799999	2.4299998	2.6499999	2.8699999	3.02	3.1499999	3.29	3.4499998	3.5899999	3.8199999	4.4899998	5.4499998	6	6.6199999	7.0899997	9.3099995	10.4399996	12.0900002
Background	423827.1	4432738.5	187.4166412	11985.25879	0	3	262.3999939	36.124836	69	1.8443909	11.6975098	-26.2923279	-58.3141479	2512	1842.168213	19.4708862	12.9239807	6.3744736	1281503.25	280336.1875	1001167.063	3556.793457	3337	3418	20.4300003	1	0.9760001	1.8	37.4599991	1.48	5.54	7.1199999	7.98	9.1599998	10.1499996	11.0999994	20.3199997	21.9899998	22.9099998	23.539999	24.4499989	24.9599991	25.7199993	26.1899986	26.8899994	28.3299999	29.7600002	31.1499996	33.1899986
Background	427405	4431941.3	193.1320801	15175.57617	0	2	313.1000061	18.9109287	1	-7.8675537	-13.9580078	-29.9367065	-25.2548523	2810	1804.042358	19.5306396	12.8922873	6.244637	1309065.75	289100.5625	1019965.25	3545.867188	4175	4316	26.0199986	1	0.9670001	2.5599999	46.7000008	1.38	11.9699993	16.1000004	18.3799992	19.3699989	20.1499996	20.8599987	21.5900002	22.6299992	23.3500004	24.8899994	26.9899998	29.6099987	30.2199993	31.2299995	32.1100006	33.5099983	35.579998	37.3899994	40.3999977
Background	421062.4	4438033.1	80.6225739	12566.24219	0	3	306	32.2568207	24	-0.5228577	-6.4120789	21.7547913	-0.9237061	2518	1840.630981	19.4878674	12.9075966	6.3229904	1243156.75	289400.4375	953756.3125	3594.608887	57	1583	3.5899999	0.035	0.036	3.24	3.79	3.25	3.29	3.3699999	3.47	3.49	3.55	3.5699999	3.5799999	3.5899999	3.6199999	3.6199999	3.6299999	3.6399999	3.6499999	3.6599998	3.6899998	3.7099998	3.73	3.75	3.77
Background	424965.5	4434784.2	315	13862.10156	0	4	453.2999878	39.6689034	62	3.6716003	7.9899902	19.0810547	68.7001648	2690	1829.600952	19.082777	12.6802664	6.2731237	1220273.125	295557.5	924715.625	3649.61084	4377	4669	17.6900005	0.96	0.937	2.5599999	29.6999989	1.37	3.27	4.96	7.2599998	11.1999998	12.5099993	16.1999989	17.2999992	18.2399998	18.789999	19.6700001	20.6800003	21.2399998	21.5299988	21.9599991	22.9699993	23.9399986	24.3099995	25.1700001	26.2199993
Background	422038.2	4431535.2	387.3628845	9896.485352	0	4	442.2999878	1.0604012	99	18.2762451	34.0002136	50.9349976	57.1338806	2290	1953.43396	19.0653667	12.8258114	6.5805044	1271753.375	309924.4375	961828.875	4193.6875	2073	2793	19.3699989	0.694	0.742	2.3799999	31.4399986	1.37	9.5	11.25	11.8400002	12.8400002	14.3699999	16.4599991	17.1700001	18.4699993	19.4599991	19.8199997	20.3199997	21.5499992	22.3599987	23.4099998	24.1899986	25.1800003	26.3299999	27.4300003	28.6599998
Background	428543.4	4435190.3	80.6225739	17276.81445	0	3	165.6999969	75.5983505	43	9.4436646	2.12146	-38.510788	-54.1988983	2987	1577.771484	20.5966682	13.511302	6.4226885	979483.1875	250329.1094	729154.0625	2868.821045	1531	1898	17.1900005	0.874	0.807	2.1900001	30.4299984	1.5899999	3.7099998	8.4499998	10.3999996	11.7299995	12.5500002	14.0699997	14.6700001	15.1399994	15.4399996	15.6099997	15.9299994	16.3999996	22.3299999	23.2799988	24.5100002	24.789999	25.1899986	25.6999989	28.1599998
Background	422709	4430452.2	75.6637268	10270.62109	0	3	434.2999878	22.1502476	10	-24.2164001	-46.1991577	-4.7991943	22.6942139	2304	1962.37207	18.8248253	12.7823925	6.7315392	1218064	266599.625	951464.375	3079.263428	1781	1872	11.3400002	1	0.951	3.9299998	24.4300003	1.4499999	2.7	4.8099999	6.6199999	8.1399994	9.1899996	9.8299999	10.6300001	11.3400002	11.7699995	12.1599998	12.6199999	13.0299997	13.3800001	13.6399994	13.8999996	14.1999998	14.5299997	14.9899998	15.7399998
Background	424660.6	4436950.1	90.1387787	14726.57422	0	1	495.5	48.4575081	48	0.4299622	-1.6368103	56.1430969	93.3822021	2748	1748.223633	19.1561012	12.7620478	6.3592553	895958.875	281175.4063	614783.4375	3347.259277	2449	2853	5.0299997	0.934	0.858	2.1599998	10.0699997	1.38	1.8399999	2.3499999	2.8099999	3.1799998	3.53	3.8099999	4.0299997	4.3800001	4.6399999	4.8599997	5.1199999	5.6199999	5.9099998	6.3499999	6.6700001	6.9299998	7.2999997	7.6999998	8.1899996
Background	420757.4	4434513.4	216.4486084	10132.11816	0	3	485.2000122	53.9500237	85	12.1528015	33.8858032	89.5197449	108.5083313	2327	2006.450806	18.9700603	12.7228241	6.4733586	1236309.25	267455.4688	968853.75	3084.79126	2844	3198	13.4899998	0.989	0.8890001	2.3799999	23.5699997	1.37	4.4699998	6.27	7.3099999	8.1499996	9.96	11.0799999	12.5500002	13.21	13.71	14.2799997	14.9699993	15.6700001	16.3699989	16.8599987	17.2999992	18.039999	18.5200005	19.2600002	20.3899994
Background	426286.9	4430858.4	129.0348816	13864.30762	0	2	257	24.0442142	80	17.8955688	29.8545532	-11.5168152	-51.8649597	2679	1790.814575	19.7280693	13.0398254	6.3486905	1321381.375	291463.0313	1029918.313	3790.482178	2591	2905	12.3400002	0.993	0.892	1.7199999	24.2699986	1.37	1.9699999	3.3499999	3.9399998	4.6399999	5.5599999	8.1099997	9.79	10.9499998	11.5799999	12.8299999	14.5	15.3699999	16.4599991	17.289999	17.8899994	18.8500004	19.5100002	20.5599995	21.75
Background	425636.4	4433701.2	499.6498718	14022.83984	0	3	364.8999939	30.805872	85	4.7801819	15.9256897	64.5156555	58.1563416	2708	1768.143921	19.5554676	12.8947401	6.2292972	1222014	291186.3438	930827.625	3355.751709	1535	2615	28.4399986	0.608	0.587	8.5	38.8099976	1.4499999	23.8699989	24.2199993	24.6399994	24.8999996	25.3099995	26.1999989	26.7199993	27.7799988	28.5599995	28.8099995	29.1399994	29.4200001	29.8199997	30.1199989	30.3899994	30.9499989	31.5799999	32.2599983	35.2599983
Background	429051.6	4433024.3	5	17042.75781	0	2	275.2999878	10.2773285	0	-27.6242371	-45.0968018	-73.4657288	-82.0737	2969	1775.946655	19.6900883	12.9480724	6.2044816	1163376.125	256280.625	907095.4375	2710.817383	3633	3873	18.4200001	0.998	0.938	4.3699999	29.3199997	1.4399999	8.5	12.6899996	14.3999996	15.3999996	16.3099995	16.8699989	17.3899994	17.9099998	18.3899994	18.8199997	19.2799988	19.7399998	20.3799992	21.2099991	21.9499989	22.6599998	23.2399998	23.9300003	24.6999989
Background	424172.7	4435867.1	223.2711334	13714.21484	0	3	542.2000122	18.7917633	65	9.4205933	20.1732788	69.9226685	117.1355896	2666	1835.005127	18.8677406	12.6725407	6.4673419	1256839.5	311944.375	944895.125	3989.387695	3989	4815	21.9200001	0.851	0.8280001	2.8799999	38.0999985	1.38	3.9199998	5.1599998	12.3599997	17.0200005	17.6900005	19.0799999	20.039999	20.5499992	21.5499992	23.289999	24.0299988	24.8199997	26.7699986	27.7999992	28.2699986	29.6599998	30.0799999	30.9599991	34.7399979
Background	427506.6	4435912.3	15.811388	16638.58984	0	2	293.7000122	79.2462158	12	-15.5617676	-31.0273438	20.1691589	28.3622131	2924	1621.685547	20.2231064	13.2293911	6.2349362	1133546.75	207860.7813	925686	2730.621826	3790	4510	19.1999989	0.906	0.84	2.3	35.6599998	1.37	1.92	2.73	5.0999999	9.3899994	13.0999994	15.6199999	19.0599995	20.5	21.4899998	22.2799988	23.2600002	24.0499992	24.6000004	25.1800003	25.7699986	26.2600002	26.789999	28.7600002	31.3799992
Background	424579.3	4429008.3	72.8011017	11957.65527	0	4	475.3999939	41.8405685	62	-10.9173889	-3.9126892	54.1179504	74.1896362	2468	1936.309815	18.7940979	12.7475071	6.699914	1185864	284571.5938	901292.4375	3385.875244	3951	4067	14.5499992	0.9990001	0.9710001	3.1899998	23.5699997	1.39	6.1799998	8.5999994	9.8800001	10.9699993	11.8499994	12.7399998	13.3699999	14.0199995	14.5799999	15.1399994	15.71	16.2799988	16.7399998	17.2199993	17.6999989	18.289999	18.8199997	19.6399994	21.2399998
Background	423928.7	4437942.9	10	14737.21875	0	3	258.7000122	56.0088348	3	-24.9975281	-49.7550354	-99.7616882	-85.4705505	2724	1712.121582	19.5517845	12.9029074	6.2491961	1007287.75	239419.7031	767868	2264.379639	2007	2211	14.1999998	0.9900001	0.9080001	3.0999999	21.8899994	1.8499999	3.24	6.8499999	9.25	10.75	11.9299994	12.71	13.6700001	14.1099997	14.4899998	14.7599993	15.1499996	15.9399996	16.6599998	17.25	17.9099998	18.5100002	19.1599998	19.7199993	20.0900002
Background	422627.7	4435506.2	7.0710678	12230.75	0	2	280.2000122	14.1598043	1	-17.6161804	-33.9897156	-78.8458252	-94.6954956	2524	1883.674683	19.3693771	12.7930441	6.2148356	1262653.25	285018.4063	977634.875	3241.114746	2732	2747	22.7600002	1	0.9950001	6.2599998	28.0699997	6.5499997	18.8899994	19.9499989	20.3699989	20.8299999	21.2399998	21.6099987	21.9799995	22.3299999	22.6499996	22.9499989	23.1700001	23.5100002	23.7699986	24.1700001	24.6399994	25	25.3299999	25.7600002	26.2999992
Background	427994.5	4428331.4	10	15360.50879	0	2	233.6000061	90.6731033	3	-19.9227448	-32.905365	-65.1809082	-107.1903687	2702	1833.214478	19.6094074	12.9880848	6.3604846	1219804.875	207758.1875	1012046.75	2983.782227	1304	2074	6.04	0.666	0.629	4.3800001	17.6999989	1.38	2.02	2.8099999	3.1399999	3.5	3.8299999	4.2399998	4.5499997	4.9499998	5.2399998	5.6700001	6.2199998	6.8699999	7.2799997	7.52	8.0799999	8.3299999	8.8499994	9.5900002	10.0299997
Background	423440.8	4431174.2	314.841217	11145.73145	0	4	458.7000122	71.4735947	69	20.4458923	22.9781799	46.8639832	84.1835632	2414	1912.875977	19.095396	12.7850704	6.4699073	1218961.5	247734.8906	971226.5625	2978.248291	1762	1844	6.73	0.9950001	0.956	2.1299999	12.9499998	1.38	2.21	2.8899999	3.6199999	4.25	4.7399998	5.1799998	5.5699997	5.8699999	6.4699998	6.9299998	7.2399998	7.5499997	7.8899999	8.1799994	8.7699995	9.3000002	9.8499994	10.3299999	10.9299994
Background	427018.7	4431580.3	265	14720.52441	0	2	327.2000122	37.7357674	76	4.1012573	19.6430054	20.6185303	0.0734558	2763	1800.067627	19.6573734	12.9816027	6.2958322	1324279.375	275498.9688	1048780.375	3465.429199	1971	2899	5.6099997	0.863	0.68	2.71	14.1999998	1.37	1.8099999	2.1299999	2.3499999	2.55	2.73	3.04	3.53	3.97	4.4499998	4.9200001	5.3800001	5.8699999	6.1299996	6.8599997	8.3400002	8.7200003	9.3699999	10.3199997	12.8999996
Background	421855.2	4436589.1	54.083271	12279.32617	0	1	279	48.5644798	22	-10.0026855	-21.0750122	-54.1106262	-72.7031555	2511	1939.744141	19.3737183	12.8479671	6.3212471	826457.8125	258474.5938	567983.1875	2010.597656	1699	2408	19.289999	0.804	0.706	4.71	32.1199989	1.37	12.4799995	13.1300001	14.1099997	15.1999998	16.6299992	17.3500004	17.7600002	18.0200005	19.0299988	19.6499996	20.0699997	20.4899998	21.1000004	21.7199993	22.0900002	23.6099987	24.8299999	26.0499992	28.2999992
Background	425758.3	4434152.4	149.1643372	14307.29395	0	3	341.8999939	18.0278912	76	5.5765686	8.521759	4.12854	23.6564941	2734	1758.314209	19.5421238	12.9043455	6.2587333	1194164.25	299472.3438	894691.875	3726.414307	2241	2969	7.02	0.961	0.7550001	2.3499999	17.4699993	1.37	1.6999999	2.25	2.8699999	3.4399998	3.8099999	4.0799999	4.4000001	4.6799998	5.04	5.6199999	6.1099997	6.4299998	7.0699997	8.8699999	10.7199993	11.25	13.6399994	14.3999996	15.5699997
Background	421529.9	4433340.2	213.6000977	10148.11523	0	4	408.5	70.5301895	59	1.4146118	0.7136536	28.7013855	44.5768127	2334	1946.09021	19.1547375	12.8112574	6.4629946	944677.875	259778.7969	684899.125	2861.802002	2675	2754	7.3999996	0.9990001	0.9710001	2.99	11.7799997	1.37	2.3	3.8099999	4.6799998	5.6799998	6.21	6.6299996	7	7.3499999	7.6599998	7.9199996	8.1399994	8.3599997	8.5999994	8.8699999	9.1399994	9.3800001	9.6199999	9.9399996	10.4299994
Background	423644.1	4430091.2	384.2200012	11130.73828	0	4	471.7999878	77.1653442	43	-13.6590576	-26.1975708	25.9568176	58.0160217	2393	1956.152832	18.7286129	12.7623253	6.7953682	910702.5	249437.8594	661264.625	2671.443359	1987	2030	14.3499994	1	0.979	3.8099999	21.4799995	1.38	2.49	3.8299999	9.9499998	12.1399994	12.8099995	13.3199997	14.5299997	15.0099993	15.4799995	15.7999992	16.1800003	16.5699997	16.9400005	17.1999989	17.5599995	18.1399994	18.5900002	19.3299999	19.8099995
Background	419415.7	4436228.1	251.445816	10146.74805	0	2	447.5	66.5816727	51	-14.8403015	-2.8895264	36.3356628	64.5975342	2326	2151.271973	18.8510456	12.7057571	6.5564361	1279201.25	260280.125	1018921.125	3303.260742	946	2011	6.6499996	0.489	0.47	1.38	14.8499994	1.37	1.55	1.78	2.0599999	2.3199999	2.53	2.9299998	3.51	3.9099998	5.5999999	7.9499998	8.7399998	9.1399994	9.3899994	9.8800001	10.3199997	10.6599998	10.8800001	11.0799999	11.4499998
Background	427222	4429324.1	7.0710678	14615.61914	0	1	231.1999969	21.9231834	3	-16.6355591	-29.9071198	-66.9140778	-106.9754181	2694	1835.85144	19.5747528	12.9633427	6.347332	1066774.25	279687.625	787086.6875	3516.802246	3210	3734	15	0.989	0.86	2.6299999	22.9099998	1.38	2.1900001	6.2399998	8.8599997	9.6399994	10.96	12.1199999	13.5900002	14.8299999	15.9200001	16.9200001	17.5499992	18.1999989	18.8500004	19.3500004	19.8299999	20.3699989	20.8299999	21.1499996	21.5
Background	425270.4	4432167	295.1694336	13173.21875	0	1	266	61.2545929	64	5.1876526	6.8380737	12.2223053	-26.3745422	2626	1774.125855	19.5897903	12.9831495	6.3715281	724944.5625	262890.0313	462054.5625	2210.158936	732	1659	4.4400001	0.537	0.441	2.3599999	8.5299997	1.37	1.53	1.75	1.9699999	2.8699999	3.3499999	3.6299999	3.9599998	4.3499999	4.5599999	4.75	4.9299998	5.1399999	5.29	5.4200001	5.5499997	5.7399998	6	6.2999997	6.9499998
Background	428604.4	4432302.3	317.529541	16426.34766	0	3	450.2000122	38.078968	64	-4.4078369	-2.2766418	36.5670776	70.4092407	2926	1834.07312	19.3105679	12.7867613	6.2603822	1231469.375	287669.1563	943800.3125	3466.124756	3159	3332	18.5100002	0.9990001	0.9480001	6.5999999	23.6800003	1.4399999	10.8000002	13.4699993	15.04	16.2399998	17.0699997	17.8899994	18.2999992	18.7199993	19.1499996	19.5599995	19.9300003	20.2399998	20.4699993	20.7299995	21.0100002	21.2399998	21.5299988	21.8599987	22.3099995
Background	419822.3	4437581.9	225.055542	11341.83594	0	3	409.1000061	58.5074768	60	-2.5231018	1.6089783	43.4782104	40.5255737	2426	2099.410156	18.9677868	12.6544762	6.3387704	1022588.938	282198.4375	740390.5	3415.55957	2019	2305	5.98	0.992	0.876	5.0799999	18.5900002	1.37	1.7199999	1.99	2.3499999	2.6399999	2.99	3.48	3.8199999	4.1700001	4.4899998	5.02	5.4299998	5.7399998	6.1199999	6.5099998	6.8099999	7.1900001	8.1300001	15.8800001	17.3400002
Background	423074.9	4435145.2	351.1766052	12399.58496	0	4	402.2999878	38.9166412	80	1.4145203	14.7607117	20.9098206	26.7304077	2545	1897.173828	19.3398323	12.7602568	6.1763906	1080409.875	284325.4375	796084.5	3031.342773	5	1553	9.3199997	0.004	0.003	1.9699999	9.3899994	9.2299995	9.25	9.2600002	9.2799997	9.29	9.3099995	9.3099995	9.3199997	9.3199997	9.3299999	9.3299999	9.3299999	9.3299999	9.3299999	9.3299999	9.3299999	9.3400002	9.3499994	9.3699999	9.3800001
Background	420635.5	4431896.2	242.5386505	8712.842773	0	4	430.2999878	38.4333687	89	17.8274231	40.3983765	36.4118958	48.0919189	2185	1989.976807	19.0892715	12.8408308	6.5923886	1170997.75	296564	874433.6875	3610.79126	2078	2304	16.8500004	0.9440001	0.9020001	3.0899999	23.7099991	2.95	8.5500002	9.2399998	10.8000002	13.6099997	14.9399996	15.5199995	16.1999989	16.7099991	17.0499992	17.6299992	18.1999989	18.6599998	19.5200005	19.8099995	20.4399986	20.7700005	21.3199997	21.8500004	22.3899994
Background	426490.2	4435551.3	166.2077026	15570.44043	0	3	302.2000122	12.673789	18	-5.919342	-7.8561096	-41.7089844	-25.0736084	2839	1694.766602	19.8617706	13.0336542	6.2008729	1201705.5	290142.5	911563	3584.24292	3101	3218	10.1700001	0.997	0.964	2.24	26.5900002	1.37	2.3999999	3.01	3.46	3.9199998	4.3800001	4.9699998	6.0299997	7.02	7.9099998	8.7699995	9.5699997	10.3999996	11.7699995	13.8499994	15.4099998	16.8699989	17.8599987	19.6399994	22.8500004
Background	425514.4	4430813.2	5	13093.52637	0	4	214.8999939	24.3002701	0	-24.7232208	-41.2129517	-72.3842773	-103.9830017	2612	1806.655151	19.5714359	12.9538269	6.3356233	1203778.625	259109.1719	944669.5	2869.70874	3625	3721	29.9899998	1	0.974	3.0699999	43.8499985	1.38	11.75	15.5099993	18.2999992	20.6599998	23.6499996	26	28.25	29.7299995	31.5699997	32.5599976	33.5299988	34.6499977	35.2399979	36.3499985	37	38.5900002	39.9799995	41.5999985	42.6800003
Background	423562.8	4437311.1	431.6538086	14058.5293	0	3	401.5	11.8533106	5	-9.6590271	-18.4702454	-0.715332	28.5198364	2673	1757.462524	19.2352371	12.7344236	6.2325749	1260638.625	294511.3125	966127.3125	3475.627441	1943	2627	9.75	0.873	0.74	2.21	25.1299992	1.37	2.25	3.5999999	4.1999998	4.9400001	5.3099999	5.6099997	6.0299997	6.54	7.1599998	7.6299996	8.1799994	9.29	11.2599993	14.0999994	14.8699999	15.3599997	17.1399994	18.6499996	20.2399998
Background	420970.9	4434062.2	125.2996445	10048.41309	0	3	422.8999939	56.5020752	87	36.188324	32.0828857	31.7194519	48.3847351	2321	1980.074707	19.0247097	12.7399578	6.4491391	1132906.625	287990.3438	844916.3125	3664.842529	336	1170	2.53	0.302	0.287	7.0099998	8.3199997	1.37	1.4399999	1.51	1.5899999	1.63	1.6799999	1.73	1.8	1.8499999	1.91	1.99	2.1099999	2.3999999	2.6199999	2.76	2.9399998	3.1399999	3.4199998	4.48	5.1900001
Background	428777.2	4430407.1	150	16262.33496	0	1	449.2000122	36.7966118	69	-3.7605286	1.1708374	3.344696	55.6616211	2844	1931.340576	18.9158764	12.6913948	6.462728	989523.5625	277180.4063	712343.125	2638.113037	2799	3318	17.3899994	0.987	0.844	3.3199999	30.0299988	1.4	9.5799999	11.3400002	12.0500002	12.7599993	14.5499992	15.2299995	15.7299995	16.1000004	17.3599987	17.6599998	18.0299988	18.4099998	19.3799992	19.8799992	20.2099991	21.4899998	22.5	24.3799992	25.9899998
Background	424223.5	4432843.8	175.6416779	12391.78418	0	2	290.2000122	43.3892059	67	16.6174622	20.7677307	6.1392517	-24.0758972	2552	1825.419556	19.4604206	12.9074221	6.352726	1322471.25	269514.125	1052957.125	3522.011719	1432	1723	4.21	0.9810001	0.831	6.7599998	14.1199999	1.38	1.9399999	2.3099999	2.5999999	2.78	3.01	3.1399999	3.29	3.4399998	3.6599998	3.8699999	4.04	4.1599998	4.2799997	4.4499998	4.6300001	4.8899999	5.3800001	6.5	8.8899994
Background	427801.4	4433249.9	223.6067963	15908.26855	0	1	350.3999939	30.97785	18	-3.3358154	-6.0900574	14.9373169	58.1884766	2889	1718.705322	19.6343746	12.9689341	6.2953873	990272.125	286844.1563	703428	2823.67334	3456	3722	23.4699993	0.988	0.929	4.1399999	36.2599983	1.38	13.3400002	15.6799994	17.9499989	18.9399986	19.7199993	20.5200005	21.6899986	22.8199997	23.4599991	24.7600002	25.3799992	25.8799992	26.6099987	27.2199993	27.7600002	28.4499989	29.0999985	29.6999989	30.9299984
Background	421458.8	4438529.5	546.0082397	13188.9082	0	1	374.6000061	38.4852753	94	26.6452332	49.7879028	105.5179443	94.29599	2557	1759.808106	19.5753613	12.9451056	6.3124471	927857.625	287604.4375	640253.125	2848.24292	2556	2966	7.98	0.947	0.862	2.04	14.6499996	1.38	2.6900001	3.76	4.3600001	5.1300001	5.5799999	6	6.4400001	6.96	7.48	8.0599995	8.6099997	9.1999998	9.6999998	10.0100002	10.5999994	11.1999998	11.6099997	12.0299997	12.7199993
Background	424711.4	4436092.8	431.335144	14290.54297	0	3	552.2999878	45.5151176	91	14.9429932	29.829895	73.7127991	129.5281372	2719	1802.583252	19.0022278	12.7371655	6.4636002	1073394.375	299954.8438	773439.625	3549.917969	3415	4116	10.21	0.984	0.83	3.3399999	17.9599991	1.37	3.5699999	5.4499998	6.6599998	7.8699999	8.5799999	9.3999996	10.04	10.3599997	10.6700001	10.96	11.29	11.5299997	11.8199997	12.0500002	12.29	12.5699997	12.9299994	13.2599993	13.6399994
Background	422434.6	4432573.1	115.1086426	10628.88672	0	2	321.1000061	29.3022652	59	12.061554	8.057251	-6.7375793	-34.3753967	2378	1910.999268	19.4653683	12.9062519	6.3377504	1352191.375	286319.7813	1065871.5	3851.516357	2304	2615	6.2599998	0.994	0.881	2.47	12.0299997	1.38	2.5899999	3.3199999	3.6299999	4.2399998	4.9400001	5.2399998	5.48	5.8599997	6.1199999	6.3699999	6.6199999	6.9400001	7.3199997	7.6499996	7.9499998	8.2799997	8.5100002	8.7799997	9.2399998
Background	428289.3	4436228.1	94.3398132	17477.18359	0	4	179.8999939	77.8619461	45	-0.1466217	-3.6554565	-43.4939575	-70.0413818	2987	1579.591309	20.3882694	13.3931494	6.3967481	1214174.5	245191.2031	968983.375	3347.183838	3093	3569	7.0999999	0.9850001	0.867	2.04	15.5499992	1.37	2.3299999	2.8899999	3.3199999	3.5999999	4.0099998	4.6999998	5.1900001	5.71	6.0799999	6.7199998	7.23	7.6499996	8.2799997	9.3899994	9.9499998	10.46	11.1899996	12.1199999	13.2799997
Background	420239.1	4434739	169.1892395	9853.171875	0	2	464.2000122	60.5733261	86	17.5800476	34.9395142	58.5909729	80.8670044	2298	2060.232178	18.8662148	12.7367048	6.6053109	1407566.25	285401.625	1122164.625	3973.779785	3011	3173	18.6299992	0.998	0.9490001	2.8399999	28.8899994	1.37	7	9.7199993	12.0999994	14.4499998	15.2699995	15.8899994	17.0200005	17.9400005	18.6999989	19.1599998	19.6800003	20.9499989	21.7199993	22.2799988	23.0599995	24.1099987	25.0599995	25.9300003	27.25
Background	426744.3	4428647.3	125	14111.2793	0	1	304.1000061	75.3159637	35	-13.1627502	-20.2996521	-28.6456604	-44.5647888	2639	1844.210083	19.4230576	12.9048834	6.3821154	614236.6875	240421.7031	373815	1472.184692	2965	3067	10.8400002	0.9990001	0.9670001	3.0599999	17.9499989	1.37	1.77	2.23	4.0599999	8.5599995	9.7299995	10.5100002	10.9899998	11.3199997	11.5999994	11.9699993	12.3400002	12.5799999	12.8899994	13.21	13.6399994	14.25	14.7599993	15.1700001	15.7599993
Background	426093.8	4431490.1	145.7738037	13797.92871	0	4	233.3000031	34.7437172	41	1.7889709	0.3090515	-24.6403046	-59.5969391	2681	1769.343994	19.7855091	13.0646687	6.3416696	1054566.375	281236.1875	773330.25	3161.628906	2355	2513	9.3899994	0.9960001	0.937	2.1900001	21.0900002	1.37	2.1800001	2.8499999	3.52	4.4899998	5.1599998	5.8299999	6.6599998	7.8999996	8.96	10.3000002	11.0900002	11.46	11.8699999	12.1399994	12.5199995	12.8999996	13.8899994	15.3299999	17.7999992
Background	421702.7	4430677.9	173.5655518	9337.735352	0	1	447.3999939	44.7116814	91	12.0413208	29.2741699	29.6247864	55.2597961	2214	1970.315674	18.9949455	12.8220854	6.6426044	880142.5625	278593.8125	601548.75	2356.342529	2335	2560	19.5200005	0.987	0.9120001	4.9000001	26.5199986	1.41	10.1899996	12.4899998	14.9200001	16.6700001	17.5200005	18.25	19.2700005	19.8699989	20.3299999	20.7099991	21.1899986	21.8299999	22.1700001	22.5100002	22.9499989	23.2999992	23.75	24.2399998	24.9799995
Background	420726.9	4436814.8	30.4138126	11524.63574	0	3	288.8999939	55.3760185	16	-11.1212158	-31.2666321	-56.7211609	-65.3111877	2446	2015.710938	19.2922077	12.7930031	6.2866368	1203344.875	240795.0469	962549.75	2898.845459	2252	2310	11.8899994	1	0.975	3.1799998	18.6599998	1.37	2.3599999	3.22	5.98	9.5199995	10.71	11.3400002	11.7699995	12.3699999	12.6999998	12.9399996	13.25	13.5999994	14.0299997	14.4799995	14.8899994	15.29	15.7699995	16.4400005	17.3699989
Background	423979.6	4434378.1	65	12796.69629	0	2	366.2999878	24.3309803	33	2.1292419	-13.2655334	-18.9159241	-3.100769	2591	1869.134155	19.1602631	12.7343826	6.3003664	1349545.875	295045.4063	1054500.375	3712.263672	4114	4249	15.8699999	0.998	0.9680001	2.22	29.4899998	1.38	5.0099998	7.9899998	8.9200001	9.8999996	11.0100002	12.0599995	13.71	14.1399994	14.5799999	15.7399998	16.6599998	18.3099995	18.9599991	19.7399998	20.7999992	21.4899998	22.7399998	24.4799995	25.8599987
Background	419466.6	4433565.8	83.8152695	8533.056641	0	2	380.2000122	44.5660362	44	1.4283142	2.5046692	13.1165466	8.2242737	2166	2046.327515	19.2174339	12.8514681	6.483304	1373264.25	279715.625	1093548.625	3593.076172	2049	2118	19.6299992	1	0.9670001	7.21	26.6700001	1.76	12.2199993	15.6599998	16.7700005	17.9099998	18.3599987	18.6499996	19.0200005	19.5499992	19.8899994	20.2199993	20.5900002	20.9099998	21.2799988	21.7299995	22.1099987	22.5599995	23.0599995	23.5199986	24.0100002
Background	427272.8	4433971.9	173.3493652	15644.32227	0	1	212.1000061	25.0000763	65	6.3322296	11.2859802	-19.9489136	-75.2064514	2859	1675.588013	19.9350433	13.142724	6.3459387	1057245.25	290648.5938	766596.625	3913.207764	2705	3104	10.46	0.9400001	0.8710001	2.1699998	25.3199997	1.37	1.75	2.71	3.5599999	4.6799998	5.3099999	6.1199999	7.21	7.6799998	8.3800001	9.1700001	10.7399998	11.3899994	13.1599998	14.4299994	15.1399994	15.8899994	17.9599991	19.9099998	21.5799999
Background	424996	4429233.9	390.5444946	12389.26367	0	3	477.1000061	66.4841309	80	18.6755676	23.6932373	79.5906982	95.3916626	2523	1906.125244	18.9664364	12.7248631	6.4791985	1002479.188	274031.3438	728447.8125	2824.801514	2770	2822	9.8800001	0.998	0.9820001	2.71	15.7399998	1.41	6.0499997	6.77	7.25	7.73	8.1399994	8.5199995	8.9700003	9.3999996	9.6999998	10	10.3299999	10.54	10.8499994	11.2699995	11.6499996	12.0699997	12.5199995	13.0299997	13.5699997
Background	421906	4435731.8	164.9242249	11783.08203	0	1	356.6000061	34.6771812	56	4.3362122	4.2444153	10.3576355	-8.5535583	2476	1943.225952	19.3391914	12.7892752	6.2337332	1017248.813	290446.875	726801.9375	3350.051514	2568	2728	5.9200001	0.998	0.941	3.8299999	18.1900005	1.37	2.01	2.53	3.0799999	3.55	4.0899997	4.5899997	4.9200001	5.2999997	5.6799998	6.0799999	6.3199997	6.6099997	6.8699999	7.0999999	7.3499999	7.6599998	8.0299997	8.6599998	10.0799999
Background	428411.2	4429640	0	15824.43164	0	2	319.7000122	23.5369949	0	-12.9425659	-27.7298889	-67.1152649	-53.0411987	2789	1883.298828	19.1242313	12.7149734	6.3034129	1325345.125	284710.7813	1040634.25	3477.234375	2081	2261	13.6199999	0.997	0.92	2.8599999	19.2399998	1.38	4.1199999	4.98	6.2399998	10.8400002	11.5699997	12.0299997	13.0299997	14.04	14.6599998	15.1700001	15.6700001	16.0799999	16.5699997	16.8199997	17.1000004	17.4799995	18	18.3199997	18.6499996
Background	422881.8	4432482.8	175.6416779	11011.9541	0	3	280.8999939	35.7088699	61	4.5888367	20.6248779	-17.4527893	-68.50177	2415	1889.774414	19.512886	12.9374313	6.3536315	1067726.375	289282.2188	778444.25	3473.851807	2381	2683	8.3000002	0.987	0.887	2.6199999	24.0699997	1.37	1.76	2.0599999	2.3299999	2.6199999	2.9299998	3.4199998	3.99	5.2799997	6.3899999	7.3599997	8.4200001	9.4699993	9.96	10.8400002	11.6700001	12.96	15.0899992	18.2299995	19.6099987
Background	426215.7	4432618.2	49.2442894	14207.66797	0	1	192.6999969	46.0108528	37	14.3343506	1.1579285	-50.2678528	-91.499649	2726	1738.817505	19.8053951	13.0876799	6.3616781	832984.25	266760.2813	566224	2457.547607	1298	2144	9.1599998	0.645	0.605	2.0999999	17.4099998	1.4599999	4.29	4.4499998	4.6500001	5.3599997	6.2199998	7.4099998	7.8299999	8.3099995	8.6899996	9.3999996	9.8599997	10.2799997	10.9299994	11.4899998	12.0199995	12.29	12.75	13.3199997	14.1799994
Background	422312.6	4437897.7	180.2775574	13437.69434	0	1	256.5	24.2617111	66	8.8615723	11.6920776	-35.4329529	-52.5795898	2595	1763.624146	19.6573257	12.9658241	6.267859	1071711.5	288848.5313	782862.9375	3386.492188	921	2008	5.29	0.471	0.459	1.37	9.5799999	1.37	1.5999999	1.78	1.9	2.0999999	2.3299999	2.6799998	3.02	3.3999999	5.2799997	5.8699999	6.3699999	6.7599998	7.2599998	7.5	7.9199996	8.3099995	8.54	8.7299995	8.8999996
Background	425565.2	4435461	471.831543	14710.00488	0	1	451.7999878	67.5322037	46	2.1120911	-7.3505859	29.5989075	61.7633362	2764	1762.959473	19.216835	12.7692175	6.3200316	759662.9375	273250.375	486412.5313	2815.064453	2196	2383	24.7399998	0.9950001	0.9220001	15.4099998	30.2299995	1.38	17.9400005	21.1099987	22.1000004	22.8400002	23.7299995	24.4200001	24.9799995	25.3400002	25.6399994	25.8899994	26.1399994	26.3299999	26.4599991	26.6700001	26.9099998	27.2199993	27.6299992	27.9200001	28.7399998
Background	421336.8	4431038.9	156.2049866	9079.285156	0	3	407.7000122	49.1170731	60	4.9167175	11.8788452	8.946228	23.8188782	2200	1974.698242	19.0021057	12.8215694	6.6377773	1212105.375	277787.8125	934317.5625	3167.870117	3021	3140	19.3299999	0.9990001	0.9620001	4.3899999	33.0900002	1.38	3.4299998	12.9799995	15.04	15.9200001	16.5499992	17.2099991	17.8799992	18.6199989	19.289999	19.9200001	20.6499996	21.8299999	22.6800003	23.3199997	23.7799988	24.2199993	24.7299995	25.2399998	27.25
Background	429143.1	4434693.9	403.2679138	17648.09766	0	3	262.7999878	17.1025772	85	-1.875946	15.5493622	73.1226196	35.2017822	3003	1588.994995	20.5030575	13.4561863	6.4012265	1274670.125	294238	980432.0625	3750.610107	2286	2848	14.3699999	0.8570001	0.803	2.5799999	28.25	3.5799999	4.9400001	7.0699997	7.4499998	8.1999998	9.29	9.7199993	10.6799994	11.3800001	11.8999996	13.21	13.8699999	14.3400002	15.2199993	15.8199997	16.6099987	18.2600002	27.0199986	27.5900002	27.7999992
Background	424101.5	4430226.6	174.4276428	11605.76563	0	2	503.5	25.0424385	97	18.9394531	32.4679871	74.3629761	105.9073181	2450	1926.76416	18.8142338	12.7636957	6.7131581	1379142.75	306121.5625	1073021.25	4002.705566	1419	1466	7.1299996	1	0.9680001	2.5799999	12.0799999	1.37	2.6599998	3.6899998	4.29	5.1199999	5.6700001	6.2199998	6.5999999	6.8599997	7.0499997	7.3099999	7.5499997	7.79	8.0699997	8.4099998	8.79	9.2799997	9.71	10.0500002	10.7600002
Background	419873.1	4434287.8	135.83078	9288.639648	0	2	405.7000122	53.0379372	76	15.2840576	30.6598206	19.0106201	26.423645	2243	2064.35083	19.1052551	12.8002081	6.4941053	1321811.625	283093.1563	1038718.438	3688.901611	2969	3209	19.2600002	0.9960001	0.9250001	5.4000001	28.4899998	1.37	10.1999998	13.9799995	15.3800001	16.4499989	17.1599998	17.8299999	18.7399998	19.2299995	19.7600002	20.0599995	20.3899994	20.8899994	21.2700005	21.6399994	22.2999992	22.8299999	23.3599987	24.0900002	25.1000004
Background	427679.4	4430632.7	200	15201.40332	0	1	446.6000061	25.6125355	74	0.9834595	11.0815125	57.1568909	90.427948	2780	1856.89563	19.3270817	12.7838182	6.2353573	1120360	305408.9375	814951.0625	3865.927734	1068	1897	3.5799999	0.634	0.563	2.3999999	7.3399997	1.38	1.5599999	1.7099999	1.9399999	2.21	2.5	2.7	2.8899999	3.05	3.21	3.3899999	3.5899999	3.8199999	3.99	4.2599998	4.5499997	4.8499999	5.21	5.6900001	6.2599998
Background	424447.1	4433204.8	107.3545532	12732.21289	0	2	373.7999878	28.9914207	73	7.9290771	14.0405273	79.85849	55.7147217	2585	1826.195679	19.4347248	12.8595819	6.2796292	1321641.625	295761.5	1025880.188	3909.673828	3488	3793	12.3199997	1	0.92	2.52	19.4099998	1.38	4.2999997	6.46	7.7999997	8.7399998	9.8800001	10.4200001	10.8400002	11.2299995	11.6999998	12.4499998	13.2999992	13.9200001	14.5999994	15.29	15.8599997	16.3799992	16.9699993	17.5	18.1999989
Background	422495.6	4429955.9	273.9069214	9978.387695	0	4	409.6000061	66.3899841	21	-14.6919556	-29.6021118	-29.2033997	-7.8777466	2256	1973.977783	18.8106117	12.7998543	6.7822905	1100525	246943.6563	853581.3125	2968.459229	3685	3901	18.1999989	0.998	0.9450001	2.03	36.2000008	1.37	5.6399999	7.8299999	9.9099998	11.1399994	12.04	12.7699995	13.4899998	14.0499992	15.3999996	16.7199993	17.4799995	19.1499996	22.7600002	23.75	25.2399998	27.0699997	28.7199993	30.2600002	32.4599991
Background	428025	4433610.9	120.2081528	16230.40723	0	1	276.5	29.5381374	77	9.0827332	7.9633179	-18.2315979	-9.1588135	2917	1687.81897	19.8855114	13.126811	6.3594522	1054489.125	290671.6875	763817.4375	3425.716797	3998	4119	24.3199997	0.9990001	0.9710001	2.98	38.7900009	1.37	3.4199998	5.3499999	6.8599997	18.3599987	21.1199989	22.9699993	24.5	24.8500004	26.1399994	26.9799995	27.6399994	28.6199989	29.5	30.4799995	31.5	32.2399979	33.2000008	34.5	35.7999992
Background	423471.3	4436453.8	571.4017944	13468.58984	0	2	447.1000061	13.0813169	49	-3.6399231	-3.9565125	17.6316528	45.076355	2633	1837.126831	19.0710526	12.6735773	6.2725258	1321751	304157	1017594	3940.777832	2100	2546	9.5999994	0.8880001	0.825	2.4199998	14.4499998	1.38	3.3499999	4.5299997	5.46	6.2799997	7.5299997	8.1799994	8.7299995	9.1799994	9.6499996	10.1599998	10.7399998	11.4399996	11.8299999	12.0799999	12.3899994	12.6999998	13.0499992	13.3299999	13.6399994
Background	420381.4	4432121.8	62.6498222	8572.90625	0	3	350.1000061	27.0116768	14	-6.0679016	-19.6675415	-41.2965088	-29.4489136	2173	1996.400391	19.0616131	12.845871	6.6301289	1271971.625	285936.0313	986035.5625	3405.74292	489	1220	17.6299992	0.436	0.401	4.77	25.6399994	1.37	11.8400002	12.6999998	13.1899996	13.8099995	15.1099997	16.3099995	16.75	16.9699993	17.2099991	17.6599998	18.0200005	18.2299995	19.3500004	20.2600002	20.4699993	20.9099998	21.9899998	22.3899994	23.3299999
Background	426886.6	4435776.9	254.5584412	16024.58789	0	2	344.5	43.9103279	54	6.4095764	13.6810608	18.1289673	45.0194397	2875	1664.963745	19.9728508	13.0955248	6.2128797	1350168.5	287415.375	1062753.125	3801.553223	3300	3402	20.6199989	0.9990001	0.97	5.0499997	25.9099998	1.4299999	8.6999998	13.0999994	15.4499998	17.8599987	18.9799995	20.1599998	21.289999	21.7600002	22.0299988	22.3899994	22.7600002	23.1099987	23.4200001	23.7999992	24.1599998	24.3699989	24.5299988	24.7299995	25.1000004
Background	425910.8	4428872.9	232.5940704	13286.48242	0	4	358.6000061	80.0063248	77	0.0563965	16.1663208	-0.0509338	-6.5733948	2595	1867.168457	19.2931805	12.8661528	6.4318566	973993.5	237980.375	736013.125	2459.103027	4344	4559	17.3699989	0.9990001	0.9530001	2.3899999	29.8099995	1.37	4.25	6.0799999	7.6799998	10.0599995	13.7799997	15.21	16.0200005	17.1299992	18.2999992	18.789999	19.5200005	20.25	21.1399994	21.7299995	22.75	23.5799999	24.289999	25.1800003	26.3999996
Background	422739.5	4437416.4	84.8528137	13479.39355	0	4	379.2999878	40.9282722	47	-0.1244507	-4.5281067	14.5389099	43.8026123	2611	1784.98584	19.4387703	12.828228	6.2110648	1222163.875	288225.2813	933938.5625	3670.942383	4019	4301	22.4300003	0.992	0.934	3.52	33.2900009	1.37	5.9000001	9.8499994	14.7699995	17.6399994	19.5200005	20.6700001	21.7399998	22.6000004	23.75	24.2699986	24.789999	25.5999985	26.3099995	26.8499985	27.7600002	28.2999992	28.9899998	30	31.1799984
Background	421438.5	4434979.7	35.3553391	10955.33008	0	2	293.1000061	43.6806755	19	-11.7170715	-23.4318542	-67.1994629	-72.525177	2403	1956.37793	19.311039	12.7946281	6.2765388	1341981.5	264317.4063	1077664.125	3612.987793	2207	2814	17.0900002	0.8	0.784	2.72	28.539999	1.37	2.74	5.0999999	7.9099998	12.46	13.8499994	14.6999998	16.3899994	16.9599991	17.6299992	18.5	19.4099998	20.1399994	20.9699993	21.3899994	22.0200005	22.789999	23.7199993	24.9200001	26.2299995
Background	423715.3	4431730.8	166.883194	11558.66992	0	1	424.5	77.0584641	83	9.2310486	6.4415283	80.4894104	76.0915222	2464	1873.973755	19.2632828	12.8140135	6.3640213	707996.3125	274254.4063	433741.9063	2966.057129	3871	4086	14.4799995	1	0.947	4.02	22.3500004	1.37	5.3499999	9.3099995	10.8499994	11.6499996	12.6199999	13.1599998	13.7299995	14.1499996	14.6099997	15.0299997	15.46	15.7999992	16.3199997	16.7700005	17.1199989	17.7600002	18.5799999	19.3500004	20.2700005
Background	427130.5	4431053.9	146.372818	14730.37793	0	1	275.6000061	30.3583927	15	-5.211731	-12.0451355	-52.151825	-59.5018616	2753	1816.898926	19.5759792	12.9286375	6.2716198	1025501.625	285891.2188	739610.375	3645.885742	3498	3677	16.6099987	0.9950001	0.951	2.73	27.1899986	1.37	1.92	5.6900001	8.96	10.71	12.2299995	13.8999996	16.1700001	17.0900002	17.8999996	18.7099991	19.4499989	20.0900002	20.539999	21.1099987	21.6199989	22.1599998	22.7299995	23.3299999	24.3099995
Background	421275.8	4437145.7	25	12161.76172	0	1	231.8999939	5.38521	2	-6.0711517	-16.8484039	-63.7543945	-108.2926636	2494	1925.77124	19.5147018	12.9164476	6.3126163	1197448.625	293964.4375	903484.125	3800.755859	3148	3208	22.0499992	1	0.9810001	2.22	38.9500008	1.4699999	12.0699997	13.9899998	14.8299999	15.4299994	16.1399994	16.5100002	16.8999996	17.6499996	18.4799995	19.3899994	21.3299999	22.4200001	24.0299988	27.039999	28.8299999	30.5299988	32.8699989	34.6899986	36.0699997
Background	425179	4433896.7	378.4507751	13673.7207	0	2	399.3999939	34.2580795	66	-3.7556152	-1.4739075	45.5293884	71.6915588	2675	1813.697754	19.3130856	12.7458811	6.1748829	1380944.5	297994.7813	1082949.75	3957.783447	3845	4236	19.5599995	0.994	0.9080001	4.4400001	27.9200001	1.38	7.6799998	11.1799994	13.4899998	15.9399996	18.1599998	19.0499992	19.6000004	20.1700001	20.6499996	21.1800003	21.6599998	22.0699997	22.4499989	22.8099995	23.1700001	23.5900002	24.1700001	24.75	25.5
Background	422251.6	4433084.5	437.7784729	10674.03516	0	1	392.3999939	77.3182297	75	1.5656433	18.3701782	62.4410706	44.104187	2386	1909.809692	19.4383888	12.8999081	6.3526349	748266.3125	266476.5313	481789.7813	2700.090332	2148	2414	7.5799999	0.96	0.89	2.1599998	16.4699993	1.37	1.74	2.49	3.0699999	3.6099999	4.1599998	4.98	5.6299996	6.5299997	6.9499998	7.48	8.04	8.5500002	8.96	9.6700001	10.4299994	11.3199997	12.2799997	12.9299994	13.6499996
Background	428756.8	4434302.8	426.0574951	17151.66602	0	1	283.8999939	17.0294399	95	13.1012573	32.5737457	63.8765869	28.8191376	2981	1621.851929	20.2574329	13.3169889	6.368701	1130574.25	300049.7813	830524.4375	3992.015625	2318	2669	6.2199998	0.9590001	0.868	2.1099999	12.9200001	1.38	2.46	2.8799999	3.3099999	3.9399998	4.29	4.4699998	4.8199997	5.3499999	5.7199998	6.0799999	6.5799999	7.2999997	7.6299996	7.8799996	8.0699997	8.3099995	8.8099995	9.54	10.2199993
Background	422942.8	4429564.8	42.7200203	10369.04688	0	1	387.3999939	19.3131256	9	-23.7099609	-39.2779846	-62.9897156	-34.7703552	2290	1982.237915	18.7619915	12.7847548	6.805675	1020527.5	266146.8125	754380.6875	2353.681397	2884	3399	20.4499989	0.9910001	0.848	3.3799999	37.6899986	1.37	3.49	10.4699993	12.9799995	15.3599997	16.7199993	17.8799992	18.789999	19.5499992	20.25	21.4699993	22.3099995	23.1199989	23.8099995	24.4200001	25.3599987	26.0900002	26.9200001	28.25	31.539999
Background	420666	4436062.7	86.313385	11010.1377	0	2	404.7999878	43.2045059	35	-12.8551025	-17.1542358	16.8266602	36.4937134	2402	2052.292969	19.0660782	12.7262821	6.3800678	1294418.875	265977.3125	1028441.5	3262.82544	2571	2763	13.1499996	0.998	0.9310001	5.02	20.7099991	1.41	8.6799994	9.6399994	10.3899994	11.0900002	11.54	11.9899998	12.5199995	12.9200001	13.1899996	13.4099998	13.75	14.1399994	14.4799995	14.79	15.0999994	15.4200001	15.79	16.2299995	17.0200005
Background	426520.7	4429970.9	20	13972.37695	0	4	214.6999969	41.5270767	4	-17.5846558	-32.0355835	-68.9147186	-113.2252045	2669	1822.247437	19.595623	12.9897728	6.3826513	1079214.5	253436.4688	825778.0625	2572.831543	2185	2398	9.8999996	0.9900001	0.9110001	3.27	26.2699986	1.38	3.25	4.4000001	5.5099998	6.1999998	6.6199999	7.1700001	7.6900001	8.0999994	8.6300001	9.4299994	9.75	10.4200001	11.3400002	11.8000002	12.8199997	13.6999998	14.9699993	15.5599995	19.3599987
Background	425382.2	4432813.7	38.0788651	13473.25195	0	4	198.3000031	42.9534569	28	-7.8093262	-8.9855194	-55.4907532	-93.0237274	2656	1772.874146	19.7166653	13.0371132	6.3554068	1181989	259535.2813	922453.75	2917.480469	1717	2299	8.5799999	0.8330001	0.747	1.8099999	18.0799999	1.37	1.7099999	2.29	3.21	4.2599998	4.8499999	5.2599998	5.52	5.8899999	7.3699999	8.0999994	8.5	10.2299995	10.8000002	11.6399994	12.6899996	13.5999994	14.4299994	15.2999992	16.3400002
Background	428960.1	4432046.6	232.6477966	16719.95898	0	3	448.7000122	37.3161316	57	-2.3029175	1.4237671	3.4454651	50.20224	2933	1865.747559	19.1932907	12.7744322	6.3485055	1129252.75	292647.125	836605.6875	3475.63501	4739	4829	27.1199989	1	0.9810001	4.3299999	42.1199989	1.37	11.46	14.2999992	20.1299992	22.2999992	24.1099987	25.3099995	26.4599991	27.5499992	28.5	29.0999985	29.6299992	30.5900002	31.4099998	31.9399986	32.3499985	32.5299988	32.9799995	35.0299988	36.7399979
Background	420503.3	4438138.4	135.83078	12217.80371	0	4	283.2999878	25.585743	28	1.1378174	-1.9167786	-21.5710754	-42.5966797	2490	1908.161133	19.4360676	12.8753939	6.3067794	1108556.625	286120.625	822435.9375	3209.440186	2480	2633	20.0599995	0.993	0.942	7.1599998	27.3699989	1.37	2.23	14.1300001	18.3699989	19.3299999	19.7399998	20.2999992	20.6899986	20.9899998	21.3699989	21.6700001	21.9799995	22.2199993	22.539999	22.9799995	23.3799992	23.7099991	24.0900002	24.5	24.9699993
Background	424406.5	4434889.5	241.2985687	13416.24121	0	1	411	19.5607929	37	-2.7332153	-5.7632751	-34.5904846	15.5658569	2647	1859.891968	19.0300941	12.6680403	6.3004313	1137230.75	293361.875	843868.8125	3406.21167	5008	5318	30.0199986	0.998	0.942	5.4699998	43.1599998	1.37	15.1499996	21.7700005	23.3999996	24.9699993	25.9099998	26.6299992	28.0599995	29.1599998	30.2299995	30.9499989	31.7399998	32.8999977	33.9300003	35.0499992	35.8800011	36.9500008	38.0200005	39.1699982	40.2799988
Background	427740.4	4435024.8	525.0238037	16474.56641	0	2	277	27.9731312	31	-3.4452209	-6.2035217	42.4617615	28.0164642	2922	1619.950195	20.2601986	13.2708769	6.2798629	1328669.25	290499.9688	1038169.313	3896.384522	2410	3240	21.0299988	0.789	0.744	2.3099999	30.7999992	2.54	7.5	11.0100002	13.5900002	15.3800001	16.1800003	16.7700005	17.3199997	20.0200005	21.0799999	22.7399998	23.8999996	24.9300003	25.4899998	25.8299999	26.7199993	27.7699986	28.4599991	29.2299995	29.9200001
Background	424813	4430557.5	340.4776001	12359.70898	0	4	407.6000061	39.5979156	71	-4.8690186	16.8571472	52.304718	54.5108948	2539	1860.640137	19.3314514	12.8266954	6.3219376	968372.75	276381.2188	691991.5	2514.585938	1734	1843	13.2399998	0.998	0.941	3.9099998	19.5599995	1.39	6.0099998	8.2699995	9.8199997	10.8099995	11.3099995	12.04	12.5599995	12.8999996	13.3199997	13.8400002	14.2199993	14.6499996	15.0199995	15.4299994	15.8499994	16.3099995	16.7299995	17.3299999	18.0599995
Background	423674.6	4437055.4	311.9695435	13990.07227	0	3	386.2000122	25.8070259	45	1.7840576	-6.0144043	-31.8760376	-3.6020508	2672	1773.627441	19.2420521	12.7206764	6.1972404	1130600	294333.0313	836267.0625	3570.674316	3320	3408	12.6799994	1	0.974	3.0799999	24.6399994	1.37	3.6899998	6.79	8.7600002	9.4200001	10.0799999	10.6099997	11.1599998	11.8599997	12.4699993	13.2999992	14.0299997	14.4799995	15.5599995	16.0900002	16.2799988	16.4499989	16.6399994	17.0499992	17.8299999
Background	422373.6	4434618.7	252.8339386	11524.46094	0	2	331.2999878	33.6617241	62	-6.0111694	10.4243469	13.5294495	-32.7802734	2464	1898.640991	19.4562912	12.909236	6.3608828	1341657.75	288134.375	1053523.375	3615.988037	3047	3247	20.0900002	0.9990001	0.938	4.1199999	32.3899994	1.4	7.4400001	10.9899998	15.0899992	16.8899994	18.0299988	18.7299995	19.2700005	20.0200005	20.3999996	20.9099998	21.8400002	22.5799999	23.0499992	23.4099998	23.9799995	24.6899986	25.3299999	26.1399994	27.2999992
Background	428228.3	4430963.7	91.9238815	15794.90625	0	4	477.1000061	23.6327496	60	3.7379761	7.2528076	43.933136	90.5275574	2838	1897.642456	19.043972	12.6989107	6.3525939	1227503.75	306153.1563	921350.5625	3878.540772	2269	2424	24.1499996	0.9990001	0.936	2.8699999	28.5999985	10.5999994	19.6499996	20.7600002	21.2600002	21.6800003	22.1299992	22.6700001	23.3199997	23.7199993	24.0699997	24.4300003	24.7999992	25.0499992	25.3199997	25.8199997	26.4200001	26.7799988	27.0799999	27.3400002	27.7600002
Background	423349.4	4433535.7	349.2849731	11858.23047	0	4	357.6000061	66.1098099	75	1.5760803	19.5725708	51.921936	24.819458	2502	1866.579224	19.5550747	12.9213362	6.2783537	1140313.875	269961.875	870352.0625	3189.295654	2122	2469	5.21	0.9770001	0.859	3.1799998	11.8499994	1.37	2.02	2.6299999	3.1399999	3.5599999	3.8299999	4.1900001	4.46	4.6900001	4.9200001	5.2199998	5.4299998	5.6799998	5.9200001	6.2199998	6.3599997	6.6499996	7.1199999	7.54	8.5699997
Background	426607.1	4433129.6	180.3468933	14734.63672	0	1	226.8000031	32.7585182	47	-2.5396271	2.7058716	-26.5806885	-61.3274078	2777	1708.802368	19.7709599	13.0652828	6.3527765	1028678.313	284005	744673.3125	3483.814697	3588	3828	18.8500004	0.984	0.937	2.04	35.9899979	1.39	4.98	6.6700001	8.79	10.4299994	11.8199997	13.54	14.7599993	16.7799988	18	19.0200005	20.8400002	21.9799995	23.25	24.6800003	25.6299992	27.0599995	28.2099991	29.7699986	32.0999985
Background	425956.5	4435611.4	215	15124.47168	0	1	347.3999939	36.8052559	38	-3.9909058	-10.4025574	-44.2812195	-21.097229	2800	1732.07605	19.5974236	12.8994913	6.2006259	973063.25	281971.8125	691091.4375	3266.766113	2249	2567	13.2399998	0.9480001	0.876	3.1499999	20.5499992	1.37	3.1799998	4.4899998	8.3099995	10.1899996	11.1999998	12.25	12.8400002	13.2599993	14.0999994	14.79	15.1199999	15.4499998	15.8499994	16.2099991	16.5699997	16.9699993	17.289999	17.789999	19.0100002
Background	421728.1	4432362.5	254.0177155	9897.880859	0	1	432.2000122	43.4583702	80	7.644989	21.9749756	40.8930054	62.984375	2304	1952.037964	19.0413933	12.767869	6.4895043	937639.9375	291368.5313	646271.375	3638.110107	2456	2734	11.8899994	0.952	0.8980001	1.7199999	22.8099995	1.37	2.29	2.9299998	3.73	5.2599998	6.4499998	7.9499998	9.0599995	9.8599997	10.6599998	11.6199999	13.2199993	15.2399998	15.7999992	16.6299992	17.2600002	18.25	18.9499989	19.8599987	20.8099995
Background	419126.1	4437235.9	136.5650024	10600.57031	0	1	401.7999878	53.8111	56	16.7010803	17.1192017	-15.467926	17.5296631	2367	2193.506348	18.755003	12.5892258	6.4160676	791391.3125	269281.75	522109.5313	2175.741699	3058	3209	7.3399997	0.9960001	0.9530001	2.6699998	13.3999996	1.42	2.9199998	3.8599999	4.9299998	5.4000001	5.79	6.2799997	6.5799999	6.8399997	7.1099997	7.3399997	7.5999999	7.9699998	8.3499994	8.71	8.96	9.2699995	9.8599997	10.5699997	11.1999998
Background	423842.3	4429113.6	186.0779419	11229.11914	0	2	418.7999878	28.2511978	58	8.3545532	21.3500977	-21.2114258	4.7510986	2381	1967.425049	18.8399029	12.7793846	6.7181273	1333994.75	290688.625	1043306.063	3567.312012	1744	2199	8.1399994	0.91	0.793	2.54	15.9299994	1.4	4.2599998	4.6199999	4.9899998	5.4400001	5.9499998	6.2999997	6.6299996	6.9499998	7.27	7.5899997	8.0100002	8.5500002	9.1799994	9.6799994	10.1599998	10.7699995	11.5500002	12.5599995	13.4499998
Background	419613.9	4435340.7	158.9024811	9734.644531	0	1	380.2000122	44.4536591	25	-7.4151917	-9.7419739	-17.7593994	0.6800537	2285	2117.394531	19.0984497	12.7910194	6.4817376	898936.4375	274387.9063	624548.5625	3003.623047	3568	3645	25.3599987	0.9990001	0.979	8.8400002	34.0200005	1.38	16.789999	19.9399986	21.5499992	22.7699986	23.6899986	24.1800003	24.6099987	25.0599995	25.5599995	26.0499992	26.3699989	26.7199993	27.5699997	28.3400002	28.8599987	29.4099998	29.8599987	30.5199986	31.7199993
Background	427420.2	4428436.7	25	14790.01367	0	1	267.8999939	35.0089073	7	-14.8241577	-31.890625	-40.3461304	-71.520813	2672	1836.069092	19.5617218	12.962039	6.3580494	936411.25	270777.9375	665633.3125	2756.884033	1879	1940	9.1999998	1	0.969	4.2399998	23.6700001	1.37	1.89	2.3399999	2.9199998	5.3699999	6.6399999	7.8999996	8.6199999	9.0900002	9.4899998	9.8299999	10.1199999	10.3899994	10.8000002	11.1199999	11.3899994	11.75	12.3999996	13.1499996	14.7399998
Background	424899.4	4431279.5	78.2623825	12585.01563	0	2	296.1000061	34.6771507	31	9.6112061	-4.5652466	-24.2177429	-24.7848511	2568	1820.452026	19.4593887	12.8955269	6.3301387	1334934.625	282276.5313	1052658.125	3880.462402	2670	3546	13.4399996	0.747	0.753	2.29	27.9200001	1.37	5.48	6.3299999	7.2599998	8.0900002	8.8499994	9.3499994	10.4200001	11.3299999	12.6599998	13.2199993	13.71	15.1099997	15.8499994	16.3299999	18	18.6999989	19.3699989	20.4899998	23.4399986
Background	421972.1	4430196.5	222.7666931	9500.694336	0	2	412.6000061	53.8237724	41	-7.4336548	-11.5846558	-4.0426636	8.1188049	2214	1968.958618	18.9459209	12.8233423	6.6962333	1330506.375	269875.6563	1060630.75	3456.476563	1766	1865	9.75	0.9990001	0.947	2.4199998	18.2099991	1.39	3.79	4.8800001	5.8299999	6.7399998	7.5799999	7.8999996	8.21	8.6700001	9.0999994	9.5599995	10.0599995	10.6199999	11.3899994	11.8899994	12.4299994	12.8400002	13.3699999	14.21	15.5299997
Background	428477.3	4431414.9	76.4852905	16118.19043	0	1	394.2999878	55.7314262	17	-14.84552	-32.717041	-47.2087708	-9.2999573	2879	1888.963867	19.0812664	12.7123051	6.3409352	813989.9375	267531.5313	546458.375	2451.365967	2644	2741	17.0799999	1	0.965	3.22	24.6299992	1.37	4.02	7.7799997	10.0900002	13.21	14.0099993	14.7999992	16.1299992	17.4699993	18.2099991	18.6599998	19.1899986	19.789999	20.4599991	21.1899986	21.7399998	22.2199993	22.8099995	23.2399998	23.6299992
Background	420020.5	4436694.4	193.1967926	10909.58496	0	1	409.7999878	39.6547928	41	5.6317749	-5.0760193	10.5201721	40.4090881	2394	2104.456055	18.9462452	12.7124176	6.4741788	969008.5625	290355.3438	678653.25	3499.945557	383	1355	2.6099999	0.301	0.283	2.6699998	5.9499998	1.37	1.5	1.5899999	1.6899999	1.77	1.87	1.9699999	2.04	2.1199999	2.21	2.4299998	2.5699999	2.78	3.03	3.1399999	3.28	3.46	3.6499999	3.8799999	4.27
Background	422785.2	4434257.7	172.6991577	11694.61523	0	2	296.2000122	28.2312679	33	-4.8436584	-4.2820435	-24.9004822	-54.6464539	2483	1894.7854	19.4623756	12.8952322	6.3241258	1333418	286603.875	1046814.125	3690.675049	1976	2524	10.4099998	0.841	0.7830001	2.3399999	21.5100002	1.38	2.8199999	3.6499999	4.5	6.6900001	7.8899999	8.5900002	9.3999996	9.8299999	10.6599998	10.9200001	11.2299995	12.04	12.5999994	13.04	13.4200001	14.1099997	14.8800001	15.5	16.4699993
Background	420833.7	4433445.5	276.1340332	9598.963867	0	3	474.2999878	41.40028	65	-4.3419189	10.6644897	65.4532471	97.3253784	2278	1985.710205	18.9446354	12.7476206	6.5435467	1307921.75	291956.2188	1015965.563	3518.045166	2246	2453	8.0900002	0.994	0.9160001	2.3199999	14.9799995	1.37	2.4299998	3.3499999	4.46	5.3899999	5.9499998	6.5599999	7.0299997	7.4499998	7.8599997	8.0699997	8.3099995	8.6799994	9.2200003	9.6199999	10.6799994	11.3400002	11.79	12.3400002	13.1999998
Background	426363.1	4434663.8	221.0203552	15067.01465	0	3	281.5	20.7876663	64	3.0176392	3.7066956	-18.7213745	-36.0649414	2801	1710.839966	19.9262791	13.0870485	6.2420845	1223442.875	296906.8438	926536.0625	3907.414795	1369	2446	6.1099997	0.64	0.56	2.0899999	11.0900002	1.37	2.3499999	3.3099999	3.6999998	3.9199998	4.1700001	4.5699997	4.9099998	5.23	5.54	5.79	6.1299996	6.6499996	7.1099997	7.5899997	8.0900002	8.5599995	9.04	9.4399996	10.0699997
Background	425712.6	4429805.5	104.0432587	13149.48242	0	2	324.7000122	68.9384384	49	0.0273132	1.6265869	8.7065125	-22.3648987	2605	1845.052979	19.447525	12.8871651	6.324677	1281588	253387.625	1028200.438	3176.828857	3146	3712	17.3400002	0.9400001	0.848	2.6900001	31.5699997	1.37	4.1700001	8.3400002	10.5999994	12.1700001	13.0900002	13.6599998	15	16.0100002	16.8199997	17.8400002	18.7799988	19.6099987	20.3599987	20.9499989	21.9399986	23.1000004	24.5199986	25.6399994	27.8199997
Background	421199.6	4436303.4	480	11578.21777	0	1	370	53.503418	56	-11.6742859	-7.500946	28.1220703	10.6199951	2450	2005.246094	19.2716293	12.7612152	6.2494831	913926.4375	278415.6563	635510.8125	3017.863281	219	1779	3.3599999	0.119	0.123	2.25	4.6599998	1.39	1.73	1.9599999	2.2	2.6900001	2.8799999	2.96	3.05	3.21	3.3399999	3.4099998	3.47	3.5799999	3.8199999	4.0799999	4.2199998	4.29	4.3899999	4.4899998	4.5499997
Background	429005.9	4429399.3	111.018013	16401.95703	0	4	418.7999878	28.1600456	48	-1.1311646	1.1603088	16.270752	31.7565918	2806	1901.459839	19.121645	12.6980362	6.2704196	1263621.125	300650.8438	962970.25	3721.076172	3219	3813	17.0200005	0.988	0.844	2.45	28.5199986	1.4499999	3.47	6.29	8.8800001	10.3199997	12.1999998	13.7999992	15.5199995	17.1700001	17.8799992	18.8299999	19.5699997	20.0599995	20.9399986	21.5	22.2099991	23.0100002	23.8299999	24.6299992	25.5499992
Background	424126.9	4431971.4	126.5898895	12020.41016	0	3	380	48.6530113	73	19.8360596	28.6864319	61.8988037	55.3948975	2512	1840.813232	19.3428764	12.8502884	6.3576999	981918.5625	284620	697298.5625	3114.625488	1355	2150	7.6900001	0.703	0.6300001	3.1999998	18.7799988	1.37	1.77	2.53	4.3099999	4.9400001	5.4499998	5.8599997	6.1099997	6.3499999	6.54	6.7799997	7.54	8.0199995	8.3999996	8.9399996	9.5799999	10.0100002	12.2299995	13.3099995	16.1900005
Background	427542.2	4432377.5	306.4718628	15416.69531	0	3	436.1000061	50.6914749	96	14.4945679	23.0695496	71.4985352	109.8543701	2838	1777.802124	19.4046688	12.8050604	6.1971083	1293707.625	287915.5	1005792.125	3993.195313	2803	3448	4.9499998	0.97	0.813	2.6599998	10.4499998	1.37	2.03	2.76	3.0699999	3.3199999	3.5799999	3.8399999	4.0999999	4.3600001	4.5699997	4.77	5.0099998	5.3299999	5.6299996	5.8799996	6.1500001	6.5	6.8999996	7.4099998	8.25
Background	421687.5	4437657.1	239.0083618	12803.20508	0	2	254.5	33.2415619	46	-4.0976563	5.3095398	-20.6957397	-63.5891113	2542	1832.496582	19.6121387	12.978302	6.3426061	1346236	282196.2813	1064039.625	3657.748047	2186	2549	19.1499996	0.933	0.858	6.2399998	29.3999996	1.41	13.6199999	15.2199993	15.8499994	16.3799992	16.7999992	17.2700005	18.1800003	18.7999992	19.3899994	19.7700005	20.0499992	20.25	20.4499989	20.7199993	21.6499996	22.3199997	22.8400002	23.4099998	24.0299988
Background	424614.8	4435220.4	44.7213593	13758.11133	0	3	401.7999878	29.1547184	14	-5.6383972	-17.0604553	-73.9436646	-6.2382202	2677	1846.001221	18.9792442	12.6809139	6.3756542	1219366.75	289168.5625	930198.25	3503.211914	3042	3261	13.7399998	0.988	0.933	4.4200001	35.0599976	1.41	5.3699999	6.52	8.4299994	9.3400002	10.0999994	11.1700001	11.8299999	12.5999994	13.4399996	14.1300001	14.8599997	15.6099997	15.9299994	16.3199997	16.75	17.1499996	17.6900005	20.3599987	21.1700001
Background	422663.3	4431700.7	168.6712799	10541.86523	0	3	340.7000122	42.0595398	86	17.5204163	30.1585999	-20.8951416	-35.1126404	2358	1926.303345	19.3462486	12.8951635	6.435955	1092160	286387.25	805772.6875	3360.806641	3702	4214	13.04	0.906	0.8790001	2.1800001	26.7299995	1.37	2.9199998	4.7399998	6.5699997	7.5799999	8.5699997	9.5299997	10.4099998	11.4099998	12.1999998	13.0099993	13.9899998	14.8199997	15.7999992	16.6599998	17.6199989	18.7199993	19.4699993	20.9499989	22.1199989
Background	427948.8	4435355.7	601.2694702	16797.5957	0	2	316.3999939	47.1020927	69	4.7616882	21.1096497	83.0240784	76.8739929	2946	1602.062622	20.4155025	13.3592691	6.3018064	1381076.75	285746.9063	1095329.75	3980.787354	2411	2721	15.9699993	0.994	0.886	6.4200001	20.75	1.62	10.3000002	12.6700001	13.5599995	14.1599998	14.6300001	15.0199995	15.4399996	15.7799997	16.0699997	16.4699993	16.8299999	17.1199989	17.4200001	17.6399994	17.9499989	18.3999996	18.8099995	19.1499996	19.4899998
Background	423395.1	4430888.4	237.1708221	11035.85645	0	4	474	88.6004028	86	12.3153992	35.0390015	41.4026794	87.2907715	2398	1928.249512	18.9984493	12.7737417	6.5435801	772784.1875	263287.125	509497.0938	2489.593262	1590	1667	10.71	0.9990001	0.9540001	8.21	13.7199993	1.39	6.3699999	8.6099997	9.3599997	9.7799997	10.0799999	10.3499994	10.6300001	10.7799997	10.8800001	11.0199995	11.1599998	11.3499994	11.5900002	11.8499994	12.0699997	12.3199997	12.5099993	12.7399998	13
Background	420467.8	4433776.4	49.4974747	9470.324219	0	1	387.6000061	67.6950684	25	-4.2852173	-19.0177307	-21.786438	6.7300415	2264	2009.303101	18.9486542	12.7414217	6.5272126	662797.8125	240906.0313	421891.8125	1662.293701	3567	3717	14.6999998	0.997	0.96	3.72	22.3199997	1.38	8.4700003	9.7699995	10.9899998	11.6799994	12.6599998	13.3499994	13.79	14.2799997	14.8800001	15.2699995	15.7699995	16.1700001	16.5200005	16.9899998	17.2999992	17.6299992	18.1099987	18.6800003	19.4799995
Background	426973	4430121.3	101.2422867	14436.33691	0	2	306.7999878	37.4232559	36	-3.8222961	-4.3973694	0.0248108	-20.9374695	2707	1824.645996	19.5117836	12.9167805	6.3195267	1349134.375	283281.9688	1065852.5	3658.303467	2419	3153	17.8299999	0.7360001	0.767	2.55	27.8099995	2.3599999	8.29	10.4499998	12.2299995	13.6199999	13.9099998	14.6099997	16.3099995	16.7600002	17.5200005	18.1499996	19.0499992	19.8599987	20.6299992	21.2700005	21.7600002	22.9300003	23.5599995	24.5100002	25.2099991
Background	428436.7	4436619.2	183.0983276	17787.17578	0	4	222.6000061	39.5364227	38	-5.2641907	-8.1468811	-19.1137848	-30.0922546	3004	1574.937012	20.4227009	13.3784075	6.3313246	1204915	277918.2188	926996.8125	3327.300049	1326	2038	12.4499998	0.701	0.651	1.9299999	18.9399986	4.7199998	7.3099999	7.8899999	8.3699999	9.5	9.7699995	10.3299999	10.8000002	11.1300001	11.5500002	13.1899996	13.7699995	14.0099993	14.6799994	15.0199995	15.25	15.3999996	15.5699997	16.7099991	16.9099998
Background	425834.6	4432964.2	231.3547058	13947.58105	0	4	229.8000031	46.3154602	60	-3.2074127	9.4404907	-13.8364258	-61.8220062	2701	1749.161133	19.8081207	13.0832224	6.3516622	1260338.375	262887.3125	997451.0625	3213.129883	3699	3842	26.3799992	0.978	0.9630001	2.6599998	40.0699997	1.4	13.6300001	16.6099987	17.789999	20.0799999	22.289999	22.9699993	24.1599998	25.3999996	26.2199993	26.9099998	27.5100002	28.5199986	29.539999	31.1599998	31.9699993	32.8099976	34.0900002	35.4300003	37.1599998
Background	421606.2	4429715.2	36.0555115	9063.013672	0	4	348.3999939	57.3640099	11	-9.1148376	-18.6625671	-47.4232788	-51.7474365	2155	1966.942383	19.0689373	12.8673162	6.6616073	863347.375	253822.3906	609525	2503.98999	2413	2653	16.1499996	0.9950001	0.91	4.2599998	25.1700001	1.37	10.5999994	12.0900002	12.8599997	13.25	13.7199993	14.4399996	14.8599997	15.1999998	15.6799994	16.0799999	16.4899998	16.9799995	17.4200001	17.789999	18.2099991	18.9099998	19.8599987	20.7700005	23.0900002
Background	420955.6	4438379.1	310.1612549	12715.57324	0	1	283.2999878	22.1472836	36	9.7633362	-3.5776062	-4.256897	-13.9914856	2524	1821.633301	19.4560223	12.8941736	6.327817	1095541.5	290933.9063	804607.5625	3598.277588	3343	4039	18.1499996	0.952	0.8280001	2.22	30.9099998	3.76	7.2399998	10.3599997	11.8299999	13.4200001	14.0099993	14.1999998	14.4399996	16.1099987	16.7600002	17.4799995	19.1299992	19.7099991	21.5599995	22.8199997	23.3199997	23.8199997	25.0799999	26.2399998	27.3400002
Background	423578.1	4435942.4	391.3118896	13259.44629	0	4	457.5	40.5770569	58	0.8031616	8.3102722	15.5287476	45.6000366	2620	1857.202759	19.0414181	12.6784496	6.3078475	1103858.25	295870.2813	807988	3592.496826	2576	2880	17.6099987	0.998	0.8940001	4.2999997	27.3499985	1.38	2.8599999	7.6900001	13.0299997	14.8099995	16.0299988	16.6499996	17.2199993	18.2999992	18.8099995	19.3400002	19.8999996	20.4699993	20.7099991	21	21.4699993	21.8699989	22.3400002	23.0599995	23.6700001
Background	425204.4	4428361.5	33.5410194	12570.35938	0	1	367.2999878	49.8446922	12	-20.3479004	-48.6019897	-54.4033203	-22.9259033	2514	1917.692993	18.9298019	12.747303	6.5627546	834970.8125	253412.2969	581558.5	2504.055664	2508	2678	17.6000004	0.997	0.937	13.5099993	22.2699986	1.37	13.7699995	15.1300001	15.6700001	16.3400002	16.6900005	16.9599991	17.1999989	17.5	17.7799988	18.0100002	18.4200001	18.7799988	19.0299988	19.25	19.4699993	19.7199993	20.039999	20.3099995	20.7399998
Background	424066	4438108.3	21.2132034	14950.0498	0	1	251.8999939	57.9871559	8	-22.307373	-43.7156677	-97.4340515	-85.0648193	2741	1704.146362	19.6496658	12.9567671	6.2577877	809935	239741.4375	570193.5625	2126.166016	2460	2735	12.1300001	0.9960001	0.899	3.01	23.0699997	1.37	4.5499997	6.48	7.9099998	9.1999998	10.1499996	10.5299997	10.8299999	11.4799995	11.9299994	12.1700001	12.5999994	13.1099997	13.5599995	14.1599998	14.8699999	15.8699999	16.8599987	17.5599995	18.289999
Background	422114.4	4434859.4	376.1980896	11438.02148	0	2	361	57.2113457	67	4.4359741	15.2464294	38.5174561	-7.6064453	2453	1909.13501	19.433979	12.888443	6.3414326	1341520.25	275045.5	1066474.625	3524.934815	3153	3499	13.4899998	0.9960001	0.901	3.99	19.4399986	1.38	3.4299998	7.1099997	9.3999996	10.9200001	11.8499994	12.5500002	13.0699997	13.6399994	14.1099997	14.6199999	14.9799995	15.3800001	15.7199993	16.0699997	16.4200001	16.8699989	17.2999992	17.6700001	18.0200005
Background	423090.2	4431610.4	186.0779419	10925.45801	0	4	385.5	41.9656944	70	15.0578613	32.2053528	19.1280212	15.8063049	2397	1911.93042	19.3048744	12.8442144	6.37958	1262233.25	273265.875	988967.3125	3224.15918	1643	2119	4.9200001	0.975	0.775	4.8800001	18.9200001	1.38	1.7099999	1.9499999	2.1199999	2.25	2.4299998	2.5999999	2.79	3.0799999	3.4199998	3.8099999	4.3399997	4.71	5.0099998	5.46	6.2799997	7.1499996	8.0199995	9.3699999	13.0299997
Background	419187	4436483.9	100.1249237	10134.04297	0	2	401.2000122	73.9492569	16	-16.2856445	-46.8838806	-1.4951172	17.4088135	2327	2168.921387	18.7846527	12.652051	6.5121412	1259955.125	240310.375	1019644.75	3293.499268	2572	2854	13.9899998	0.9950001	0.901	3.5899999	20.4300003	1.39	4.4299998	7.1799998	9.3000002	10.9699993	12.2399998	13.1099997	13.75	14.25	14.8199997	15.2399998	15.6599998	15.9799995	16.289999	16.6700001	17.0299988	17.3699989	17.8099995	18.2600002	18.8299999
Background	426424.1	4431655.6	407.7070007	14156.41504	0	1	307.7999878	19.6469326	87	5.9989929	17.0371399	46.5587158	9.4798889	2714	1770.782715	19.7774124	13.0583649	6.3339562	1114546	297308.9375	817237	3838.104004	1970	2568	9.54	0.811	0.767	1.75	19.7299995	1.4	2.53	3.3	3.74	4.2599998	5.0299997	5.4400001	5.7999997	6.3799996	8.0100002	9.46	10.6899996	11.3099995	11.5799999	13.1799994	14.0999994	14.9399996	15.96	17.289999	18.1000004
Background	422521	4436935.1	385.7784424	13013.69727	0	4	400.7000122	28.2509995	42	-6.5278625	-10.1295471	29.6398926	52.9295044	2576	1846.472046	19.3211098	12.7810831	6.2373233	1194332.25	288622.4688	905709.875	3407.574219	2218	2414	9.1199999	0.9620001	0.919	2.6599998	15.1300001	1.4	3.9299998	5.0699997	6.3599997	6.7599998	7.2399998	7.7599998	8.1399994	8.6300001	9	9.3999996	9.8899994	10.1999998	10.5	10.8199997	11.3400002	11.6199999	11.9299994	12.4099998	13.0699997
Background	425448.3	4434498.4	289.9137878	14167.06836	0	3	427.8999939	56.3072166	40	-5.7713013	-7.3836975	37.1270142	79.4237366	2720	1786.794434	19.2045822	12.7637358	6.3154316	1134973.875	275536.1875	859437.6875	3019.65332	5139	5518	19.7099991	0.9820001	0.9310001	2	34.5299988	1.37	2.3199999	4.9899998	6.7199998	8.0699997	13.3499994	15.1199999	18.1599998	19.5100002	20.5599995	21.7199993	23.3500004	24.4300003	25.7799988	26.539999	27.7799988	28.6499996	29.6199989	30.4200001	31.2199993
Background	421057.3	4433686.1	187.6832428	9916.326172	0	3	449.2999878	36.9950981	71	11.8206177	23.5679321	53.1699829	76.537384	2310	1972.949341	19.0116997	12.7570267	6.4954371	1197868.25	293837.5625	904030.625	3267.907227	2307	2508	7.7399998	0.994	0.92	2.5799999	19.1099987	1.37	1.8499999	2.53	3.1199999	3.8999999	4.6599998	5.0299997	5.4699998	5.98	6.4200001	6.8999996	7.4400001	7.96	8.5699997	9.25	10.5500002	11.71	12.6799994	14.4200001	16.0699997
Background	428863.6	4433821.5	277.3085022	17093.74609	0	3	234.1999969	29.3001671	10	-6.885788	-16.8596344	-24.9674835	-56.1986542	2978	1670.108398	20.0963211	13.2238836	6.3479462	1102552.375	283629.2813	818923.125	3240.188232	1882	2061	11.1499996	0.987	0.913	2.46	18.1199989	1.42	5.1599998	6.0299997	6.8499999	7.77	8.1799994	9.4299994	10.2799997	10.6899996	10.9200001	11.2399998	11.6399994	11.9899998	12.4799995	13.54	14.3099995	14.75	15.3399992	15.9499998	16.7799988
Background	424309.9	4429354.2	281.5137634	11709.25488	0	4	489	44.1190262	87	16.2062378	27.1827698	51.5716858	86.2549133	2445	1944.311401	18.7907753	12.7561569	6.721539	1324034.625	294129.9063	1029904.688	3854.997803	2110	2160	12.9299994	0.9990001	0.9770001	3.8799999	18.5100002	1.8099999	7.48	8.96	9.9899998	10.4899998	11.1799994	11.9399996	12.3400002	12.6199999	13.0900002	13.5799999	13.8599997	14.1300001	14.4799995	14.7799997	15.0199995	15.3800001	15.8099995	16.3199997	17.0100002
Background	420081.5	4435852.1	210	10418.71875	0	1	449.5	55.444767	78	13.4429321	25.5248413	33.5656433	74.1844177	2350	2103.240479	18.9320469	12.733737	6.5300488	852305.9375	286868.625	565437.3125	3695.970215	3630	3924	8.96	0.998	0.9250001	2.1499999	17.8799992	1.37	2.1299999	3.8999999	4.75	5.6299996	6.1799998	6.6799998	7.2399998	7.7799997	8.1799994	8.8999996	9.5799999	10.1700001	11	11.5500002	12.1700001	12.6599998	13.1700001	13.8999996	14.9200001
Background	427887.8	4429760.3	32.0156212	15310.7168	0	4	353.2000122	33.385891	15	-2.4668579	-8.3805237	-5.8042908	1.9487	2758	1858.93103	19.2020035	12.7420444	6.2810888	1309713.125	294705.8125	1015007.25	3899.732178	0	1484	0	0	0	0	0	0	0	0	0	0	0	0	0	0	0	0	0	0	0	0	0	0	0	0	0
Background	424675.8	4432332.4	40.3112869	12652.96973	0	2	194.8000031	69.5880737	30	-4.9886169	-14.9019928	-88.4052277	-107.0275116	2576	1802.007324	19.4752979	12.9232578	6.3705263	1276534.375	224014.8906	1052519.5	3202.186523	412	978	7.8599997	0.495	0.421	1.37	26.0799999	1.37	1.48	1.54	1.61	1.6899999	1.8199999	1.91	2.05	2.1900001	2.51	2.8099999	3.3599999	13.4200001	13.5799999	13.6700001	13.9299994	16.9200001	17.3799992	17.5299988	17.7299995
Background	428253.7	4432738.5	197.0406036	16195.76465	0	1	482.7999878	38.0805817	69	3.8311157	19.844696	93.708313	144.7888794	2914	1782.002197	19.3812523	12.8338318	6.2843437	972359.1875	289273.0625	683086.125	2703.138184	4607	4826	23.1499996	0.998	0.955	5.4099998	30.7199993	1.37	5.1900001	12.7799997	18.0200005	20.1499996	21.3199997	22.5699997	23.4200001	23.8699989	24.7199993	25.3400002	25.8699989	26.3199997	26.75	27.1800003	27.5999985	28.2699986	28.6700001	29.0199986	29.5299988
Background	419309	4438018.1	230.4886169	11278.99414	0	3	397	42.5028648	30	-2.8144226	-1.0432434	0.5206909	20.2972107	2418	2170.504883	18.8727703	12.6244135	6.3738875	1138883	281443.5	857439.5	3104.76001	1998	2344	25.8999996	0.942	0.8520001	8.0799999	31.6299992	1.4399999	20.7199993	22.1000004	23.2399998	23.8400002	24.2299995	24.6000004	24.9699993	25.4899998	25.9599991	26.2799988	26.5900002	26.9599991	27.2799988	27.6999989	28.1099987	28.5599995	28.9799995	29.3799992	29.9799995
Background	423212.1	4435581.4	98.6154175	12755.39844	0	1	368.7000122	27.7307701	3	2.2576294	-9.1708679	-41.2151489	-22.6341248	2575	1881.331177	19.2411022	12.7247276	6.2017484	1064837.75	291764.0938	773073.6875	3595.106201	1601	2753	10.8000002	0.7320001	0.582	1.78	24.5799999	1.37	1.55	1.9	2.5799999	5.3800001	5.7999997	6	6.1399999	6.3599997	6.7199998	9.2299995	11.25	12.3299999	12.6999998	16.9899998	17.5599995	17.9599991	19.8099995	21.4300003	22.1399994
Background	420284.8	4431119.1	166.508255	8099.265625	0	3	352.2999878	38.4072762	38	2.1380005	-3.3432007	-7.0866089	-26.8391724	2119	1989.902466	19.2670288	12.9231091	6.5774918	1256319.75	288785.5313	967534.25	3795.11084	2203	2297	16.5	0.9990001	0.9590001	7.6999998	21.3899994	1.4499999	11.5900002	12.71	13.8800001	14.7699995	15.2999992	15.7599993	16.1299992	16.3799992	16.6900005	17.039999	17.289999	17.5499992	17.7999992	18.039999	18.4300003	18.7099991	19.1299992	19.5900002	20.1099987
Background	426790	4434774.1	141.4213562	15504.34863	0	2	239.3999939	36.0901527	35	0.1182556	-8.8690491	-30.0865173	-60.8017273	2840	1676.168701	20.0037365	13.1402426	6.2740321	1349012.125	281389.7188	1067622.375	3844.428711	2991	3451	11.6499996	0.929	0.867	2.0599999	27.1399994	1.38	2.05	2.72	4.0599999	5.6500001	6.5499997	7.23	7.9499998	8.3400002	9.8899994	11.0299997	11.8899994	13.5299997	14.7199993	16.0499992	17.4200001	18.2700005	18.6800003	20.6700001	22.4399986
Background	426139.5	4430306.8	179.2344818	13631.12305	0	3	261.3999939	30.7997284	57	11.1243439	20.8711548	-17.6954346	-60.4190063	2651	1812.081787	19.6401043	13.008111	6.3754091	1155706.375	283959.7813	871746.5625	3179.698242	2530	2738	21.3500004	0.998	0.924	5.4699998	31.6299992	1.37	10.3400002	13.7199993	17.5100002	18.8899994	19.6800003	20.1999989	20.7199993	21.2600002	21.6999989	22.0200005	22.3699989	22.8999996	23.7699986	24.3999996	24.9099998	25.3299999	25.8499985	26.7399998	27.5799999
Background	422968.2	4436534	116.6190414	13111.08789	0	2	434.3999939	36.5035706	35	6.2373352	-0.8400879	25.4754028	56.4455261	2595	1852.838867	19.077322	12.6838121	6.2891102	1374804.75	293241.125	1081563.5	3895.413818	2406	2665	12.1700001	0.994	0.9030001	3.4099998	20.4699993	1.4	4.0299997	7.5099998	8.9399996	9.5999994	10.1700001	10.9499998	11.5799999	11.9399996	12.1899996	12.4299994	12.6999998	13.0599995	13.6499996	13.8599997	14.2799997	14.96	15.6799994	16.3099995	18.3699989
Background	421667.2	4434097.3	91.2414398	10650.86035	0	1	300.7000122	47.4129333	55	9.259613	6.4078674	-43.4367371	-62.9790344	2381	1927.76001	19.361536	12.8908997	6.4188108	843930.6875	264740.5938	579190.125	2225.482666	1662	2181	6.7799997	0.821	0.762	2.03	16.5699997	1.37	1.5999999	1.77	2.0599999	2.4099998	3.01	3.6799998	4.6399999	5.0999999	5.7799997	6.0799999	6.4899998	7.2399998	7.9199996	9	10.4499998	11.2699995	11.8800001	12.6199999	13.8899994
Background	423944	4433285	253.0316162	12298.1709	0	4	361.6000061	57.6584282	78	13.0447693	35.2061768	53.4915466	34.3798828	2544	1847.442749	19.5115108	12.923521	6.3293276	952901.4375	262599.4375	690302	2587.358887	1444	2262	5.0499997	0.641	0.638	2.3099999	11.2799997	1.37	1.77	2.03	2.46	2.8099999	3.0699999	3.4299998	3.6699998	4.0099998	4.3199997	4.5599999	4.8899999	5.3800001	5.7199998	6.27	6.75	7.5299997	8.0100002	8.5799999	9.71
Background	427359.2	4433691.2	375.6660767	15627.88672	0	1	292	29.9102535	94	8.1011963	15.1883545	39.1980896	7.3211365	2860	1687.521606	19.8517723	13.097537	6.3364229	1036066	294834.5313	741231.5	4056.640625	2418	2840	17.7600002	0.9400001	0.851	6.6700001	24.0900002	1.37	10.5900002	12.6199999	13.5599995	15.1099997	16.3599987	17.2999992	17.7700005	18.1099987	18.539999	18.8199997	19.1499996	19.5499992	19.8199997	20.1099987	20.4499989	20.7299995	21.0699997	21.6299992	22.2999992
Background	425082.4	4436263.2	69.4622192	14694.23438	0	3	468	57.3333817	56	7.7331848	-2.0662231	3.2054138	56.1499329	2755	1767.978638	19.1060715	12.7738361	6.4371476	1013652.063	275676.0938	737975.9375	3353.576172	3053	3102	17.2399998	1	0.984	2.76	28.2399998	1.37	6.29	8.3299999	10.2600002	11.9499998	13.4799995	13.9799995	15.8399992	17.1499996	17.9400005	18.8799992	19.3899994	19.8899994	20.5900002	21.0599995	21.4699993	22.0100002	22.8799992	24.1099987	25.1999989
Background	421839.9	4432202.1	327.2995605	9937.658203	0	3	424.1000061	58.9120216	75	-0.0879822	12.1140747	38.8604126	51.6448669	2306	1949.491211	19.0695438	12.7895708	6.50526	946324.125	279186.0938	667138.0625	2974.604248	827	1571	2.71	0.6580001	0.526	3.74	6.6299996	1.37	1.4599999	1.54	1.62	1.6899999	1.79	1.8499999	1.9299999	2.04	2.1199999	2.21	2.29	2.3799999	2.5599999	2.78	3.05	3.5899999	4.52	5.0699997	5.7399998
Background	428345.2	4435857.1	14.1421356	17370.125	0	2	121	18.4390774	2	-29.0990448	-52.485733	-92.0237885	-113.9234467	2985	1576.144165	20.5096684	13.4542198	6.3979526	1196811.5	256467.4688	940344	2945.910156	875	1895	21.1599998	0.54	0.462	3.3399999	40.4899979	1.4299999	10.54	13.8599997	14.5199995	14.7799997	14.9399996	15.4399996	17.75	18.5900002	20.75	21.4399986	22.6800003	23.3500004	24.3899994	25.4499989	26	26.7999992	28.75	30.4899998	32.7199974
Background	424767.3	4437526.7	420.8622131	15149.06055	0	3	505.7000122	22.3604889	93	10.6816711	37.194458	108.146759	131.0706177	2776	1709.394165	19.4555225	12.8639011	6.2644348	1215736.75	304541.8125	911194.9375	3549.969238	2791	3089	21.6399994	0.979	0.904	5.4899998	30.4899998	1.4	6.7799997	14.1300001	15.6499996	18.2399998	20.0699997	20.8299999	21.7199993	22.2600002	22.8500004	23.1000004	23.6899986	24.0599995	24.7600002	25.3500004	25.6899986	26.0999985	26.6899986	27.3799992	28.0999985
Background	420864.2	4435090	271.1549377	10564.19629	0	1	451	60.0084076	88	22.6885986	31.1645813	59.3578491	79.5913391	2365	2012.044678	19.0644703	12.7212219	6.3762631	812492.375	281737.1875	530755.1875	3422.022705	2908	3104	11.5699997	0.9850001	0.937	2.78	19.9099998	1.37	2.72	5.27	6.4699998	7.8999996	9.29	10.0900002	10.8400002	11.3899994	11.75	12.3199997	12.8499994	13.2399998	13.6300001	14.0699997	14.4200001	15.1300001	15.7299995	16.3599987	17.5200005
Background	426231	4428998.2	127.4754868	13610.7168	0	1	262.2000122	20.2237301	15	-10.5808105	-27.6207275	-66.9790649	-94.2002869	2619	1851.307739	19.4459324	12.9374304	6.4231453	1068911.75	281585.9375	787325.8125	3100.053955	2031	2062	10.2299995	1	0.9850001	2.3099999	20.6099987	1.38	3.28	4.6999998	5.8299999	6.3699999	6.73	7.4699998	8.2299995	9.1399994	9.8999996	10.4099998	10.8000002	11.4299994	12.1300001	12.5599995	13.3299999	13.9799995	14.7999992	15.8699999	17.1299992
Background	425580.5	4431841.1	383.2753601	13385.09375	0	2	265.2000122	31.5355511	44	-2.4463501	-4.0054321	11.9819183	-24.9855347	2646	1767.515137	19.6295013	12.9958982	6.356832	1344778.125	281764.0313	1063014.125	3719.520264	1852	2450	7.21	0.924	0.756	2.02	14.8099995	1.38	2.6900001	3.51	4.1700001	4.8099999	5.1199999	5.5599999	5.8699999	6.3499999	6.6700001	6.9299998	7.48	8.04	8.5199995	9.0100002	9.8199997	10.3099995	10.5299997	10.8000002	11.2399998
Background	421352.1	4430758.1	7.0710678	9018.225586	0	2	337.2999878	3.9527698	0	-17.8826294	-39.464325	-60.7846985	-48.1036682	2186	1973.894898	19.0176601	12.8345947	6.6471949	1225256.875	282904.6875	942352.125	3190.609619	1620	1730	4.8599997	0.9710001	0.936	1.26	11.3499994	1.64	2.0699999	2.1499999	2.26	2.3599999	2.4400001	2.54	2.76	3.1299999	4.7599998	4.9000001	5.1199999	7.02	7.0799999	7.1299996	7.1799998	7.2199998	7.25	7.2799997	7.3299999
Background	429158.3	4431164.2	120.2081528	16744.92969	0	2	538.5999756	21.9661465	74	8.0611572	13.741394	85.432312	124.1312866	2899	1922.370361	18.920639	12.7350025	6.5436282	1344968.75	305499.625	1039469.063	3848.470947	2637	2915	13.9099998	0.937	0.905	2.24	25.1599998	1.39	4.77	6.1399999	7.5899997	8.71	9.7199993	11.0299997	11.8099995	12.6499996	13.8599997	14.7699995	15.2999992	15.9099998	17.0699997	17.6000004	18.2399998	18.8500004	19.2799988	20.1700001	21.9699993
Background	420132.3	4437256	252.6855774	11355.79688	0	3	363.2999878	48.364315	35	-6.3988037	-4.4664001	-0.5415649	2.5903625	2429	2057.873291	19.1124516	12.7223301	6.326333	1269232	283093.375	986138.625	3565.272461	1483	2277	3.6599998	0.751	0.651	2.5599999	9.2600002	1.37	1.48	1.5999999	1.74	1.9	2.04	2.25	2.48	2.73	3.0999999	3.3399999	3.6299999	3.99	4.23	4.5599999	4.96	5.5	5.8599997	6.2199998	6.6199999
Background	424035.5	4434007	35.3553391	12683.71094	0	3	289.3999939	30.6023312	16	-10.2335815	-22.0091248	-71.8382568	-60.8304443	2581	1862.465576	19.3491383	12.8222466	6.2862225	1135014.125	266880.8438	868133.3125	2969.500732	3629	3813	11.4200001	0.993	0.952	1.8099999	27.3499985	1.37	2.6699998	3.03	3.29	3.77	4.6100001	5.27	5.77	7.02	9.0500002	10.9099998	12.8899994	13.8199997	15.0599995	15.6999998	17.25	18.6599998	20.0200005	22.3699989	23.8799992
Background	419807.1	4432924.1	42.7200203	8450.848633	0	2	340.7000122	48.4574165	3	-17.9672546	-37.5400085	-52.0691833	-33.1068726	2162	2016.493408	19.0510979	12.8155289	6.5794859	1326413	248814.7969	1077598.25	3291.218018	3114	3197	12.2799997	1	0.974	2.28	27.1899986	1.42	4.77	5.8399997	6.7599998	7.5499997	8.0999994	8.5199995	8.9899998	9.3499994	9.7699995	10.1199999	10.4699993	10.9899998	12.0599995	13.3400002	17.7399998	18.8299999	21.4399986	22.289999	24.1299992
Background	427613.3	4434142.4	10	16022.47266	0	4	142.3999939	29.1397591	2	-12.1700897	-30.156662	-89.2148285	-132.9652405	2892	1659	19.9886398	13.1724873	6.3507833	1150244.375	261308.8125	888935.5	2898.434082	3381	4000	16.6199989	0.957	0.845	6.3299999	22.2999992	1.5699999	9.9299994	11.7199993	13.3199997	14.3199997	15.2799997	15.8299999	16.2199993	16.5699997	16.9400005	17.4499989	17.7199993	18.0599995	18.3599987	18.7999992	19.2999992	19.5900002	20.0900002	20.5	21.1299992
Background	424523.4	4429675.1	35.3553391	11952.42676	0	4	376.6000061	66.5919113	19	-16.2241821	-27.3061218	-54.9576721	-13.9791565	2481	1920.014771	18.9069233	12.7502851	6.5934477	999704.6875	232463.4531	767241.25	2276.813477	1935	2130	16.1199989	0.9960001	0.9080001	5.0099998	23.1499996	1.37	2.8699999	10.7699995	12.6599998	13.4799995	14.4699993	15.3199997	15.79	16.3699989	16.8400002	17.25	17.7399998	18.2700005	18.6700001	19.1499996	19.5799999	19.8599987	20.2099991	20.6399994	21.25
Background	422571.8	4436173	297.0690308	12579	0	3	446.5	37.5034599	95	20.6672058	43.9542542	72.053772	76.7692261	2548	1888.329834	19.1891861	12.7191401	6.2482715	1331915.375	295166.9688	1036748.438	3876.994385	3739	3974	12.3699999	0.997	0.941	2.3799999	21.6800003	1.41	4.75	5.5	7.7199998	8.7399998	9.4299994	10.3800001	10.9699993	11.6999998	12.1999998	12.8400002	13.2699995	13.7399998	14.5499992	15.1099997	15.7299995	16.2399998	16.6800003	17.2199993	18.3299999
Background	428101.2	4430081.2	136.5650024	15555.1123	0	3	460.1000061	35.4683113	59	9.3071594	17.4966125	59.6786499	96.8112183	2788	1879.601685	19.0572033	12.6785698	6.2989354	1331327.25	299874.4375	1031452.75	3940.422852	1526	1553	6.3299999	1	0.983	2.8999999	10.2600002	1.38	3.6399999	4.5699997	4.8299999	5.1799998	5.4299998	5.6199999	5.7999997	5.9899998	6.1500001	6.3399997	6.5299997	6.73	6.9299998	7.1199999	7.3699999	7.5899997	7.8399997	8.1700001	8.6899996
Background	423547.6	4432563.1	15	11661.40039	0	3	223.8999939	56.2005157	10	-8.0483551	-10.5479126	-67.7831116	-104.6191711	2480	1854.771973	19.4613533	12.9253216	6.3850932	945444.6875	255031.1875	690413.5	2642.96167	1295	2195	5.8199997	0.6720001	0.59	2.79	15.96	1.37	1.67	1.9299999	2.4099998	2.79	3.1899998	3.77	4.1700001	4.5099998	5.0099998	5.2199998	5.75	6.3399997	6.9099998	7.5099998	7.8799996	8.4899998	8.9399996	10.2199993	11.8199997
Background	426840.8	4432156.9	52.2015343	14683.80371	0	4	285.1000061	31.2028217	24	-5.6203003	-16.1315613	-8.0583496	-19.0402527	2768	1760.597778	19.6628227	12.9885674	6.30478	1095374.375	284002.1875	811372.1875	3182.296631	3998	4373	21.1000004	0.997	0.914	3.21	33.5099983	1.38	9.4299994	13.5199995	14.6899996	16.1399994	17.25	18.3099995	19.3599987	20.039999	20.75	21.8500004	22.9099998	23.5599995	24.1299992	24.6599998	25.3199997	26.0999985	27.0799999	28.8299999	30.3099995
Background	421961.9	4438248.7	160	13395.86621	0	3	230.8999939	44.7506828	35	8.6937561	1.901062	-34.6879883	-61.9718628	2582	1748.106201	19.6966343	12.9995537	6.2999182	1132993.375	278493.9375	854499.4375	3488.894775	2755	3022	15.6999998	0.974	0.9120001	3.1399999	24.75	1.37	7.0999999	9.7600002	10.9200001	11.8899994	12.54	13.7999992	14.5799999	15.1199999	15.6999998	16.2399998	16.5599995	17.0100002	17.5100002	18.2600002	18.9899998	20.0699997	20.789999	21.8599987	22.8699989
Background	425865.1	4434729	7.0710678	14645.07129	0	2	353.8999939	27.7150192	2	-8.9159241	-18.3093872	-20.1018372	9.6312561	2763	1751.792114	19.5973492	12.9320698	6.2589245	1346172	290767.1563	1055404.875	3671.601318	2357	2823	17.789999	0.923	0.835	3.3	30.3400002	1.37	3.01	10.6599998	11.4499998	12.5299997	13.5499992	15.5	16.4200001	17.5799999	18.1900005	18.6800003	19.1999989	19.6599998	20.2399998	21.1599998	21.9300003	22.6499996	24.1199989	25.3099995	26.8299999
Background	421474	4431480.1	377.9550171	9343.245117	0	2	434.7000122	64.5482712	65	-8.5789795	3.1955872	34.5205383	48.3360291	2235	1970.701416	18.9862995	12.8011789	6.6137676	1366159.375	268216.8438	1097942.5	3557.817627	2921	2995	11.96	1	0.975	2.3099999	24.5799999	1.39	3.0999999	4.75	6.1199999	7.23	8.0699997	8.6999998	9.7199993	10.6700001	11.1199999	11.8299999	12.8099995	13.6099997	14.0199995	14.7699995	15.9299994	16.7799988	17.539999	19.0299988	20.9300003
Background	423750.9	4430667.8	60.2079735	11337.48242	0	1	393.2000122	33.2133408	24	-2.2171021	-31.0708008	-38.4225464	4.2107544	2427	1922.324097	18.8956528	12.7624454	6.6274986	1011549.813	281880.625	729669.1875	3062.899414	2421	2668	14.5599995	0.9530001	0.9070001	1.4499999	31.7799988	1.37	1.79	2.5899999	3.55	4.4699998	5.3399997	6.2999997	7.1599998	10.4299994	12.5900002	16.0200005	19.7600002	20.8099995	21.7799988	22.3299999	23.3500004	23.7099991	23.9300003	24.3199997	26.5299988
Background	419278.5	4434458.3	35.3553391	8934.304688	0	4	316.7000122	33.7732506	10	-11.6960754	-25.1932678	-45.273468	-55.7304077	2205	2084.104492	19.2493267	12.854454	6.458147	1063575	280631.3438	782943.6875	3345.882324	2971	3097	20.6199989	0.9990001	0.9590001	3.8099999	29.75	2.05	13.5499992	15.0199995	16.3199997	17.2600002	18.2399998	18.9599991	19.5	19.9200001	20.1800003	20.6000004	21.0699997	21.6399994	22.6199989	23.1899986	23.6899986	24.2600002	25.1499996	26.1399994	27.0699997
Background	427084.8	4430803.2	395	14639.04102	0	1	339.2999878	24.5458508	45	-0.6668091	-3.5979614	16.5820313	10.289856	2740	1818.283325	19.550169	12.9203978	6.2823048	1079907.5	298347.0625	781560.4375	3872.601074	1471	2139	4.2799997	0.8010001	0.688	3.46	13.6999998	1.37	1.5999999	1.9599999	2.22	2.4299998	2.6099999	2.8	3	3.21	3.5699999	3.8299999	4.1799998	4.5899997	4.9099998	5.3099999	5.9099998	6.1299996	6.54	7.1499996	8.0699997
Background	425133.2	4433646	183.9836884	13534.62598	0	2	332.8999939	24.3001633	32	0.7658997	-1.5270691	-0.2576294	15.0789795	2662	1811.381348	19.4035015	12.7943115	6.1819386	1321809.375	295542.2813	1026267.125	3800.400147	3065	3651	7.1999998	0.993	0.839	2.3099999	14.4299994	1.38	2.26	3.21	3.8699999	4.4099998	5.0799999	5.4099998	5.77	6.0999999	6.54	6.8799996	7.2599998	7.8899999	8.3599997	8.8800001	9.4499998	9.8999996	10.6099997	11.5999994	12.8099995
Background	428711.1	4432848.8	227.7059479	16668.48828	0	3	384.3999939	27.7151165	46	2.1299744	1.4099121	6.5066833	28.0986633	2948	1789.604736	19.5493889	12.9011955	6.2520652	1154649.75	296249.2813	858400.4375	3585.709717	1346	2342	8.8899994	0.569	0.575	2.28	14.8899994	1.9499999	5.1799998	5.6199999	5.8799996	6.1199999	6.3299999	7.1799998	7.8099999	7.9899998	8.2299995	8.54	8.8299999	9.0999994	9.6899996	10.54	11.0199995	11.6399994	12.3800001	13.0599995	13.4799995
Background	423019	4435691.7	73.8241119	12656.39844	0	1	334.1000061	28.5591125	28	0.3027954	-5.8688965	-64.9904175	-52.4059448	2564	1880.631348	19.2926579	12.7382917	6.1789017	1049870.875	283591.5938	766279.25	3255.555908	3662	3685	16.5299988	1	0.994	4.1100001	25	1.37	1.99	3.51	12.1999998	13.6300001	14.6899996	15.6999998	16.4799995	17.2299995	17.9400005	18.3299999	18.7700005	19.2600002	19.6299992	20.0900002	20.5599995	20.9499989	21.4499989	21.9599991	22.6099987
Background	420742.2	4432442.7	93.9414749	9036.167969	0	4	377.1000061	50.9718513	28	-5.6980591	-20.6673584	-30.8253174	-4.007782	2220	1989.981445	18.9741516	12.8001099	6.6260667	1110808.25	265305.125	845503.0625	2823.310547	1490	2264	7.0299997	0.692	0.6580001	2.26	12.0099993	1.4	2.8799999	3.4499998	3.8599999	4.8099999	5.46	5.8499999	6.2199998	6.52	6.8599997	7.29	7.6199999	7.9699998	8.3199997	8.6499996	8.9799995	9.21	9.4799995	9.8999996	10.6799994
Background	425316.2	4428923	228.03508	12693.51953	0	2	303.2000122	39.6183472	0	-20.9016418	-44.1423035	-95.3651123	-76.5822754	2545	1896.697022	19.0643139	12.7383375	6.4058018	1283655.875	246637.9531	1037017.938	3125.626465	2114	2215	13.5999994	0.998	0.9540001	2.5699999	27.0900002	1.5799999	4.7399998	6.5699997	7.4299998	8.6499996	9.8499994	10.5100002	11.4299994	12.0799999	13.4399996	13.8400002	14.46	14.96	15.21	15.5099993	17.5699997	18.0900002	19.4099998	21.1499996	22.9300003
Background	423364.6	4437857.6	7.0710678	14243.55762	0	1	384.6000061	37.7707481	61	-8.4363708	-8.1717834	29.7027283	50.2881775	2677	1735.427002	19.3750286	12.8272514	6.2779098	931500.25	284816.8125	646683.4375	2554.407227	2455	2618	26.2299995	1	0.938	4.9299998	37.0299988	1.37	17.8199997	19.4899998	20.8199997	22.7999992	23.6299992	23.8999996	24.1800003	24.6999989	26.0900002	26.7799988	27.4699993	28.1299992	28.6999989	29.1899986	29.9799995	30.8099995	31.4299984	32.2099991	34.0200005
Background	421087.8	4435420.9	385	10944.79004	0	2	368.2999878	39.4858093	46	1.3671265	-3.7156372	-16.6609497	4.5579224	2399	2000.124512	19.1975937	12.7345934	6.2696514	1338983.75	276702.8438	1062281	3526.185547	2632	2826	8.3899994	0.987	0.9310001	3.27	24.9799995	1.37	2.53	3.26	4.46	5.1599998	5.6799998	6.1299996	6.5099998	7.1900001	7.73	8.1399994	8.5999994	8.9299994	9.3099995	10.1599998	10.8599997	11.6700001	12.3099995	13.46	15.1700001
Background	424340.4	4431089	80.1560974	12001.70801	0	2	331.7000122	54.7552414	38	2.089386	-8.4206848	-52.5680542	-16.9526672	2505	1865.480713	19.2596931	12.8205757	6.3814569	1358159.875	264338.8438	1093821	3545.897949	2503	2599	20.3699989	0.997	0.9630001	3.6599998	29.6899986	1.73	10.79	12.6599998	15.0499992	16.7199993	17.9599991	19.0699997	19.7999992	20.3299999	21.1000004	21.5499992	22.1099987	22.5599995	22.8799992	23.3199997	23.7399998	24.25	24.8899994	25.539999	26.4399986
Background	427755.6	4431495.1	298.4124756	15427.48242	0	4	391.1000061	45.106945	88	15.6927795	36.9119568	16.7622986	24.6190491	2823	1843.531616	19.4124222	12.821846	6.2252259	1257648.25	291364.375	966283.9375	3664.757813	2308	2338	14.5099993	1	0.987	6.77	19.0699997	3.26	11.8599997	12.4799995	12.8999996	13.3299999	13.54	13.7399998	13.8899994	14.0699997	14.2399998	14.4699993	14.75	14.9200001	15.1199999	15.3699999	15.5899992	15.96	16.3199997	16.7099991	17.3299999
Background	421575.7	4436774.7	275	12164.24414	0	3	294	41.7433014	68	0.1283569	-0.2675476	-19.3795471	-53.8233948	2499	1949.427612	19.4174747	12.870575	6.3225255	1176493.375	265748.0625	910745.375	2931.864014	1952	2315	21.3299999	0.91	0.8430001	7.52	29.539999	1.38	14.04	16.4699993	17.4599991	18.3599987	19.1899986	19.8699989	20.3500004	20.6999989	21.3699989	21.7299995	22.2399998	22.9399986	23.4899998	24.0799999	24.4799995	24.8599987	25.2600002	26	26.9499989
Background	424828.3	4434337.9	163.7833862	13538.55371	0	4	368.1000061	58.1807899	31	-4.6907654	-18.6864014	-27.8522339	6.8628235	2661	1843.103882	19.2133121	12.6929379	6.1686034	1239938.875	275561.4063	964377.375	3414.874756	4234	4343	14.0099993	0.992	0.975	3.05	26.2600002	1.41	4.2799997	7.3599997	9.4399996	10.5799999	11.3000002	12.2399998	12.7799997	13.1999998	13.6199999	14.0499992	14.6399994	15.0599995	15.6199999	16.2799988	16.6900005	17.6299992	19.2700005	20.6800003	22.2999992
Background	422307.5	4433164.7	393.2238464	10758.37598	0	3	327.8999939	42.6981621	30	-26.7321167	-30.2817078	4.0113525	-18.7749939	2394	1905.334595	19.4781132	12.9228487	6.358798	1095549.375	249980.9844	845568.3125	2552.845215	2001	2228	17.6599998	1	0.8980001	3.6999998	27.2399998	1.4299999	7.9199996	11.0100002	12.7999992	13.9299994	14.7599993	15.2999992	16.5699997	17.4499989	18.0100002	18.5200005	19.1899986	19.7299995	20.2299995	20.6399994	21.1599998	21.6800003	22.7699986	23.4099998	24.3999996
Background	428162.2	4434383.1	120	16621.86914	0	3	180.6999969	46.0108147	58	14.3678741	15.5229645	-42.4332275	-74.2336273	2944	1626.899048	20.2664089	13.3425636	6.4103608	947680.4375	271829.6563	675850.75	2850.75415	2818	2947	18.9499989	0.9910001	0.956	2.8399999	29.8599987	1.38	6.0899997	9.1599998	11.5199995	14.0299997	15.3800001	16.4200001	17.0699997	17.8599987	18.7600002	19.5900002	20.6399994	21.2700005	21.9200001	22.8899994	23.8999996	25.3400002	26.2199993	27.2199993	27.8799992
Background	423283.3	4429915.8	50.9901962	10749.60938	0	1	400.7000122	42.0593452	11	-13.9819031	-38.2162476	-56.7551575	-21.3797607	2345	1973.063965	18.7679348	12.7674952	6.7659073	879201.9375	258990.3594	620211.625	2454.582275	2479	2548	16.8899994	1	0.973	5.7399998	24.3500004	1.39	4.25	11.3199997	13.6999998	14.7399998	15.3899994	16.1299992	16.7999992	17.3899994	17.7600002	18.1199989	18.4799995	18.75	19	19.4599991	19.8999996	20.2799988	20.8099995	21.2700005	21.7600002
Background	420193.3	4436413.7	202.4845734	10857.71582	0	2	445.7000122	44.5882416	55	4.6269531	16.6101074	45.4370422	78.3716736	2389	2092.348877	18.9970875	12.7304783	6.4570246	1357097.625	287444.25	1069653.375	3744.523438	2968	3029	22.3299999	1	0.98	3.3599999	30.539999	2.8599999	14.1700001	15.71	17.6199989	18.8799992	19.6999989	20.4699993	21.3099995	21.9200001	22.3899994	22.8999996	23.6700001	24.1599998	24.6499996	25.1499996	25.5999985	26.1299992	26.8099995	27.6899986	28.6399994
Background	426698.5	4429238.9	30	14086.61133	0	2	230	23.2405682	7	-7.4657898	-23.9899139	-67.2139282	-113.0479126	2657	1837.002319	19.5909233	12.9906435	6.3883705	1282073	275534.8438	1006538.125	3314.677246	2807	2882	28.2699986	1	0.974	5.04	39.2299995	1.41	17.7700005	20.2799988	22.6000004	23.6499996	25.039999	26	26.9899998	27.5799999	28.1800003	28.9300003	29.5699997	30.1999989	31.0799999	31.9200001	32.6300011	33.4500008	34.1499977	35.2700005	37.0499992
Background	426048	4432081.7	25	13896.14551	0	2	179.1999969	40.2134857	9	-12.4152832	-33.7847595	-69.4255981	-106.9308929	2694	1754.389648	19.7995834	13.079484	6.3551126	1314412.75	259966.1406	1054446.625	3371.26709	5210	5375	17.8099995	1	0.969	2.1599998	34.3400002	1.38	5.98	8.4899998	9.5	10.5900002	11.5	13.0299997	13.8999996	15.5599995	16.6199989	17.3799992	18.5499992	20.0100002	20.8199997	21.9399986	23.5299988	25.0499992	26.6199989	28.6199989	30.8199997
Background	420559.2	4437496.6	150.332962	11834.83887	0	2	311.3999939	35.1640053	65	9.8431396	12.9445801	-7.8621216	-28.6320801	2466	1964.291626	19.4246254	12.8495178	6.2652903	1338895.875	287064.2188	1051831.625	3748.612305	2442	2633	19.2600002	0.992	0.927	6.27	26.4099998	1.4	3.51	11.9799995	15.9299994	17.7399998	18.3899994	19.1199989	19.6800003	20.2600002	20.6999989	21.0499992	21.3099995	21.5900002	21.8099995	21.9899998	22.3299999	22.6999989	23.2099991	23.5900002	24.0599995
Background	423811.8	4435059.9	107.3545532	12982.77344	0	3	532.9000244	41.2693596	63	-4.1358643	12.0359497	100.6566772	133.3312073	2604	1867.817383	18.9078407	12.6730003	6.4294605	1324896.625	300453.6563	1024443	3729.402832	2322	2672	24.4799995	0.993	0.869	7.04	35.6100006	2.0999999	16.2099991	20.0100002	20.9499989	21.7999992	22.3500004	22.9599991	23.6199989	24.2199993	24.6000004	25.2299995	25.5999985	25.8899994	26.2399998	26.539999	27.3400002	27.8400002	28.2799988	28.9300003	30.5699997
Background	427389.7	4435466	382.0994568	16335.54785	0	2	378.5	38.5291214	90	9.519165	29.038269	92.7156067	111.8693237	2905	1633.830811	20.1946907	13.192522	6.1886964	1387050.625	293556.6563	1093494	3941.394043	518	2037	10.0299997	0.212	0.254	4.4099998	15.0599995	1.41	6.5899997	7.0099998	7.5099998	8.0500002	8.5100002	9.0299997	9.2699995	9.5699997	9.8599997	10.1199999	10.4200001	10.6099997	10.7600002	10.9699993	11.2299995	11.8299999	13.0699997	14.04	14.46
Background	424950.3	4430998.8	147.0544128	12579.10938	0	1	316.6000061	56.4624977	46	-2.0238037	7.2910767	-9.369873	-14.5497131	2565	1829.985596	19.4475422	12.8851337	6.3219156	802925.375	269814.7813	533110.5625	2388.676758	1864	1961	16	0.9900001	0.951	3.0899999	24.6899986	1.39	3.02	8.1399994	10.54	11.3999996	12.71	13.71	14.5799999	15.2199993	16.1199989	17.4400005	18.2399998	19.0599995	19.2999992	19.6499996	20.3099995	20.6099987	21.1800003	21.9799995	23.1800003
Background	424299.7	4437135.6	138.6542511	14539.18359	0	4	424.7999878	50.9901352	86	27.2423706	40.1480408	3.1672058	27.0486755	2725	1743.539673	19.2628498	12.7523499	6.235877	1092903.25	285530.8438	807372.4375	3415.668213	1950	2443	15.3199997	0.9820001	0.798	8.5100002	19.8199997	1.38	5.96	12.9399996	13.5999994	13.9200001	14.5499992	14.8899994	15.1999998	15.54	15.7999992	16	16.2399998	16.5699997	16.8799992	17.1999989	17.6199989	17.8999996	18.1499996	18.6499996	19.1399994
Background	422022.9	4433886.7	49.4974747	10846.98145	0	1	264.6000061	57.8500443	23	-5.7189636	-16.1318054	-61.9942932	-90.8255005	2402	1909.188965	19.4687634	12.947752	6.4242454	820568.5625	259160.0781	561408.5	2638.68335	2653	2744	10.4399996	1	0.9670001	2.3	19.9300003	1.38	2.6199999	4.0899997	5.1199999	6.54	7.4499998	8.3199997	8.8699999	9.3400002	10.0199995	10.8499994	11.75	12.3400002	12.7299995	13.1199999	13.5999994	14.1799994	14.7599993	15.75	17.0699997
Background	428528.1	4430231.6	101.2422867	15993.80078	0	2	435	32.4421921	56	-4.6916809	-8.6752014	1.4865112	53.21698	2824	1912.745606	18.9529076	12.6691322	6.3819542	1366684.75	294960.0625	1071724.75	3688.655762	2416	3179	6.4899998	0.9260001	0.7600001	7.1999998	19.9499989	1.38	2.02	2.5599999	3.1899998	3.6099999	4	4.5699997	5.1799998	5.54	6.0899997	6.6099997	7.0099998	7.2599998	7.5999999	7.8599997	8.1799994	8.4499998	8.8000002	9.3099995	10.0799999
Background	422754.7	4433074.5	30	11122.61816	0	3	230.8000031	47.518383	8	-10.5564728	-33.169693	-68.1061554	-109.584549	2430	1884.385986	19.5685139	12.9585724	6.3386316	1139425.125	263733.25	875691.8125	3150.679443	2335	2402	9.8599997	0.9860001	0.9720001	2.29	18.3799992	1.37	1.9299999	4.0999999	5.6500001	6.2199998	7.0999999	7.75	8.5299997	8.9399996	9.5100002	9.9399996	10.5999994	11.3499994	12.0299997	12.6099997	13.25	13.79	14.3899994	14.7999992	15.5799999
Background	426332.6	4433209.8	45.2769241	14500.08594	0	3	163.8999939	13.7703838	4	-4.1191559	-21.3505859	-79.8356018	-126.5101013	2754	1716.689453	19.8109245	13.0814972	6.3439364	1179636.375	286427.5625	893208.75	3509.467041	2013	3365	8.54	0.631	0.598	1.5	16.3199997	1.37	1.88	2.78	3.0899999	3.73	4.0799999	4.4099998	4.6500001	6.8799996	7.9099998	8.9499998	9.8699999	10.71	11.6700001	12.6499996	13.04	13.4299994	13.7399998	14.0999994	14.79
Background	422429.5	4438489.4	60.2079735	13904.74219	0	1	217.8000031	32.8101082	32	0.0838776	-3.5447998	-41.8446198	-66.4566498	2622	1718.46106	19.746788	13.0254688	6.2977567	962070.625	279474.0313	682596.625	2892.391113	2163	2322	10.6099997	0.997	0.932	2.22	21.25	1.38	4.4000001	5.3399997	6.2399998	7.27	7.52	7.7999997	8.1300001	8.6300001	9.0100002	9.5100002	10.1999998	11.4299994	12.5	13.21	13.79	15.3299999	16.2099991	17.1000004	18.1000004
Background	425682.1	4436052.7	53.1507301	15099.22266	0	2	331.6000061	41.382328	15	-6.2277527	-27.5810242	-95.039093	-53.0357666	2794	1738.057007	19.3719692	12.8239393	6.2759089	1303647.75	254701.5156	1048946.25	3138.000732	2233	2371	15.3399992	0.998	0.942	2.7	23.4200001	1.53	6.3499999	8.4200001	9.3400002	10.04	11.8400002	13.96	14.5699997	15.2699995	16.0499992	16.7299995	17.1099987	17.4400005	17.8699989	18.3699989	18.9899998	19.3500004	19.9300003	20.7099991	21.6800003
Background	421291.1	4432803.7	172.1917572	9688.891602	0	4	416.8999939	59.2504272	33	-21.4304504	-20.07724	8.4093323	46.2373657	2286	1968.132568	18.9885921	12.7603817	6.5290875	974768.4375	252952.1563	721816.25	2400.319336	394	1306	2.52	0.352	0.302	2.1599998	5.3699999	1.37	1.42	1.49	1.5599999	1.63	1.7099999	1.9299999	2.1299999	2.23	2.3799999	2.49	2.6399999	2.77	2.8899999	3.0899999	3.1999998	3.28	3.4099998	3.55	3.79
Background	429097.3	4436458.8	349.2849731	18305.63281	0	3	172.6000061	32.1033554	37	-3.500946	-3.5129852	-28.7495422	-52.1487732	3027	1542.651733	20.7104626	13.5601053	6.4010267	1207895	279518.5313	928376.4375	3443.675537	2135	2610	18.0100002	0.978	0.818	3.3399999	29.8599987	1.38	5.6900001	9.1799994	10.7600002	12.2299995	15.5899992	16.1299992	17.4799995	18.1199989	18.4899998	18.7399998	19.1299992	20.789999	21.7799988	22.0799999	22.3899994	22.6700001	23.1399994	24.5	25.1399994
Background	419666	4434969.7	165.0757446	9555.555664	0	2	398.2999878	55.0361977	69	8.398468	17.2084961	5.2254028	17.2503357	2267	2101.229981	19.1315079	12.8053837	6.4784212	1364392.25	278011.25	1086381	3776.765381	2104	2527	9.75	0.956	0.8330001	2.3	18.1900005	1.39	2.5699999	3.26	5.1500001	6.2399998	6.8799996	7.5699997	8.0599995	8.6999998	9.4799995	10.1199999	10.5100002	10.8299999	11.3299999	12.0199995	12.8400002	13.4399996	14.2999992	15.0899992	16.6299992
Background	427472.3	4428877.9	322.5678101	14845.94238	0	1	333.2000122	43.0710258	80	2.5995789	19.3493652	36.537262	-11.302002	2693	1837.509277	19.6110706	12.9909868	6.3647618	883455.1875	279012.5313	604442.6875	2588.242188	2521	2584	21.9200001	0.9990001	0.9760001	3.4299998	33.5900002	1.39	10.9799995	12.8699999	14.54	16.8199997	18.1499996	19.6299992	20.3199997	21.5299988	22.0799999	22.4599991	23.3799992	24.2799988	25.2799988	25.8599987	26.4499989	27.5900002	28.5299988	29.5599995	30.5
Background	424545	4431329.7	95.5248642	12250.91797	0	3	332.3999939	31.8295555	32	0.5414429	0.2181091	-17.8161316	0.7759094	2533	1840.851074	19.3773956	12.861598	6.3455119	1094353.375	289128.4688	805224.875	3594.958496	415	1298	3.9199998	0.291	0.32	6.7399998	16.3199997	1.38	1.49	1.5899999	1.64	1.73	1.8	1.89	1.99	2.1800001	2.47	2.6599998	2.8599999	3.0899999	3.3299999	3.48	3.6699998	4.2199998	4.7999997	11.1799994	15.0299997
Background	422593.4	4430517.4	204.266983	10170.80176	0	3	489.7999878	44.1190376	57	-10.1398621	-0.7521057	54.592041	79.4016418	2294	1961.483643	18.8302879	12.7860126	6.7328429	1319680.875	290667.0625	1029013.875	3628.323975	1308	1784	4.1900001	0.849	0.733	2.5999999	9.3199997	1.37	1.6799999	1.9399999	2.3099999	2.6799998	2.9399998	3.1299999	3.3699999	3.5699999	3.76	3.98	4.1700001	4.3399997	4.6900001	4.9899998	5.3399997	5.71	6.1500001	6.7199998	7.4299998
Background	427960.2	4431735.8	25	15676.9668	0	1	309.7000122	64.6962585	10	-19.6469116	-36.9735107	-85.5467224	-67.3363647	2851	1839.432007	19.3355923	12.7687359	6.1986861	716569.625	244941.3594	471628.25	2095.269531	3209	3322	20.8599987	0.9990001	0.966	5.2199998	30.6999989	1.37	6.71	13.8199997	16.2299995	17.6599998	18.1800003	19.1899986	20.3099995	20.8699989	21.6000004	22	22.6800003	23.1000004	23.6899986	24.4599991	24.9399986	25.4599991	26.0199986	26.789999	27.5599995
Background	419503.4	4437015.3	545.6188965	10724.24902	0	3	392.7000122	43.8292847	3	-18.9649048	-38.2139893	-14.1215515	13.9853516	2379	2158.11499	18.7417202	12.613554	6.4824324	983218.6875	268359.5625	714859.125	2589.174561	3327	4235	20.9599991	0.767	0.786	3.8899999	32.75	1.37	9.3800001	13.3400002	15.2199993	16.3699989	17.2299995	18.0799999	18.7999992	19.3599987	20.2799988	21.3999996	22.2999992	23.1000004	24.25	25.1299992	26.1800003	27.1700001	28.0699997	29.1099987	30.4899998
Background	423406.5	4434578.6	206.5187683	12391.73242	0	4	393.2999878	36.0624237	58	2.3080444	7.3657227	16.7620239	24.348999	2550	1897.530518	19.2466259	12.7455664	6.2402	1133623.75	294014.625	839609.0625	3599.65332	3336	4674	7.1399999	0.9260001	0.714	5.23	20.3099995	1.38	2.26	2.77	3.28	3.8999999	4.3299999	5.0299997	5.7799997	6.23	6.8399997	7.3199997	7.6799998	8.1099997	8.5999994	9.0599995	9.3699999	9.7699995	10.1499996	10.5999994	11.3800001
Background	420479.2	4433495.6	279.3295593	9324.463867	0	4	396.2000122	42.3749428	9	-32.4680176	-39.2020874	-12.0146484	15.1705322	2250	2003.053711	18.9537106	12.7515106	6.5422664	1000103.75	250619.1719	749484.625	2880.456055	1453	1821	5.6900001	0.9170001	0.798	2.5899999	12.3299999	1.38	2.1299999	2.9199998	3.3199999	3.6499999	3.8099999	4.04	4.54	4.8399997	5.1399999	5.3399997	5.5499997	5.8499999	6.3599997	6.8799996	7.3999996	7.8699999	8.2200003	8.7799997	10.3999996
Background	426984.4	4433901.7	74.3303452	15348.30664	0	4	191.1999969	39.6610832	34	5.6267242	-6.6381073	-42.2795105	-103.0481415	2832	1682.849976	19.9768257	13.1671858	6.3555369	1011537.875	273104.3125	738433.5625	3080.049561	1572	1948	13.5499992	0.839	0.807	2.05	21.3400002	3.8199999	6.1299996	7.5099998	8.1799994	9.8699999	10.7799997	11.2299995	11.7399998	12.3199997	13.0999994	13.5999994	14.2199993	15.4799995	15.9799995	16.6599998	17.1700001	17.7999992	18.25	18.8599987	19.539999
Background	425764.7	4429434.4	44.7213593	13166.15039	0	1	281.5	51.3091087	13	-14.4169922	-34.3460388	-50.6998596	-74.3874207	2600	1856.502686	19.41152	12.8801661	6.3430076	898973.1875	259347.9375	639625.25	2903.772461	2886	3106	22.6800003	0.993	0.929	3.26	33.6100006	1.37	2.55	6.6900001	10.9099998	15.0999994	19.8699989	22.1299992	23.289999	24.8400002	25.4499989	26.0199986	26.5999985	27.1399994	27.7199993	28.3499985	28.7600002	29.1599998	29.7600002	30.3799992	31.4099998
Background	421536.3	4435661.6	55	11446.92676	0	4	310.8999939	44.2506599	24	-2.381958	-14.384491	-44.6223145	-48.4500427	2444	1971.439941	19.3131886	12.7714624	6.2253246	1134383.125	272886.0313	861497.125	3295.01709	2159	2289	10.8099995	0.9990001	0.943	3.5999999	16.5299988	1.37	5.71	6.9299998	8.2399998	8.9099998	9.3299999	9.8400002	10.1700001	10.4799995	10.8899994	11.2799997	11.4899998	11.6700001	11.9299994	12.1999998	12.6799994	13.1399994	13.5199995	13.9799995	14.4699993
Background	423650.5	4432412.6	60.4152298	11708.2207	0	3	234.3999939	33.6822891	61	16.8487701	4.6686859	-64.8364258	-94.1908569	2484	1854.047119	19.429306	12.9012604	6.3708024	1181224.5	277896.0625	903328.375	3782.854004	2487	2877	11.1700001	0.909	0.864	2.46	23.7199993	1.37	2.5	3.6099999	6	7.1900001	7.8899999	8.4799995	9.2600002	9.9699993	10.5100002	11.4399996	11.8400002	12.1300001	13.0599995	13.7999992	14.8800001	15.6300001	16.0100002	18.289999	19.1099987
Background	427228.4	4432818.8	120.2081528	15232.32129	0	1	367.6000061	18.1417427	53	9.5469666	15.3493347	44.5747986	72.1537781	2823	1730.854858	19.5140209	12.8773394	6.2312889	1129763.375	298531.3125	831232.125	3640.618652	3191	3302	9.46	0.998	0.966	2.55	15.2399998	1.53	5.0799999	5.7999997	6.48	7.3099999	7.6900001	8.0100002	8.3800001	8.8899994	9.2399998	9.6499996	10.0500002	10.4799995	10.7600002	11.0199995	11.4799995	11.9099998	12.2299995	12.6799994	13.29
Background	421373.7	4437737.3	60.2079735	12616.49805	0	2	267.7000122	29.1548958	23	3.2631836	-11.6817932	-8.2528687	-48.6593018	2524	1845.795654	19.5766487	12.9574738	6.3339143	1335970.125	288826.875	1047143.25	3778.902344	2145	3073	17.0100002	0.748	0.698	4.3499999	26.5	1.38	10.0900002	11.6399994	12.79	13.9899998	14.4899998	14.7699995	15.04	16.3999996	16.8199997	17.0599995	17.6000004	18.2700005	18.7600002	19.0900002	19.539999	20.6399994	21.9300003	23.2099991	24.8500004
Background	425276.8	4435300.6	438.6342468	14378.80566	0	2	542.5	13.0815182	100	10.5749512	25.137207	104.6542053	145.7814636	2735	1791.593628	19.0433292	12.7056704	6.3645568	1325648.25	310933.3438	1014714.875	4007.819824	2526	2932	11.0999994	0.848	0.862	2.3499999	18.7099991	1.37	4.7199998	6.3599997	7.0799999	7.6499996	8.6099997	9.1799994	9.6399994	10.0199995	10.5799999	11.1599998	11.6499996	12.0299997	12.9200001	13.8400002	14.2399998	14.6199999	15.3499994	15.8599997	16.5699997
Background	422064.8	4431239.4	114.01754	9831.241211	0	2	417.2999878	46.4288139	66	4.1665955	12.7348633	8.9429626	27.2624817	2276	1958.012085	19.0041656	12.8142014	6.6162515	1357800.75	281494.6563	1076306.125	3657.087158	2731	2831	14.6999998	1	0.965	4.5999999	41.2000008	1.4399999	2.71	3.5899999	5.9200001	9	11.2299995	14.4099998	15.0199995	15.4200001	16.0799999	16.7199993	17.0100002	17.3299999	17.6499996	18.0599995	18.5499992	18.9200001	19.4399986	20.0599995	20.4499989
Background	428570.1	4434894.5	63.2455521	17189.9043	0	2	122.1999969	31.1628971	9	-4.0793686	-24.5236053	-84.6246643	-104.7120514	2983	1588.147583	20.4943047	13.4582043	6.415616	1289030	263187.8438	1025842.125	3398.172607	764	2464	6.9699998	0.372	0.31	2.47	21.1000004	1.37	1.48	1.65	1.73	1.8199999	1.99	2.29	2.55	2.99	3.79	5.0999999	7.8199997	7.9699998	8.2299995	9.1999998	11.1499996	11.5	13.96	14.3099995	18.4899998
Background	423040.6	4430156.4	158.8238068	10547.89551	0	4	455.7000122	36.0554962	67	10.537262	18.523468	-0.7532043	38.7994995	2328	1970.591309	18.8170624	12.7708759	6.72086	1248886.5	291846.8438	957039.625	3352.805664	1426	2080	5.6099997	0.8470001	0.686	2.5599999	13.2799997	1.37	2.01	2.5999999	2.98	3.3699999	3.6999998	3.8499999	4.1599998	4.5699997	5.02	5.3699999	5.5799999	5.9499998	6.4299998	6.9099998	7.4299998	8.0299997	8.4299994	8.8699999	10.1300001
Background	424504.3	4436654.3	380.5259399	14423.82715	0	4	455.6000061	37.6562157	42	-12.4462585	-16.3127136	-3.2833557	39.125061	2724	1778.941528	19.0843487	12.7401886	6.3866124	1199084.75	282563.6563	916521.0625	3186.96167	6268	6627	21.9399986	0.994	0.946	2.8699999	38.6100006	1.38	4.1799998	11.0900002	13	15.7599993	17.3799992	18.6199989	19.7600002	20.9300003	22.1999989	22.9099998	23.6700001	24.8500004	25.4200001	26.8400002	27.4699993	28.8199997	29.9699993	32.1599998	33.8999977
Background	420601.2	4434217.6	373.2626343	9832.875	0	4	455.1000061	48.1935616	70	11.7771912	19.6647644	50.3333435	75.5174866	2299	2012.344849	18.9107437	12.723794	6.5322037	1254968.875	286801.25	968167.625	3334.439697	2827	3024	23.3199997	0.9950001	0.9350001	4.2399998	34.2299995	1.37	6.9200001	12.7199993	18.4499989	20.1999989	21.0200005	21.7099991	22.3099995	22.8299999	23.4300003	24.1499996	24.9799995	25.5599995	26.5499992	27.1800003	27.8999996	28.8899994	29.9499989	30.8699989	31.7600002
Background	426455.9	4430562.6	145.6022034	13984.33594	0	4	256.1000061	30.7754822	47	10.5836945	8.7944794	-22.3394165	-61.0167542	2683	1803.796021	19.6463318	13.0064116	6.3627295	1191241.875	289051.5938	902190.3125	3656.650879	1687	2532	7.3299999	0.728	0.666	1.9499999	13.0499992	1.37	1.5699999	2.4400001	3.1999998	4.46	5.0799999	5.4400001	5.9899998	6.1900001	6.4699998	7.29	8.0799999	8.6899996	9.2399998	9.6300001	10.0299997	10.6300001	11.2799997	11.8699999	12.3499994
Background	425480.1	4433405.4	211.8961945	13770.43945	0	2	303.3999939	31.5672989	68	2.0233154	2.6100769	14.9537659	1.9431458	2684	1780.57251	19.5875568	12.9081755	6.2264094	1338907.375	291941.2188	1046966.188	3817.147705	4237	4767	28.5299988	0.983	0.8890001	4.5499997	38.829998	1.61	15.75	18.9300003	23.0199986	24.4200001	25.9699993	26.8999996	27.8400002	28.3699989	29.2199993	29.9200001	30.5499992	31.25	31.7199993	32.0599976	32.4699974	33.3499985	34.1699982	35.1199989	36.2599983
Background	428814	4433540.7	253.0316162	16960.23633	0	1	308.8999939	26.3842354	63	1.8754578	2.5661011	19.4509277	-2.7250366	2971	1702.274902	19.9560223	13.1402893	6.3222528	1064676	296829.2188	767846.75	3777.571289	2789	2933	11.3899994	0.9990001	0.951	2.6099999	18.5499992	1.39	3.3999999	5.9000001	7.21	8.2200003	8.9200001	9.54	10.0799999	10.6999998	11.04	11.4200001	11.7799997	12.3599997	13.3499994	13.9799995	14.6300001	15.1199999	15.6099997	16.5699997	17.6599998
Background	424260.4	4436383.6	200.5617065	14073.29785	0	1	433.8999939	55.6102753	58	9.1964722	6.1817017	-32.5904541	9.9462891	2694	1808.795654	19.0982876	12.7084169	6.3090348	838621.1875	280325.4688	558295.75	3377.60669	2592	2623	14.7999992	0.9990001	0.988	2.3599999	22.9899998	1.37	2.1599998	3.8399999	6.73	9.0199995	10.5100002	12.8299999	13.4699993	14.0299997	15.29	15.9799995	16.8999996	18.0299988	19.1000004	19.6700001	20.1499996	20.8299999	21.2999992	21.6099987	21.9099998
Background	420032	4431961.4	282.1790161	8188.102539	0	2	407.2000122	27.8500671	92	10.0625916	20.0686035	26.4798584	31.9994812	2136	2000.909058	19.0746593	12.8769083	6.678781	1355466	297039.4688	1058426.5	3879.216309	3145	3333	15.8399992	0.998	0.9440001	5.8499999	22.5499992	1.37	2.6699998	11.04	13.04	14.0199995	14.6999998	15.2599993	15.9099998	16.4300003	16.7999992	17.0499992	17.3799992	17.6900005	17.9899998	18.2600002	18.5799999	18.9799995	19.3199997	19.7999992	20.5100002
Background	427838.2	4435616.5	382.7531738	16806.47656	0	3	296.3999939	37.2156601	21	-13.1355286	-13.5723572	45.723587	49.0855865	2942	1604.826904	20.3737621	13.3199558	6.2658706	1243782.875	274020	969762.875	3389.94751	2994	3228	11.1399994	0.998	0.928	2.23	19.9599991	1.4	5.3199997	6.3299999	7	7.5599999	7.98	8.3299999	8.8800001	9.79	10.3099995	10.7699995	11.2699995	11.9699993	12.4399996	13.2599993	14.1099997	15.1499996	15.9299994	17.1199989	17.9899998
Background	424748.2	4428712.5	339.889679	12117.68359	0	3	467	58.8727646	64	-9.9581909	-0.3734741	49.4874268	65.2225952	2481	1932.705689	18.8068638	12.7442884	6.6801991	984592.0625	275338.375	709253.625	2878.970459	1239	1506	5.6199999	0.882	0.823	2.52	15.5899992	1.37	1.5599999	1.8099999	2.1399999	2.3999999	2.7	3.05	3.3099999	3.8099999	4.3699999	4.8800001	5.25	6.1900001	7.0799999	7.5999999	8.0599995	8.75	9.2699995	10.4699993	11.8099995
Background	423772.5	4437647.1	181.7278137	14431.23828	0	3	366.1000061	26.751276	67	3.6282959	18.9893494	-12.0123596	6.1280518	2702	1724.921997	19.4314289	12.8253098	6.217226	1206149.875	293493.9063	912655.9375	3474.037354	3055	3921	18.1000004	0.941	0.779	2.3	26.2699986	1.37	8.8599997	11.0199995	11.9099998	12.5699997	12.9699993	16.0299988	16.8599987	17.8899994	18.5299988	18.7999992	19.1700001	20.6399994	21.3999996	21.9399986	22.4799995	23.0499992	23.5199986	24.0599995	25.039999
Background	422471.4	4435210.3	134.6291199	11935.24609	0	3	325.2000122	45.3100471	47	9.7001038	0.1246338	-14.3319702	-47.038208	2498	1891.86145	19.4128437	12.8343611	6.2542963	1230995.75	280189.4375	950806.3125	3498.013428	3775	3811	14.4299994	1	0.9910001	2.46	31.4299984	1.39	3.8999999	7.3499999	8.3299999	9.1499996	9.7600002	10.3099995	10.7799997	11.2199993	12.1300001	12.8999996	14.5	15.8099995	16.5699997	19.1599998	19.789999	20.5599995	21.0499992	22.9300003	26.6299992
Background	428326.1	4429118.6	123.4908905	15708.87109	0	2	315.6000061	27.0001221	62	3.2588501	5.7417908	-20.4883423	-46.2550354	2758	1858.081543	19.3698559	12.8395452	6.3080144	1355081.375	295639.2188	1059442.125	3880.703613	0	1329	0	0	0	0	0	0	0	0	0	0	0	0	0	0	0	0	0	0	0	0	0	0	0	0	0
Background	423142.3	4431690.7	273.3587341	10996.60547	0	4	411.1000061	54.8690834	90	20.7489929	47.7504272	54.4045715	44.8132019	2405	1906.506104	19.3248425	12.8484879	6.3685241	1013972.375	278284.4375	735687.9375	2873.014893	1267	1663	6.48	0.777	0.762	1.9299999	12.4699993	1.38	1.89	2.52	3.03	3.6099999	4.1999998	4.6300001	5.0499997	5.6999998	6.0999999	6.4299998	6.7799997	7.23	7.9199996	8.3800001	8.8400002	9.46	9.8499994	10.3999996	11.0500002
Background	426720.1	4431284.5	111.018013	14370.41113	0	2	254.1000061	27.018404	27	-9.5057068	-21.7922363	-27.8885498	-62.0604553	2727	1792.30603	19.6709156	13.0031729	6.3269639	1330328.375	281281.5	1049046.875	3603.125977	2592	2758	19.6800003	0.9990001	0.9400001	6.9099998	27.2399998	1.37	10.8899994	14.2599993	16.3999996	17.4499989	18.1800003	18.7700005	19.1999989	19.5	19.8299999	20.2799988	20.6899986	21.2700005	21.6800003	22.0900002	22.6099987	23.1499996	23.7299995	24.5199986	25.5199986
Background	422166.5	4437376.3	254.6566315	13000.64844	0	4	287.8999939	37.2154007	43	-3.6062012	-1.8236694	-23.2433472	-38.7185974	2565	1828.862427	19.558239	12.9208794	6.2796531	1065859.375	286938.5625	778920.875	3390.614502	3410	3882	11.2699995	0.942	0.878	2.24	18.0900002	1.37	3.6599998	4.9000001	6.25	7.6699996	8.5900002	8.96	9.4399996	10.2799997	10.9499998	11.8199997	12.3599997	12.9200001	13.6300001	14.3499994	14.75	15.1099997	15.9499998	16.7399998	17.2099991
Background	426069.6	4433856.6	445.2527466	14479.61426	0	1	259.2999878	40.3114853	47	-5.5470886	-13.9190369	-18.4777527	-44.2707825	2751	1724.838623	19.7679844	13.0245724	6.273334	947360.375	270679.1875	676681.25	2623.803467	747	1875	4.29	0.389	0.398	2.53	10.0999994	1.37	1.49	1.5899999	1.78	2.02	2.5	2.79	3.0599999	3.3	3.6999998	4.1500001	4.75	5.0099998	5.1999998	5.3699999	5.52	5.73	6.9099998	7.3199997	7.77
Background	421678.6	4433044.4	241.3503723	10140.72266	0	2	470.7999878	34.4184189	100	20.1529846	38.0992737	90.2929077	110.1440735	2332	1943.23523	19.1324635	12.7819357	6.4250307	1387388.5	293137.5938	1094250.875	3865.79126	1992	2053	10.4699993	0.998	0.97	3.03	18.8199997	1.42	5.4899998	6.4699998	7.3799996	7.8799996	8.5299997	8.9799995	9.1899996	9.4899998	10	10.3899994	10.9799995	11.3199997	11.5599995	11.9099998	12.4299994	12.8800001	13.7699995	14.6099997	16.0299988
Background	419076.5	4437917.8	5	11047.04492	0	2	363.6000061	15.317522	1	-22.9789734	-36.7285461	-49.8415833	-18.9856262	2400	2202.771484	18.7522869	12.5894432	6.4225812	1251620.75	273350.2813	978270.5	3088.57666	2569	3265	17.9899998	0.952	0.7870001	4.1999998	26.8699989	1.37	6.8799996	10.2199993	11.8499994	14	15.3499994	16.5	17.8199997	19.0699997	19.6299992	20	20.3500004	20.7600002	21.1000004	21.4599991	21.6599998	21.8799992	22.1499996	22.4899998	22.9699993
Background	423955.4	4429795.4	80.6225739	11404	0	2	479.2000122	39.5932693	53	-8.1060486	-12.7051392	35.8427734	68.4249573	2419	1951.7948	18.7224064	12.7623577	6.8022909	1354355.75	287647.0938	1066708.625	3656.0271	2085	2156	10.0599995	1	0.9670001	3.54	18.5799999	1.38	4.73	6.23	7.3099999	8.0799999	8.5999994	9.1399994	9.5	9.6899996	9.8400002	10	10.3599997	10.6999998	11.0199995	11.2799997	11.7399998	12.25	12.7999992	13.6099997	14.7699995
Background	419483.1	4435892.2	241.9194031	9979.905273	0	1	441	46.5255356	72	13.8480225	25.0754395	29.7451782	59.5907593	2310	2139.499268	18.973959	12.7504759	6.5239253	953289.5	286674.3438	666615.1875	3607.415527	4178	4245	15.6099997	0.9990001	0.984	3.5599999	24.8799992	1.4399999	6.4699998	9.6999998	11.2599993	12.6499996	13.4499998	13.8599997	14.3699999	15.0799999	15.7699995	16.1700001	16.5599995	16.9699993	17.5900002	18.1299992	18.5900002	19.2600002	20.1199989	21	21.9499989
Background	427289.3	4429800.5	213.775589	14716.59082	0	4	318.3999939	28.0177307	75	3.4337463	13.9310913	-5.1575623	-18.7349548	2717	1834.810181	19.4236794	12.8511515	6.2766452	1208590.5	294272.6563	914317.875	3752.733643	2023	2383	25.3500004	0.9950001	0.849	6.6299996	34.9899979	4.5699997	18.3099995	21.0200005	21.9899998	22.3799992	23.0599995	23.7600002	24.3899994	24.8400002	25.5199986	25.8899994	26.4699993	27	27.3699989	27.6800003	28.039999	28.539999	29.0100002	29.4799995	31.039999
Background	425012.5	4432643.3	185.6071167	13068.22949	0	2	215.5	29.068821	27	-1.2073669	-2.1854553	-51.2801819	-80.0071716	2617	1786.45166	19.5924206	12.979248	6.3648038	1296904.125	283096.5625	1013807.563	3802.648682	1320	1714	9.2799997	0.7450001	0.77	2.2	17.7799988	1.37	1.5	1.77	2.8999999	5.52	6.75	7.2599998	8.29	8.7299995	9.5199995	9.7699995	10.1700001	10.7600002	11.1099997	11.96	12.4499998	13.2199993	14.21	15.0599995	16.1399994
Background	428427.8	4431966.4	346.770813	16180.30078	0	2	438.8999939	39.2380409	58	7.1476135	7.8251648	16.5436096	48.7070618	2902	1846.786499	19.2473545	12.7427235	6.2356067	1383955.625	294078.75	1089876.875	3914.28418	3797	4035	15.3599997	0.9990001	0.941	2.8	25.9200001	1.37	2.6299999	3.5999999	5.6900001	10.2299995	12.4799995	13.5799999	15.9399996	16.4899998	16.8799992	17.3099995	18	18.6499996	19.2299995	19.5499992	19.9499989	20.2299995	20.6199989	21.0599995	21.6599998
Background	419971	4438058.2	249.8999786	11778.03613	0	3	334.7000122	27.3885574	67	5.8528748	14.0826416	-5.3306274	-19.8919678	2457	2035.767334	19.2861958	12.7796392	6.2695775	1123563	296788.4375	826774.5625	3745.408691	1409	2032	18.8299999	0.645	0.693	2.46	29.3099995	5.2999997	12.6799994	13.9899998	14.3199997	14.6499996	15.4499998	16.039999	16.6000004	17.3999996	17.8199997	18.1499996	18.789999	19.5699997	20.2799988	21.3899994	22.3400002	23.1899986	24.039999	24.5499992	27
Background	422898.3	4434809.2	195.0640869	12070.32422	0	2	345.3999939	40.9693985	72	2.6087952	20.2779541	-9.9635315	-19.381897	2516	1901.23645	19.3655109	12.8101597	6.2534027	1363682	288585.0938	1075096.875	3858.389404	3743	3790	17.1999989	0.9990001	0.988	3.75	24.5599995	1.38	9.0500002	10.8999996	12.29	14.1099997	14.8999996	15.5599995	16.3199997	16.8099995	17.4899998	17.9200001	18.289999	18.6800003	19.3099995	19.8899994	20.5200005	21.1299992	21.5699997	22.4300003	23.1000004
Background	420946.8	4431560.3	81.394104	8875.824219	0	1	355.5	33.5930519	20	-6.1754456	-16.1863403	-34.9541016	-29.1801758	2194	1982.517334	19.056488	12.8264904	6.5963821	978657.4375	280134.5	698522.9375	3006.085449	2172	2338	11.46	0.997	0.929	6.1299996	16.1800003	1.37	6.29	8.1999998	9.3999996	9.9299994	10.3000002	10.7600002	11.1300001	11.3800001	11.6700001	11.9099998	12.1899996	12.4799995	12.7699995	13.0599995	13.3099995	13.5599995	13.9499998	14.2999992	14.7199993
Background	426191.6	4435215.4	169.1892395	15151.60742	0	2	384.2999878	32.4131699	57	-7.5005493	-0.8632507	35.6018677	39.309082	2805	1721.438599	19.7912483	12.9967737	6.1983776	1374419.5	294558.8438	1079860.625	3801.894043	2236	2287	21.8899994	0.9990001	0.978	5.5299997	27.289999	1.4499999	11.2299995	13.6700001	17.5299988	19.1499996	20.9200001	21.7299995	22.1700001	22.5199986	22.8199997	23.4899998	23.9599991	24.2799988	24.5499992	24.75	24.9399986	25.1899986	25.539999	26.0299988	26.6299992
Background	425541.1	4430477.3	210.2974091	13067.07715	0	1	260.1000061	70.2921982	23	-18.9385986	-27.5326233	-38.3017273	-70.2112427	2606	1821.608032	19.5281849	12.9201174	6.3120508	655491.875	218729.7813	436762.0938	1406.270996	1893	2345	16.4300003	0.905	0.807	2.3099999	33.2000008	1.38	1.88	2.24	2.8399999	4.1999998	14.1099997	15.8800001	16.789999	17.6700001	18.2799988	19.0699997	19.5900002	19.9699993	20.2999992	20.7099991	21.7299995	22.3500004	23.5	25.1099987	27.5499992
Background	423264.2	4436975.2	330.1514893	13615.89258	0	3	490.5	43.5099487	58	-5.3203735	-1.0610046	78.8433838	113.4353638	2637	1801.193481	19.0941696	12.6866961	6.2779713	1155983.5	295648.7813	860334.6875	3460.74585	1483	2406	19.2299995	0.8	0.6160001	6.0599999	28.4099998	1.7099999	13.5900002	15.1999998	15.6599998	16.0299988	16.8199997	17.4200001	18.1099987	18.8899994	19.7099991	20.0100002	20.2600002	20.4300003	20.6700001	20.9399986	21.4200001	22.0699997	22.8999996	23.6099987	24.6599998
Background	421312.7	4434538.5	281.6025696	10597.18457	0	2	368.7999878	49.5389061	70	-10.0163879	4.3044128	3.4859314	-1.0393677	2373	1956.586548	19.2439156	12.7861662	6.3269339	1343958.125	271029.5938	1072928.5	3411.302979	3020	3302	10.9399996	0.9990001	0.915	2.04	21.0900002	1.38	3.6099999	5.1799998	6.1099997	6.71	7.2399998	7.6099997	8.4899998	9.54	10.0500002	10.5799999	11.6099997	12.21	13.1199999	13.9799995	14.8199997	15.2799997	15.9699993	17.1599998	18.2600002
Background	429118.9	4430883.4	251.2468872	16662.4082	0	3	533.7999878	43.2042847	88	23.5803528	53.1174622	84.2233276	120.8783264	2883	1931.986084	18.9116154	12.7242889	6.5320907	1016176.125	293671.5313	722504.625	3232.109619	3522	3835	20.4799995	0.998	0.918	3.8999999	28.1199989	1.37	6.96	9.9399996	14.5199995	16.8199997	18.039999	19.4599991	20.4200001	21.1499996	21.6499996	22.2099991	22.8799992	23.3099995	23.6899986	24.1299992	24.5799999	25.1499996	25.7600002	26.289999	27.0299988
Background	424077.4	4433726.3	120.415947	12600.03711	0	4	308.8999939	36.4434509	30	6.7104187	-1.6497803	-32.1199036	-28.4400024	2573	1855.885376	19.4362144	12.8673878	6.2899251	1150025.25	283675.3438	866349.875	3505.546387	3497	3770	9.9799995	0.997	0.928	2.1699998	17.1499996	1.37	2.1199999	3.3399999	4.27	6.1599998	7.0299997	7.9499998	8.5299997	9.5299997	10.0900002	10.6899996	11.1899996	11.9299994	12.4399996	12.8800001	13.3199997	13.7799997	14.3599997	15.0299997	15.9399996
Background	427655.3	4432959.1	279.5084839	15684.40723	0	1	427.7000122	27.3883038	86	6.5140076	21.521698	71.5666199	127.967041	2867	1738.000732	19.4456387	12.8341227	6.2144465	1090143.375	299106	791037.3125	3568.420166	2277	3275	12.7999992	0.776	0.6950001	2.22	20.0100002	1.55	7.1399999	8.8699999	9.3000002	9.5500002	9.8299999	10.4099998	10.9699993	11.4799995	11.9399996	12.5099993	13.3899994	14.3599997	15.0899992	15.6199999	15.9499998	16.2799988	16.6299992	16.9799995	17.5599995
Background	424484	4435802	144.2220459	13941.71875	0	2	504.6000061	31.2990437	53	-4.2166748	-2.342865	23.1905212	81.8464355	2689	1830.81543	18.9130268	12.7010832	6.4791398	1392895	297869.6563	1095025.375	3823.976318	1174	1756	4.3099999	0.7640001	0.669	2.3399999	7.71	1.39	2.0699999	2.55	2.74	2.95	3.1899998	3.51	3.79	3.9399998	4.0999999	4.2799997	4.48	4.6900001	4.8800001	5.04	5.2599998	5.5799999	5.8399997	6.0999999	6.71
Background	422532.4	4432282.3	73.8241119	10613.22852	0	1	294.5	49.6588631	46	1.6053162	-0.1151123	-34.8606262	-66.9563293	2374	1914.378052	19.4667435	12.9190645	6.3627229	893401.6875	277319.6875	616082	3434.935547	2530	2979	10.5799999	0.899	0.849	2.27	17.8400002	1.37	3.9299998	5.2799997	6.0999999	7.0099998	7.8099999	8.4399996	8.9700003	9.6599998	10.1499996	10.6700001	11.2199993	12	12.7299995	13.3699999	13.9299994	14.3499994	14.9799995	15.5599995	16.2999992
Background	428061.8	4435937.3	183.3712158	17147.45703	0	3	191.6999969	28.9999332	10	-5.9392395	-8.8645477	-46.8031921	-55.5505219	2966	1590.535523	20.3909206	13.3732166	6.3554754	1060756.375	281731.0625	779025.3125	3449.625977	2168	2674	12.9899998	0.987	0.811	6.2999997	17.7099991	1.37	2.8499999	7.8099999	10.5799999	11.96	12.5900002	12.9799995	13.25	13.4299994	13.6399994	13.8599997	14.0199995	14.1300001	14.2599993	14.46	14.7399998	15.1300001	15.8399992	16.3199997	16.8699989
Background	423508.2	4429033.3	130	10890.19043	0	2	407.3999939	72.5431824	39	9.3216553	-6.3541565	-31.0250244	-11.9412537	2337	1975.343262	18.8097343	12.7867908	6.7631974	1236312.25	242695.5	993616.75	2982.205322	3397	3562	10.1599998	0.997	0.9540001	2.5699999	21.8999996	1.37	2.0999999	3.3599999	4.79	6.0699997	7.0499997	7.77	8.6599998	9.3899994	9.8299999	10.3400002	11.1300001	11.7199993	12.0500002	12.5099993	13.29	13.9099998	14.54	15.5299997	17.6700001
Background	424971.9	4437967.9	225.6102905	15576.00195	0	4	456.2999878	39.9061928	92	12.8355713	35.4977112	99.1757202	109.2254333	2808	1682.748779	19.9447803	13.0766935	6.2025023	1011608.875	284047.5625	727561.25	2805.371826	1787	2488	7.3399997	0.896	0.7180001	1.9399999	16.7600002	1.37	1.5699999	1.86	2.1900001	2.48	2.9399998	4.4200001	4.7999997	5.8199997	6.3699999	6.71	7.0699997	7.5699997	8.9399996	9.6999998	11.3699999	12.0900002	13.3899994	13.9299994	15.1300001
Background	420418.2	4435531.2	445.9820557	10494.28516	0	1	451.2000122	41.7207565	58	0.9283447	3.5115967	42.6434021	75.3221741	2356	2069.427246	18.8980484	12.7177372	6.5310321	1009403.875	291774.75	717629.1875	3259.012695	2884	3024	9.8699999	0.9950001	0.9540001	1.92	22.7099991	1.4	2.1499999	3.1799998	3.9399998	4.6100001	5.3499999	6.1199999	6.8499999	7.3899999	8.1899996	9.4799995	10.9499998	11.5599995	12.7199993	13.2399998	14.3199997	15.0099993	15.9200001	16.7399998	18.1800003
Background	426923.4	4428356.5	182.4828796	14290.34961	0	1	364.6000061	57.7332687	64	5.5284424	18.4415894	18.4714355	21.5556946	2638	1842.685547	19.3641205	12.8553782	6.3405447	784049.9375	272993.8125	511056.125	2287.846191	2025	2285	16.0900002	0.997	0.886	3.6199999	27.1800003	1.37	3.4399998	8.4700003	10.8599997	12.4899998	14.1499996	14.6599998	15.3099995	15.9699993	16.5599995	17.0900002	17.4899998	18.0299988	18.3500004	18.75	19.4899998	20.1599998	20.8099995	22.9200001	24.2799988
Background	425947.6	4431199.3	15.811388	13594	0	4	188.3999939	43.1334496	6	-10.1086884	-28.9318695	-71.9082031	-110.6437073	2661	1778.441162	19.7620602	13.052083	6.3409309	1240493.375	266227.1875	974266.25	3338.914551	2942	3417	18.1000004	0.955	0.8610001	3.1699998	30.7399998	1.37	3.26	10.3999996	10.96	12.9399996	14.6099997	15.3599997	15.9399996	17.4599991	17.8899994	18.7299995	19.5299988	20.7099991	21.5	22.2299995	22.8099995	23.6899986	24.8599987	25.789999	27.8499985
Background	421404.2	4430387.1	292.6174927	8979.855469	0	1	441.3999939	59.4138641	70	-2.2422485	22.9308777	43.2320557	51.4167786	2171	1970.965942	19.0507278	12.8539972	6.6522193	806704.3125	261623.6563	545080.6875	1998.461548	1790	1881	15.29	1	0.952	6.79	21.6299992	1.4	5.6999998	11.4099998	12.9899998	13.5099993	14.0299997	14.4699993	14.9099998	15.0899992	15.5299997	16.0900002	16.3999996	16.7099991	16.9699993	17.2600002	17.6900005	18.0200005	18.3299999	18.75	19.6000004
Background	420753.6	4436524	156.524765	11360.09277	0	1	372.6000061	54.2274628	52	5.2431335	17.5617065	16.4145203	12.18396	2432	2032.731812	19.2099686	12.7595835	6.3032503	867790.5625	279214.1563	588576.4375	2832.422852	2538	2799	6.0899997	0.9900001	0.9070001	2.1499999	10.9299994	1.38	2.3599999	2.99	3.6199999	4.02	4.3099999	4.8599997	5.27	5.5999999	5.9499998	6.3599997	6.5899997	6.8599997	7.1499996	7.48	7.77	8.1199999	8.5199995	8.8699999	9.2600002
Background	423681	4434087.3	288.1405945	12401.58887	0	3	358.2999878	51.6054573	53	-2.7701416	-0.6208801	2.785614	6.8294678	2553	1873.766846	19.3577633	12.8272495	6.2883315	1064714.625	275237.1875	789477.375	3300.083496	1935	2770	7.1799998	0.7590001	0.6990001	3.0699999	18.8799992	1.37	1.7099999	2.3199999	3.5599999	3.99	4.3800001	4.6799998	5.3199997	5.8099999	6.3499999	6.6799998	7.0499997	7.3399997	7.71	8.1599998	8.9799995	10.6499996	11.1300001	12.8499994	15.21
Background	419290	4433275	25	8216.461914	0	3	334.3999939	44.0298843	8	-15.5012817	-25.9268494	-28.668335	-33.4548035	2134	2042.311157	19.2255001	12.8688765	6.5095167	1223975.875	259627.2031	964348.625	2916.858154	1493	1692	20.1700001	0.994	0.882	17.3599987	24.75	1.6999999	16.5699997	17.8799992	18.5900002	19.1800003	19.6000004	19.8799992	20.0599995	20.1999989	20.3500004	20.5100002	20.6800003	20.8699989	21.0599995	21.289999	21.5299988	21.7099991	21.9099998	22.1999989	22.9200001
Background	427096.2	4434493.4	55.9016991	15673.46289	0	1	177.1999969	35.2224731	14	-5.1721802	-17.0055542	-59.4235077	-112.0932159	2857	1662.921631	20.0108585	13.1593723	6.3067079	976902	272536.5313	704365.5	3434.86499	2667	2878	20.1199989	0.988	0.927	3.52	30.6999989	1.37	4.5099998	7.9299998	13.5900002	16.1999989	17.3400002	18.3699989	19.2199993	19.9200001	20.9200001	21.7399998	22.4899998	22.9499989	23.4699993	23.9699993	24.9599991	25.8799992	26.9099998	27.7299995	28.6999989
Background	425144.7	4430026.1	150.083313	12608.13184	0	1	378.1000061	60.1331825	50	10.9734497	14.9376526	16.3364868	20.3765564	2557	1864.587769	19.2773514	12.7827463	6.2874241	735838.375	264791.5625	471046.8438	2152.259522	3407	3638	10.8800001	0.997	0.937	1.92	19.2600002	1.37	1.8199999	2.26	3.1199999	5.3699999	6.7799997	7.4199996	9.3999996	10.9499998	12.1099997	12.6599998	13.2699995	14.0499992	14.5499992	14.9099998	15.1599998	15.4499998	15.8099995	16.1800003	16.6000004
Background	422217.3	4436253.2	230.0543365	12346.04102	0	2	375.8999939	33.2808723	35	5.6482849	5.5846252	19.0901794	13.9220276	2523	1920.21875	19.2552795	12.7661448	6.2758493	1330343.25	293545.9063	1036797.313	3813.105957	3302	3760	18.2700005	0.901	0.878	3.3999999	27.4499989	1.4	5.4499998	9.8699999	11.8999996	14.04	15.46	16.7199993	17.6499996	18.3999996	19.0499992	19.4899998	19.9699993	20.5900002	21.4499989	22.0499992	22.5599995	23.1800003	23.6999989	24.2999992	25.3500004
Background	428722.5	4429349.2	0	16114.5957	0	4	332.7999878	21.4039021	1	-20.8553162	-27.5856934	-52.1470032	-47.283783	2790	1887.561279	19.188755	12.7288084	6.2661185	1224789.75	278749.125	946040.625	3390.983887	2638	3014	21.4699993	0.9480001	0.8750001	3.9499998	32.8699989	1.4299999	6.6999998	12.3199997	14.7599993	18.0499992	19.3599987	20.3699989	20.9099998	21.4200001	21.8999996	22.2799988	22.789999	23.3699989	24.1199989	24.9899998	25.6999989	26.4099998	27.6299992	28.8899994	30.5100002
Background	422949.1	4432192	71.0633545	10970.38965	0	1	271.6000061	67.7432556	34	-2.473999	-6.4877625	-39.0804749	-84.5090332	2409	1897.281616	19.4752502	12.9142494	6.3471441	748814.6875	252964.2188	495850.4375	2049.797852	2082	2516	11.8099995	0.915	0.8280001	1.9399999	22.7699986	1.37	2.3299999	3.3399999	4.2599998	5.9499998	6.8599997	8.04	9.6300001	10.6099997	11.4799995	12.3699999	13.4299994	14.1999998	14.8199997	15.46	16.4099998	17.3599987	18.1900005	19.1599998	20.6499996
Background	419046	4434628.7	140.8012848	8853.827148	0	3	328.2999878	21.2515469	2	-6.8132629	-15.4310608	-26.933075	-40.3318481	2197	2090.430908	19.2420216	12.8542643	6.4639621	1205805.25	290883.6875	914921.625	3351.473389	2995	3128	21.6000004	0.9990001	0.957	4.0699997	33.1100006	1.37	10.7199993	13.96	16.3799992	17.6900005	18.5799999	19.2399998	19.7999992	20.5499992	20.9899998	21.6700001	22.4099998	23.0599995	23.8999996	24.9599991	25.9799995	27.5499992	28.3099995	29.1599998	30.8899994
Background	426527	4432327.4	26.9258232	14423.86621	0	2	221.1999969	40.2507668	16	-12.9620667	-15.9933472	-49.9210052	-69.3256073	2745	1743.4375	19.7256317	13.0373163	6.3405313	1328107.875	268814.0938	1059293.875	3713.956055	2107	2675	17.9699993	0.814	0.788	4.2399998	27.2299995	1.37	5.3299999	13.6099997	14.3499994	15.0299997	15.5799999	16.0699997	16.3799992	16.8299999	17.3699989	17.9200001	18.3500004	19.2799988	20.8099995	21.3599987	21.789999	22.7799988	23.3799992	24.0100002	24.7399998
Background	422623.9	4437606.9	145.6022034	13501.51563	0	4	340.7000122	35.0160027	70	4.8162231	10.8684387	2.7251892	16.5705872	2609	1774.504883	19.540659	12.8835697	6.2190824	1055602.375	284071.375	771531	3052.137451	4372	4693	21.8500004	0.988	0.932	3.1299999	34.6899986	1.37	9.5500002	12.0299997	14.6399994	16.5	18.0599995	19.6599998	21.1999989	21.9099998	22.5	23.0199986	23.6299992	24.1099987	24.6999989	25.3899994	26.289999	27.1199989	28.3299999	29.039999	30.1700001
Background	425388.6	4435170.2	268.700592	14414.61914	0	2	540.5999756	6.6427894	98	7.9058838	23.7667236	114.6008606	152.546875	2739	1784.206543	19.1047516	12.7289038	6.3489776	1314807.125	311811.4688	1002995.625	4062.860596	3572	3661	10.5799999	0.998	0.9760001	2.4400001	21.0900002	1.41	3.9099998	5	6.2599998	6.9699998	7.6900001	8.2200003	8.8299999	9.1799994	9.7399998	10.25	10.5199995	10.7600002	11.9499998	13.1399994	13.5699997	14.3999996	15.4499998	16.6700001	17.7099991
Background	421160.2	4431921.3	30	9206.90625	0	1	355.2999878	22.9018211	6	-11.8786316	-25.9951477	-45.5813599	-28.6888733	2231	1977.494385	19.010191	12.7969856	6.583324	1092455	284555.2813	807899.75	3277.696533	2730	2776	24.1199989	0.9990001	0.983	9.7799997	29.6700001	1.4699999	14.6199999	18.5499992	20.9099998	22.2799988	23.2099991	23.7799988	24.2799988	24.7600002	25.0900002	25.4300003	25.7099991	25.9799995	26.3299999	26.7699986	27.0799999	27.3999996	27.7299995	28.0199986	28.5100002
Background	428966.5	4435576.4	42.7200203	17819.27734	0	1	126	50.0449677	15	-6.510025	-16.2019196	-44.9934998	-89.0814209	3010	1552.012817	20.7614918	13.622282	6.4796505	822903.75	259609.5781	563294.125	2612.189209	2637	2969	21.7600002	0.992	0.8880001	3.22	42.0200005	1.37	8.4899998	15.4899998	16.1800003	16.789999	17.0499992	17.3599987	17.7700005	18.3400002	19.1499996	20.3500004	21.1499996	21.5599995	23.3099995	24.6199989	26.7699986	28.2699986	31.5699997	34.2999992	37.4699974
Background	424412.8	4430718	49.4974747	11994.83203	0	3	337	58.6995163	23	-6.4391479	-13.8510437	-50.7985535	-25.0667725	2500	1879.51294	19.2032413	12.8033047	6.4033661	1200493.125	257246.625	943246.4375	3158.529297	2108	2156	7.2599998	0.998	0.978	3.29	12.1199999	1.4499999	4.0299997	5.04	5.5099998	5.9299998	6.2999997	6.5499997	6.77	6.9699998	7.21	7.4099998	7.6299996	7.8099999	7.96	8.1599998	8.3499994	8.7200003	9.0699997	9.3899994	9.79
Background	419899.8	4433966.9	41.2310562	9117.052734	0	1	336.1000061	46.4813232	15	-3.42276	-20.0111084	-53.3131409	-43.8654785	2227	2046.424316	19.1069241	12.7978487	6.4865046	893610.25	268483.7813	625126.4375	2846.225098	3495	3779	8.3999996	0.997	0.9250001	2.48	20.3699989	1.37	2.03	2.8599999	3.5	4.46	5.3599997	6.1599998	6.8199997	7.3799996	7.9400001	8.5	9.1199999	9.4399996	9.8099995	10.5	10.8599997	11.8599997	12.6300001	14.1499996	15.2599993
Background	427706.1	4430311.9	115	15188.70117	0	4	459.7999878	39.2697334	81	7.105835	14.8418579	77.4115601	107.6278381	2768	1856.391602	19.2397995	12.7413073	6.2402377	1281007.625	298583.0625	982424.625	3705.739014	2211	2613	21.6800003	0.992	0.846	3.8899999	35.2299995	1.4399999	9.2600002	11.6999998	15.7299995	17.9300003	19.5900002	20.5100002	21.1000004	21.3899994	21.7600002	22.5699997	23.3699989	24.0499992	24.4799995	24.8799992	25.2399998	25.8599987	26.9699993	28.6700001	30.1399994
Background	424778.7	4432883.9	324.0756226	12926.00684	0	2	284.8999939	23.2406597	76	-0.4364929	5.3256531	7.9750366	-17.6999207	2604	1801.050171	19.4938736	12.9105673	6.3256211	1333236.75	291894.9688	1041341.75	3975.217285	1837	1926	23.8899994	1	0.9540001	6.5999999	29.4399986	1.37	15.0699997	19	20.0499992	20.5599995	22.1899986	23.0599995	23.4599991	23.9099998	24.2199993	24.5299988	24.8400002	25.2199993	25.5999985	26.6299992	27	27.25	27.8599987	28.1700001	28.6199989
Background	422339.3	4429635	102.591423	9775.871094	0	2	391.1000061	37.0960121	22	-8.5047302	-14.2268982	-35.8805847	-23.2887268	2221	1975.978149	18.8418941	12.8149033	6.7825208	1317669.25	268837.3438	1048831.875	3287.764404	2070	2165	12.3499994	0.997	0.956	1.77	24.3299999	1.37	2.8199999	4.5599999	5.5799999	6.6799998	7.3199997	7.98	8.6799994	9.3699999	10.2399998	11.54	12.4499998	14.0299997	15.5199995	17.2700005	18.4400005	19.039999	19.75	20.8699989	21.8999996
Background	428194	4433290.1	142.3024902	16293.88965	0	1	343.8999939	25.9326935	63	2.0236511	-2.9511719	6.3968506	40.6315308	2926	1720.972168	19.7052689	13.0225239	6.3338127	1076564.625	297805.1563	778759.5	3681.553711	3375	3698	24.9099998	0.994	0.913	5.9200001	34.0200005	1.38	13.8699999	16.9400005	19.6000004	21.4699993	22.1399994	23.1899986	24.4300003	25.2799988	26.0199986	26.7299995	27.2099991	27.6899986	28.0900002	28.3699989	28.6899986	29.0699997	29.5	29.8299999	30.6399994
Background	423315.1	4436132.9	394.2397766	13155.1748	0	2	342.5	34.3656197	1	-22.1620789	-41.7792053	-86.3532715	-58.3164063	2607	1861.155762	19.0910091	12.6834202	6.2714252	1339815.875	272652.4063	1067163.5	3456.820068	2975	3026	21.3699989	1	0.983	2.6599998	35.5299988	1.38	11.0500002	14.4799995	15.2599993	15.8399992	16.2399998	16.7299995	17.0599995	17.5900002	19.1399994	19.9799995	21.6999989	22.6499996	24.7999992	25.6399994	27.2399998	28.4799995	29.539999	31.2999992	33.8999977
Background	420143.8	4432613.2	396.5476074	8582.780273	0	3	449.6000061	51.2994957	58	5.2669067	19.9454346	51.151001	70.2362366	2176	2005.074341	18.9748745	12.8197746	6.6645222	1050953.875	289508.125	761445.75	3283.055664	2909	3054	21.6700001	1	0.9530001	4.0799999	30.7399998	1.4499999	9.7299995	13.0799999	16.0799999	17.8699989	19.3099995	20.289999	20.9799995	21.6599998	22.1899986	22.75	23.539999	23.9799995	24.5100002	25.0900002	25.6899986	26.2600002	26.9899998	27.8400002	28.7999992
Background	425998.5	4428552	431.0452271	13365.33789	0	1	456.2999878	21.4038467	95	16.0646667	39.9269714	75.3027344	87.7032166	2589	1871.229614	19.1041698	12.8133097	6.5176826	1126605.375	307213.7813	819391.5625	4034.949463	2471	2563	17.5299988	0.997	0.964	4.6300001	25.7399998	1.37	7.5499997	11.1300001	13.3999996	14.8699999	15.5299997	16.3400002	16.8500004	17.1900005	17.6900005	18.0900002	18.4400005	19.0299988	19.6000004	20.2099991	20.6800003	21.2700005	22.1999989	23.2399998	24.1499996
Background	423071.1	4438298.8	172.1917572	14280.60352	0	1	297.3999939	41.5271111	36	0.9805603	-0.1422119	-10.6741333	-7.2660522	2668	1723.210571	19.5954704	12.9482317	6.2984219	889153.375	278292.7188	610860.6875	2648.175781	1677	1903	5.8299999	0.9720001	0.881	4.1900001	20.0299988	1.37	1.61	2	2.3499999	2.6099999	2.99	3.3099999	3.6199999	3.9399998	4.3399997	4.8599997	5.25	5.6399999	6.0699997	6.3799996	7.1099997	7.8899999	9.04	14.25	14.8299999
Background	421770.1	4434688.9	0	11061.13574	0	4	257.2000122	11.0451927	0	-25.1453857	-43.5152588	-74.0345154	-109.8304443	2417	1925.343872	19.4002018	12.8783875	6.3551798	1159056.125	267781.9688	891274.1875	2833.331543	2429	2505	17.0799999	0.998	0.97	5.0799999	24.9599991	1.38	3.3299999	9.7799997	12.8899994	14.4200001	15.8199997	16.6999989	17.0100002	17.3899994	17.8599987	18.2099991	18.6299992	19.2199993	19.7700005	20.0699997	20.3699989	20.7600002	21.0799999	21.7600002	22.4499989
Background	423884.3	4431440	135	11637.99414	0	2	500.7000122	42.3984871	91	16.9602966	38.4208984	131.8901062	149.1783752	2469	1876.725098	19.1867142	12.7977467	6.4081235	1402333.25	299813.9375	1102519.25	4035.803467	1523	2013	4.1100001	0.905	0.757	2.47	9.1099997	1.37	1.79	2.0699999	2.29	2.5599999	2.78	2.99	3.23	3.46	3.6999998	3.8999999	4.1300001	4.3800001	4.6700001	4.9499998	5.29	5.5899997	6.0099998	6.6099997	7.1700001
Background	427462.1	4431846.1	83.8152695	15212.52734	0	2	291.2999878	30.8888817	18	-2.4385376	-19.0600586	-55.6523743	-53.1997681	2812	1811.864502	19.5189724	12.8846807	6.2415199	1347656.375	285900.375	1061756	3707.919434	2449	2600	8.1099997	0.988	0.942	1.67	16.3099995	1.37	1.6899999	1.88	2.0599999	2.3	2.8099999	5.4400001	6.5899997	8.3599997	8.9299994	9.4099998	10.1300001	10.5599995	10.9299994	11.25	11.6099997	11.8800001	12.2699995	12.7999992	13.6399994
Background	420977.2	4436854.9	161.0124207	11742.69238	0	1	271.2000122	35.8209686	22	-4.6195679	-8.8310852	-53.7826538	-79.2923584	2463	1986.862549	19.3631458	12.8209505	6.2735057	1010103	277582.3438	732520.6875	3226.50293	2893	2988	17.6099987	0.9990001	0.9680001	3.49	26.3299999	1.37	2.28	9.6300001	12.04	13.21	14	14.6199999	16.2399998	17.5100002	18.3899994	18.9699993	19.8500004	20.5900002	21.539999	21.9699993	22.4899998	22.8799992	23.4799995	23.9099998	24.8899994
Background	424880.4	4434418.2	238.7990723	13622.92578	0	4	399.7000122	71.8478088	46	-1.5619812	-3.5996094	-2.7598572	35.4173584	2669	1839.005005	19.1836033	12.6896191	6.1915746	1004402.938	257485.1875	746917.75	2678.43335	4195	4449	14.75	0.9950001	0.943	2.49	24.7699986	1.37	4.79	7.29	8.8400002	10.1099997	11.29	11.96	12.6499996	13.3699999	14.1899996	15.3699999	15.9699993	16.6499996	17.5599995	18.3899994	19.0699997	19.6999989	20.4399986	21.4899998	22.8599987
Background	421953	4433605.9	89.0224686	10648.23438	0	3	315.3999939	47.2929115	44	-2.1959229	-5.6598816	-21.7315063	-38.6309509	2383	1916.096069	19.4086361	12.916523	6.4207864	1064949.875	278863.375	786086.5625	3380.642578	2853	2865	15.4499998	1	0.9960001	4.5599999	23.1000004	1.67	7.2199998	9.9200001	12.5099993	13.5900002	14.3800001	14.7699995	15.0999994	15.3699999	15.8399992	16.2399998	16.5499992	16.8500004	17.0699997	17.2999992	17.6299992	18.1099987	18.6000004	19.1800003	20.25
Background	428458.3	4434012	167.7050934	16771.66211	0	4	293.2999878	29.2253456	99	8.9647827	27.2172852	51.8611755	21.0016479	2962	1649.897461	20.1567097	13.2745237	6.3844209	1224111.25	292134.7813	931976.4375	3738.162354	1955	2772	10.6199999	0.693	0.705	3.75	17.5499992	1.65	2.96	4.0999999	7.2399998	9.1300001	9.8699999	10.1599998	10.6499996	11.1300001	11.4699993	11.6300001	11.79	11.9799995	12.1499996	12.3599997	12.7699995	13.1700001	13.4799995	13.6899996	14.0199995
Background	420814.6	4435771.9	30	10955.18164	0	1	340	24.0830555	6	-15.7600403	-37.9230957	-49.1810608	-27.5191345	2397	2034.775757	19.0888386	12.7224569	6.3518066	1059096.625	278069.4688	781027.1875	3505.181641	3376	3615	11.29	0.988	0.934	3.0599999	21.6099987	1.37	3.5899999	5.0999999	6.6199999	8.4499998	9.1099997	10.3400002	10.6199999	10.96	11.25	11.4799995	11.7299995	12.0999994	12.5999994	12.8499994	13.6899996	14.5299997	15.04	16.1199989	18.0900002
Background	426344.1	4429680.1	250	13764.61816	0	3	293.7999878	26.9535618	67	2.9938049	18.8452759	8.3999023	-43.9641113	2647	1831.608398	19.5778408	12.98839	6.3972077	1280217	285181.25	995035.75	3501.957764	2454	3015	17.1000004	0.8650001	0.814	2.73	28.2999992	1.37	1.89	4.5999999	7.96	11.71	12.3400002	14.1300001	16.0799999	17.5200005	18.5900002	19.7600002	20.3899994	21.0499992	21.6299992	21.9099998	22.2799988	22.6999989	23.2099991	23.9799995	25.4699993
Background	425693.5	4432522.9	205.2437592	13678.00488	0	1	256.8999939	32.0624504	60	7.9142761	23.3400116	22.4828339	-29.4616089	2675	1757.831299	19.7981396	13.093297	6.3835683	1009325.688	290520.9063	718804.75	3936.077393	1115	2109	4.5699997	0.5700001	0.529	2.1199999	11.1199999	1.37	1.5699999	1.78	2.1299999	2.49	2.9199998	3.1899998	3.3999999	4.1500001	4.46	4.6100001	4.8499999	5.23	5.6700001	6	6.2399998	6.48	6.7199998	7	7.4199996
Background	429027.5	4432568.1	31.622776	16902.31055	0	1	319.2999878	38.0132637	7	-13.2846069	-35.7400513	-90.4562378	-64.7584534	2954	1826.088745	19.4380226	12.8268471	6.2121339	904555.0625	268708.2813	635846.8125	2393.20044	3002	3097	23.1199989	0.9990001	0.969	11.5799999	32.5900002	1.5999999	17.9899998	19.5	20.2999992	21.0200005	21.5299988	22	22.3599987	22.789999	23.0499992	23.3199997	23.6499996	24.1499996	24.6199989	24.9699993	25.3199997	25.789999	26.3599987	27.2999992	28.3699989
Background	420245.4	4437847.6	53.1507301	11833.78223	0	2	290.2999878	27.4590588	27	-7.5558167	-16.5606079	-37.617157	-56.3106079	2463	1985.162598	19.3392315	12.8117857	6.2769322	1327805.875	278073.5	1049732.375	3530.675293	2215	2275	16.8799992	0.9990001	0.974	7.4199996	21.9799995	1.39	9.6799994	13	14.0699997	14.7799997	15.3699999	15.8899994	16.3899994	16.9200001	17.3899994	17.8099995	18.0900002	18.3500004	18.6700001	19.0799999	19.4599991	19.8400002	20.2299995	20.6700001	21.1099987
Background	424148.5	4435410.9	350.4639893	13452.40723	0	2	509.3999939	25.8480644	47	-4.250824	-7.1296692	42.0681152	94.7817993	2646	1848.106812	18.7761021	12.6604156	6.5352349	1340775.875	300475.4375	1040300.375	3713.873779	2906	3407	15.9499998	0.984	0.853	3.26	23.539999	1.37	2.24	4.8099999	7.8399997	11.5599995	13.2699995	15.5	15.96	17	17.9799995	18.7399998	19.0900002	19.4300003	19.6599998	19.8500004	20.0200005	20.2199993	20.5900002	21	21.5100002
Background	427563.8	4434734	312.5700073	16195.07715	0	4	274.2000122	20.5547676	84	5.8314819	23.7388306	41.5940399	10.9091187	2901	1635.98999	20.1123009	13.2067719	6.2994561	1285289.375	292111.1563	993178.1875	3708.855225	3858	4434	25.3899994	0.9900001	0.8700001	3.6199999	36.2000008	1.5999999	8.1999998	12.4699993	18.4200001	20.2999992	22.6599998	23.6399994	24.1700001	25.2600002	26.5599995	27.4399986	27.8699989	28.8400002	29.3099995	29.8199997	30.5499992	32.2199974	32.8800011	33.6300011	34.7099991
Background	424636.4	4430266.7	239.2697296	12140.68066	0	3	404.1000061	44.8385735	51	-12.9158325	1.4346313	13.9510803	33.8638916	2512	1886.818237	19.1536674	12.7825003	6.4113326	1152403.25	274821.75	877581.5	3114.554932	1370	1654	7.5099998	0.8930001	0.8280001	2.04	14.5099993	1.38	2.6099999	3.29	4.2399998	4.6199999	5.1199999	5.3499999	5.5999999	6.0799999	6.7799997	7.2199998	7.8999996	8.3800001	8.8599997	9.4799995	10.1399994	10.7199993	11.3499994	11.9399996	12.6899996
Background	423985.9	4436764.6	112.3610229	14067.24316	0	3	376.2999878	34.6646423	50	10.6815796	2.3444519	-68.8482361	-34.2485046	2687	1792.755615	19.2582512	12.7157898	6.166914	1046995.5	285490.0313	761505.4375	3177.510742	3083	3289	9.8400002	0.992	0.937	1.86	17.2999992	1.38	2.53	3.4499998	4.2199998	5.3499999	6.1399999	6.9899998	7.8299999	8.5999994	9.3199997	9.8899994	10.5500002	11.4799995	12.2799997	13.1899996	13.6899996	14.3400002	15.4499998	16.0200005	16.4099998
Background	422684.9	4434327.9	90.1387787	11638.70313	0	4	288.7999878	38.5050201	46	7.4973145	3.4109802	-28.8761292	-65.1273804	2477	1895.845093	19.4625969	12.905942	6.3461194	1254176.875	279288.7188	974888.125	3330.536865	3030	3153	19.1099987	0.997	0.961	5.1099997	25.6499996	1.42	11.9299994	14.5	15.2199993	16.2299995	16.8699989	17.4099998	17.9099998	18.6599998	19.1999989	19.7299995	20.1800003	20.6899986	21.3699989	21.7999992	22.2399998	22.6000004	23.1099987	23.539999	24.3400002
Background	427929.7	4430672.9	295.8462524	15454.55469	0	4	475.1000061	27.260355	56	3.1939087	7.8553162	63.9249878	106.79422	2801	1879.174072	19.1558304	12.7247667	6.2909861	1130820.875	306015.8125	824805.125	3985.974609	1720	2292	8.04	0.822	0.7500001	1.76	16.6999989	1.37	1.9499999	2.45	3.03	3.4499998	3.8599999	4.3299999	6.23	7.0499997	7.6299996	8.2799997	9.5500002	9.9200001	10.1599998	10.6099997	11.1899996	11.8800001	12.7199993	13.3899994	14.6099997
[truncated: 116,954 more rows]
[truncated: 34 more columns]
