# Supplementary material for: Marbled murrelet habitat suitability in redwood timberlands of Northern Coastal California utilizing LiDAR-derived individual tree metrics
Source: PLoS One. 2025 Feb 20;20(2):e0307726. doi: 10.1371/journal.pone.0307726 (PMC11841878; doi:10.1371/journal.pone.0307726)
Supplement: S1 File — (ZIP) [file pone.0307726.s001.zip › Supplemental/MAMU_Batch_Example_Local_SWD.bat]

java -mx7000m -jar maxent.jar environmentallayers=SWD\Background_SWD.csv ^
samplesfile=SWD\Sample_SWD.csv ^
outputdirectory=\Run_Output\Filename ^
-P -J outputformat=Logistic outputfiletype=asc randomtestpoints=20 betamultiplier=2.0 maximumbackground=200000 replicates=10 ^
responsecurves jackknife randomseed replicatetype=bootstrap writeplotdata -m 5000 adjustsampleradius=-5 threads=7 noprefixes ^
projectionlayers=\MAXENT\layers_mxe ^
