# Supplementary material for: Marbled murrelet habitat suitability in redwood timberlands of Northern Coastal California utilizing LiDAR-derived individual tree metrics
Source: PLoS One. 2025 Feb 20;20(2):e0307726. doi: 10.1371/journal.pone.0307726 (PMC11841878; doi:10.1371/journal.pone.0307726)
Supplement: S1 File — (ZIP) [file pone.0307726.s001.zip › Supplemental/Sample_SWD.csv]

Species	XCoord	YCoord	EucDist_PerStrms	Coast_Dist_5m	ZCI_5m	Aspect_4d_5m	Elev_5m	Slope_p_5m	sp2000_5m	TPI_150	TPI_300	TPI_1000	TPI_2000	GDD_5m	PPT_5m	TMAX_5m	TMEAN_5m	TMIN_5m	AreaSol	AreaSolDif	AreaSolDir	AreaSolDirDur	abv	all	avg	cov	dns	kur	max	min	p05	p10	p15	p20	p25	p30	p35	p40	p45	p50	p55	p60	p65	p70	p75	p80	p85	p90	p95
MAMU	421384.5	4481847.1	386.9431458	33438.56641	0	3	359.4126282	65.1956177	43	-5.5892944	-8.7519531	50.8194275	105.3302612	2439	1363.202393	18.7957249	12.8621073	6.9277143	1225509.625	269168.4688	956341.1875	3298.447266	1994	2178	13.2699995	1	0.92	3.3699999	24.6499996	1.55	3.9499998	8.2200003	9.5199995	10.0999994	10.7399998	11.5099993	12.2799997	12.6399994	12.8999996	13.1199999	13.5099993	13.7799997	14.0499992	14.3899994	15.1999998	16.9400005	17.9300003	19.7700005	21.4200001
MAMU	420368	4482528.9	36.4005508	32233.65625	1	4	374.1637878	55.2759247	62	-4.4176331	8.5777588	63.5538635	119.6821442	2365	1353.820679	18.099268	12.4408827	6.7749867	960758.0625	283804.5625	676953.5	3365.651611	2643	2978	32.8199997	0.97	0.89	3.6799998	48.7399979	1.38	16.9599991	20.6000004	24.2699986	26.8099995	29.1199989	29.7099991	31.0199986	32.0299988	33.3999977	34.3400002	35.1899986	35.7700005	36.2900009	36.9699974	37.4199982	38.1299973	40.0699997	45.2099991	45.8400002
MAMU	419966.5	4482167.9	49.2442894	32195.94141	1	2	280.7332458	51.1285095	32	-12.4931946	-20.2594604	28.8368073	53.6553955	2359	1334.617432	17.2152462	11.9578218	6.6959009	1354469.625	270837.0938	1083632.5	3708.178955	4463	4592	54.8600006	0.9899999	0.97	3.72	74.0499954	1.55	29.2099991	34.7099991	38.5699997	42.8699989	45.4399986	48.4899979	50.5	53.3799973	57.3199997	58.6800003	60.2999992	62.329998	65.0899963	65.9899979	66.6299973	67.25	68.0199966	68.8600006	71.8899994
MAMU	421796.1	4482889.9	109.6585617	33046.25781	0	3	345.6347351	55.7635002	49	-0.2140503	-1.1940613	22.4232788	69.2761841	2422	1382.236084	18.0617619	12.4312773	6.8007932	1115365.875	276757.8125	838608.0625	3283.487793	4143	4247	45.4500008	1	0.98	6.1700001	57.4099998	1.5599999	25.8799992	33.8199997	37.4199982	40.3099976	42.2900009	43.6499977	44.8799973	45.8099976	46.829998	48.0999985	48.8999977	49.6699982	50.7000008	51.5099983	52.079998	52.6299973	53.1299973	53.9199982	54.8600006
MAMU	421907.9	4482649.3	0	33287.57813	0	3	334.063446	88.8465805	4	-19.9166565	-34.7949829	6.6113281	65.2287903	2435	1378.588135	17.9389839	12.3701639	6.8013444	988120.125	227658.2188	760461.9375	2633.577393	1223	1674	29.7199993	0.87	0.73	2.1599998	47.0200005	1.37	1.48	1.65	1.99	3.25	5.8899999	32.8099976	35.4799995	36.1300011	36.5499992	37.0699997	37.9599991	38.7700005	39.4899979	40.079998	40.4899979	41.3899994	41.9899979	42.6399994	45.8899994
MAMU	421440.4	4481883.8	387.1046448	33458.45313	0	2	354.2669373	37.0643959	27	-8.5610962	-21.9539185	40.9182739	99.0585632	2441	1364.420532	18.8123226	12.8758688	6.9388194	1336089.375	286196.5625	1049892.875	3609.866455	2556	2630	40.5	1	0.97	7.6999998	52.25	1.4	14.1499996	31.9599991	35.9599991	37.5599976	39.1699982	39.7599983	40.5699997	41.2199974	41.9099998	42.8099976	43.4199982	44.079998	44.7999992	45.2199974	46.0900002	46.8799973	47.5299988	48.7099991	49.8199997
MAMU	420861.6	4482004.2	148.0709229	32954.14063	0	4	406.1479187	67.041214	89	13.989502	33.430481	102.0031433	159.0431213	2408	1356.444336	18.5870266	12.7142153	6.8391976	1112227.375	279417.3438	832810.0625	3367.62207	2270	2708	12.1999998	0.91	0.84	2.01	25.5599995	1.37	2.23	4.0499997	5.5699997	6.3299999	7.3299999	8.8400002	9.3000002	9.96	10.7600002	11.4899998	12.4399996	13.5299997	14.8999996	16.4499989	17.3400002	17.8899994	19.4399986	20.4799995	22.4099998
MAMU	421537.6	4482565.7	102.9562988	33065.10156	0	1	456.0278931	19.2717915	97	9.513855	29.3162537	101.1746216	190.9593201	2420	1376.457642	18.6705284	12.7958422	6.9197812	1141700.25	307650.1563	834050.0625	4100.388672	2929	3249	29.0900002	0.98	0.9	4.4699998	40.8699989	1.4599999	17.6399994	21.4799995	23.4599991	24.7099991	25.5799999	26.2299995	27.1700001	27.9300003	28.7999992	29.1999989	30.2299995	30.9899998	31.4899998	32.2700005	33.3699989	35.25	36.1800003	37.2399979	38.1100006
MAMU	420716.8	4481713.4	264.0549316	33050.50391	0	4	307.8091125	56.4982224	77	21.2817688	37.1658325	55.6162567	65.6569061	2412	1349.087524	18.2357731	12.5337572	6.8297057	1165580.75	278440.2813	887140.4375	3508.459229	1698	1715	29.9699993	1	0.9899999	4.1300001	36.6599998	9.4899998	23.6499996	25.0599995	26.0499992	26.6999989	27.6499996	28.3199997	29.1499996	29.6199989	29.9899998	30.5100002	30.8999996	31.289999	31.8299999	32.2700005	32.8199997	33.3999977	33.9300003	34.3499985	35.0099983
MAMU	420122.2	4482149.6	87.3212433	32320.69727	1	2	305.6269531	66.5730591	66	-8.5253601	-5.7075806	39.2753296	72.3182678	2367	1338.88916	17.3864174	12.0568523	6.7233186	1306895.5	265227.9375	1041667.625	3572.194092	1990	2031	40.7099991	1	0.98	3.9599998	59.9799995	2.1199999	19.5100002	25.6499996	30.2399998	33.2700005	35.6199989	36.8899994	38.9799995	41.7700005	43.6499977	44.1499977	44.6399994	45.5	46	46.9799995	47.1800003	48.4500008	48.9699974	51.2399979	52.5699997
MAMU	420579.6	4482380.2	250.4496002	32485.81055	0	3	388.6410522	52.59095	41	-0.3846741	9.7141418	65.2602844	135.1447754	2381	1356.740479	18.2337742	12.5111828	6.7825794	1206704.5	275251.375	931453.125	3269.013916	1198	1396	15.7599993	0.9899999	0.86	3.4199998	48.8499985	1.48	3.9099998	4.3499999	5.0999999	5.79	7.6599998	9.6099997	10.5699997	11.8599997	13.0099993	14.0999994	14.8399992	15.2199993	16.1299992	17.4899998	19.5	24.7600002	27.2199993	33.5900002	38.7399979
MAMU	419838.8	4482069.3	47.1699066	32173.63867	1	4	223.8673401	29.438694	12	-14.1480408	-32.2221069	-4.0079651	5.8506012	2356	1329.361084	17.0372429	11.8529835	6.6637211	1260821.25	271561.6563	989259.625	3605.965576	2842	2846	40.1499977	1	1	4.1500001	60.3899994	8.8199997	22.5599995	29.1299992	30.9899998	33.6499977	35.9199982	37.5200005	38.1399994	38.5699997	39.0900002	40.6299973	40.9699974	42.9300003	45.5699997	45.7599983	46.5	47.3999977	49.3600006	50.8600006	52
MAMU	420433.4	4481815.3	35	32773.04688	0	2	219.1324005	30.9288521	14	-7.8844757	-23.9077759	-30.4408722	-15.5689697	2394	1342.696289	17.6541595	12.221509	6.7872133	1310120.5	277370.0313	1032750.438	3545.113281	2027	2050	40.7700005	1	0.9899999	3.75	53.0399971	1.4699999	26.5499992	27.5599995	31.2299995	35.1300011	36.4699974	38.5599976	39.3099976	40.7599983	42.0099983	42.8099976	43.5599976	44.1800003	45.2099991	45.579998	46	46.7599983	48.2899971	49.3999977	50.2999992
MAMU	421622.7	4482176.3	157.0031891	33390.32813	0	2	431.0199585	23.5251122	28	-6.872406	-9.6013489	88.3141174	171.4096069	2439	1370.077759	18.6982594	12.8208179	6.9429355	1351397.125	296190.4063	1055206.75	3654.857178	2493	2580	34.0900002	1	0.97	6.5499997	43.5499992	2.1699998	16.5900002	24.4300003	28.2199993	30.4599991	31.8999996	33.5599976	34.1800003	34.6499977	35.3699989	36.0599976	37.0400009	37.5699997	38.0400009	38.5099983	38.9699974	39.5499992	40.1800003	40.9300003	41.6499977
MAMU	420629.1	4481895.5	140.8012848	32857.17188	0	4	284.1062012	40.1388245	31	5.1419983	-7.796814	10.5713501	42.9776001	2401	1349.284668	18.1409283	12.4752417	6.8073816	1284693.25	284447.0625	1000246.25	3656.091065	2115	2185	34.6399994	1	0.97	3.3199999	48.1299973	1.6999999	12.5900002	16.7399998	18.2099991	27.2099991	30.5299988	33.6199989	35.7299995	37.7199974	38.2599983	39.1800003	39.8600006	40.3600006	40.6499977	41.0299988	41.4799995	41.8799973	42.25	42.7700005	43.4399986
MAMU	420375	4482406.9	156.2850037	32323.63672	1	1	417.1737671	62.7392426	93	23.4365845	49.5739746	109.8137512	167.014801	2370	1351.67395	17.9985085	12.3886347	6.772501	837781.875	283168.3438	554613.5	2957.354004	2236	2283	30.1599998	1	0.98	6.3399997	39.4500008	1.87	22.539999	25	26.6099987	27.2199993	27.7799988	28.3699989	28.9799995	29.5100002	29.9899998	30.4399986	30.7999992	31.2199993	31.7699986	32.579998	33.3400002	34.1599998	34.829998	35.7299995	36.9399986
MAMU	421737	4482737.8	35	33100.68359	0	3	372.7841797	65.8264313	53	-13.7224426	-6.2155762	37.1372986	101.6584167	2424	1379.911133	18.2725677	12.5615091	6.850142	1105193.75	258650.6875	846543.0625	2971.804199	3172	3479	50.5900002	1	0.91	16.7600002	58.4300003	1.4299999	39.5099983	44.3400002	46.4199982	47.6100006	48.6499977	49.6599998	50.6499977	51.2199974	51.9199982	52.5200005	53.3400002	53.9399986	54.5200005	54.9300003	55.2899971	55.7899971	56.3600006	56.7599983	57.3600006
MAMU	421477.8	4481855.4	425	33501.09766	0	2	344.4763184	17.1109238	16	-5.4839783	-19.987854	34.2219238	88.4882965	2443	1364.315552	18.7599354	12.8464622	6.9324555	1308615.25	289467.4375	1019147.813	3662.115234	2136	2193	34.7999992	0.9899999	0.97	5.0699997	45.0999985	1.49	19.5100002	24.6000004	28.539999	30.0799999	32.3899994	34.0699997	35.0299988	35.9399986	36.2900009	36.8899994	37.2900009	38	38.3499985	38.9099998	39.1599998	39.7700005	40.5	41.3799973	42.2399979
MAMU	420746	4482577.4	11.1803398	32476.16211	0	1	395.0802612	44.6320496	69	-0.0987549	14.3495483	52.8365479	130.3962402	2382	1365.129273	18.390871	12.5881948	6.7778144	926014.125	285091.7813	640922.375	2786.483887	715	1197	24.5100002	0.68	0.6	1.4499999	59.9399986	1.37	1.4599999	1.5799999	1.7099999	1.89	2.4199998	3.3799999	13.0099993	13.79	17.9699993	18.5100002	21.2199993	35.7299995	37.1100006	46	46.1599998	46.7599983	48.079998	48.75	54.9899979
MAMU	421579.8	4482443.7	93.4077072	33178.61719	0	3	468.792572	65.673027	94	17.7306824	26.1224976	112.2825928	206.4320984	2427	1374.589722	18.691946	12.812995	6.9330525	1270379.5	280630.9375	989748.625	3554.19751	2929	2992	32.25	1	0.98	3.6999998	47.9500008	1.39	13.2599993	19.0900002	23.789999	25.7299995	27.3599987	29.7199993	31.2199993	32.7700005	33.8400002	34.4599991	35.2399979	35.9500008	36.8699989	37.7000008	38.7000008	39.3899994	40.5299988	41.4500008	42.7099991
MAMU	420771.7	4482283.3	120.1041183	32696.20703	0	2	364.6633301	68.8215332	29	-7.2539063	-19.3383179	35.5567932	111.9883575	2394	1359.830811	18.4772606	12.6436501	6.8052592	1323875.625	243308.8281	1080566.875	3487.950684	928	937	48.4399986	1	0.9899999	5.5599999	60.4499969	13.4799995	31.9499989	35.9699974	38.6399994	43.75	46.2700005	46.7399979	47.2599983	48.3199997	50.2399979	50.9300003	51.2599983	51.5900002	52.4799995	53.7700005	54.0699997	54.4300003	55.8799973	58.4499969	59.7700005
MAMU	420459.2	4482604.1	107.7032928	32247.49023	0	1	402.7180481	42.6433525	95	14.7781982	33.5904236	82.464386	142.489624	2367	1357.79187	18.1848621	12.4842024	6.7756028	979400.4375	295873	683527.4375	3740.920898	3265	3430	39.8499985	1	0.95	5.2799997	63.1800003	1.5899999	18.2399998	29.5599995	32.5299988	35.4099998	36.8699989	37.8499985	39	39.7900009	40.8499985	41.3699989	42.0699997	42.7099991	43.4599991	44.2999992	45.1299973	45.9199982	46.4399986	47.7799988	49.3099976
MAMU	421648.4	4482965.1	144.2220459	32880.83203	0	1	387.0109253	46.6517601	96	16.805603	37.2897339	62.668457	105.7424011	2411	1382.882202	18.1612167	12.4822044	6.8021855	963739.3125	290800.875	672938.4375	3664.904297	2893	3159	38.579998	1	0.92	6.9499998	48.9699974	1.37	29.4299984	31.8699989	33.3600006	34.8099976	36.0400009	37.1399994	37.7900009	38.6399994	39.1299973	39.5499992	39.9500008	40.4099998	40.8999977	41.2999992	41.7599983	42.25	42.8799973	43.8099976	45.2999992
MAMU	421551.9	4482078.3	218.2888031	33406.42969	0	2	409.6765747	9.2913857	8	-4.462677	-15.8774719	74.7417603	152.004425	2439	1367.863648	18.8034248	12.8789415	6.9540019	1288123	295234.4375	992888.5625	3684.016357	3657	3684	45.0299988	1	0.9899999	8.5299997	56.7099991	1.55	33.0999985	36.7900009	38.829998	40.3999977	41.7900009	42.7799988	43.7999992	44.7000008	45.7399979	46.3999977	46.9500008	47.829998	48.3699989	49.0099983	49.8999977	50.5399971	51.5299988	52.1800003	53.4799995
MAMU	420830.2	4482158.5	5	32825.67188	0	4	362.0714417	43.2079887	0	-18.1524048	-20.6868896	41.6010437	112.3791351	2401	1358.604004	18.5611267	12.6945763	6.8246999	982643.375	238729.9375	743913.4375	2716.391113	1253	1651	23.5	0.83	0.76	2.24	38.7799988	1.37	2.5699999	4.21	7.1399999	10.1199999	12.2299995	22.1499996	22.8099995	25.4799995	26.2799988	27.25	28.0100002	28.5499992	29.2399998	30.4499989	31.3400002	32.6899986	34.1899986	35.5699997	36.4799995
MAMU	420302.9	4482308.9	245	32338.65039	1	2	383.1271667	69.3835907	91	10.7662964	30.8557434	87.8196716	138.5277557	2370	1347.321777	17.7997913	12.2818394	6.7587337	1371721.25	270484.3125	1101237	3683.474609	989	1276	17.2399998	0.91	0.78	3.02	43.6100006	1.37	6.3699999	9.6399994	10.7699995	11.5999994	13.3699999	13.9399996	14.2999992	14.6399994	15.5499992	15.8499994	16.1700001	16.7199993	18.1599998	21.1199989	21.7799988	23.1099987	27.0999985	28.8599987	29.0799999
MAMU	421502.3	4482629.8	104.0432587	32998.92578	0	1	436.6358337	40.9116974	83	3.5293884	19.5694885	83.3623352	169.8513184	2417	1377.190186	18.6535206	12.7819347	6.9087138	979363.0625	297399.4375	681963.625	3683.383301	3588	3959	35.8999977	0.97	0.91	7.0699997	49.1899986	1.37	12.2199993	26.1199989	29.3599987	31.5	32.7399979	34.4099998	35.5400009	36.4399986	36.9599991	38.0400009	39.2299995	39.9300003	40.7099991	41.5099983	42.1100006	42.5299988	42.9799995	44.079998	46.4799995
MAMU	420219	4481944.6	259.8557434	32531.96875	1	2	287.9561462	53.7804451	76	9.6161499	28.7763672	36.2746735	56.7477417	2379	1338.571777	17.3745785	12.061636	6.7461495	1356916.125	273883.3438	1083032.75	3602.970459	1919	1977	45.7199974	1	0.97	22.2399998	51.829998	2.3	38.829998	41.0299988	42.1399994	42.9099998	43.8899994	44.4199982	45.2899971	45.6899986	46.0999985	46.7700005	47.3199997	47.7999992	48.25	48.5699997	48.8699989	49.1100006	49.3699989	49.7199974	50.1599998
MAMU	421926.7	4482907.2	11.1803398	33130.77734	0	4	290.5544739	55.4644089	5	-22.1137085	-29.1426392	-21.9612122	14.2870483	2426	1382.165894	17.6988468	12.2147417	6.7306356	930234.8125	238814.2344	691420.5625	2592.881836	2664	2784	32.8600006	1	0.96	6	45.4599991	4.6599998	19.7299995	25.789999	28.3199997	29.9699993	30.5499992	31.25	31.6599998	32.25	32.9899979	33.4699974	34.0299988	34.8999977	36.0099983	36.7399979	37.1599998	37.6899986	38.4799995	39.3499985	41.3799973
MAMU	420671.4	4482456	151.1621704	32503.42578	0	4	385.3408203	60.6196976	36	-12.1566772	-3.346405	51.4104614	127.3226624	2383	1360.891968	18.3616486	12.57621	6.7839379	1181255.25	258570.7188	922684.5625	3097.702637	1563	1646	20.0200005	1	0.95	3.6899998	27.7999992	1.42	15.5999994	16.3299999	16.8899994	17.289999	17.6099987	18.0499992	18.6199989	18.9300003	19.289999	19.7399998	20.3699989	20.8999996	21.3899994	21.8099995	22.2600002	23.1499996	23.789999	24.3500004	25.6399994
MAMU	421515.6	4482853.7	68.0073547	32859.89063	0	1	371.8069763	73.018425	39	-7.4839478	-2.4360962	34.3753052	95.6175232	2409	1380.671753	18.410387	12.6302471	6.8483124	735335.25	272168.2188	463167.0625	2740.807129	5033	5224	47.5999985	0.9899999	0.96	6.21	63.1699982	1.41	33.6599998	38.0999985	40.8600006	42.079998	43.2700005	43.9599991	45.2999992	46.6199989	47.5099983	48.4099998	49.2899971	49.9300003	51.3899994	52.5900002	53.5900002	54.5200005	55.4699974	57.5099983	59.5399971
MAMU	421749.4	4481981.3	321.4031677	33614.24609	0	4	416.0611267	57.6790657	75	-0.1641846	7.4911499	100.1037598	154.378418	2452	1367.677734	18.5561562	12.7439566	6.9317007	1289634.125	279605.6563	1010028.438	3503.707031	2320	2386	36.7399979	1	0.97	1.4699999	68.9799957	1.49	11.2799997	12.7699995	13.4099998	16.9599991	19.2700005	21.4200001	24.0499992	26.5100002	28.7099991	33.4500008	38.7999992	47.9399986	48.6100006	56.0499992	57.8499985	58.9399986	60.0699997	60.6599998	61.2799988
MAMU	420727.9	4482061.5	61.8465843	32815.02344	0	4	338.961853	25.1895428	57	-3.1126404	-3.8551025	36.8912659	93.0771637	2400	1354.495361	18.452055	12.6330509	6.8114896	1244227.25	284324.4063	959902.8125	3309.450684	2265	2481	36.8600006	0.9899999	0.91	6.0699997	47.0900002	1.5699999	14.8999996	19.7799988	33.0900002	34.3899994	35.3499985	35.8699989	36.6100006	37.6699982	38.2099991	38.6899986	39.579998	40.7199974	41.4899979	41.9300003	42.3899994	43.2399979	44.0299988	44.7399979	45.4699974
MAMU	420504.3	4482201.9	113.137085	32555.65234	0	2	330.0005188	35.5943604	47	-3.6216125	-8.5174255	26.6869202	84.1797943	2384	1350.997925	18.0334244	12.4085226	6.779562	1312856.25	279272.6875	1033583.563	3428.399414	2571	2651	49.9899979	1	0.97	8.9700003	66.3499985	1.4599999	35.0599976	39.5099983	42.2799988	44	45.3699989	46.6899986	48.579998	49.1499977	50.6399994	51.7599983	52.75	53.8999977	55.3499985	55.9899979	56.6800003	57.5	58.7599983	59.9699974	62.0099983
MAMU	421685.9	4482532.8	121.7579575	33199.98828	0	3	432.9600525	60.6147385	78	12.6958008	17.1945801	84.0051575	167.6930847	2429	1376.717285	18.5166454	12.7132797	6.9093847	1302063.375	274969.3125	1027094.063	3591.92749	2111	2242	18.0900002	1	0.94	3.6399999	27.4799995	1.37	2.6799998	3.4399998	12.9399996	14.3899994	16.2799988	16.8099995	17.4200001	18.25	19.25	20	20.5900002	21.3099995	21.789999	22.1399994	22.7199993	23.289999	24.039999	24.4899998	25.4899998
MAMU	420755.9	4481766.3	289.3527222	33040.99219	0	4	313.5466003	42.9246635	72	5.5842285	18.8809204	50.1374512	70.3017883	2412	1350.753174	18.3164387	12.5751953	6.8318682	1066383.25	278990.2188	787393.0625	3248.512451	2296	2472	21.5	1	0.93	3.3999999	36.8699989	1.4499999	12.0099993	13.5699997	15.5899992	16.6999989	17.3999996	17.9200001	19.3699989	20.0799999	21.0299988	21.4599991	22.0699997	22.8199997	23.3199997	24.2099991	25.3099995	26.5499992	27.539999	28.4599991	34.6599998
MAMU	420472.5	4482117.2	83.2165833	32592.88867	0	2	296.8887939	50.1681671	29	-4.1581726	-18.9855652	4.5718689	54.2805176	2385	1348.425537	17.9227066	12.3511276	6.776413	1293360.5	265698.5938	1027661.938	3141.802246	2887	2902	42.9699974	1	1	4.4499998	54.2099991	2.4400001	24.1599998	29.6099987	34.0699997	37.7999992	40.3899994	41.4199982	42.6699982	43.7199974	44.6800003	45.2899971	46.1599998	46.6499977	47.3499985	48.1899986	48.9699974	49.4599991	50.1399994	51.0599976	51.5499992
MAMU	420868.9	4482347.9	139.4632568	32720.88477	0	4	398.4475403	34.9546204	54	-6.0577698	-1.1925964	58.401123	142.2068176	2396	1363.080078	18.5544052	12.6883936	6.8172922	1301986.25	289894.6875	1012091.625	3564.699219	2918	2989	53.6199989	1	0.98	10.6700001	66.2200012	1.4	35.0900002	45.3499985	47.9500008	50.3899994	52.0900002	53.5	54.1999969	54.5399971	55.0099983	55.5699997	55.9099998	56.4199982	56.9099998	57.7099991	58.6399994	59.9300003	60.7399979	61.8400002	62.579998
MAMU	419908.4	4482033.7	25	32247.99805	1	4	229.0870209	33.8767738	13	-4.5914764	-23.7929993	-3.165741	8.2987823	2361	1331.044678	17.0705032	11.8786535	6.682404	1240516.625	277028.6563	963487.9375	3640.98584	2409	2551	47.1499977	1	0.94	6.8999996	60.2700005	1.5599999	23.6299992	34.9899979	39.3999977	43.2999992	44.2199974	46.5900002	46.7899971	48.7599983	49.8899994	50.4799995	51.0399971	51.1800003	51.3699989	51.7999992	53.1100006	53.4899979	54.1499977	55.6699982	56.2599983
MAMU	421882.8	4482505	7.0710678	33365.25781	0	1	354.6537476	44.9780884	2	-21.2985229	-45.3737793	21.2016602	88.1438904	2440	1376.597534	18.1181049	12.4834194	6.8487334	879194.9375	255461.5	623733.4375	2828.645264	166	675	27.3899994	0.26	0.25	2.53	48.8600006	1.37	1.49	1.65	14.6499996	14.8800001	26.0699997	26.4599991	26.5100002	26.5599995	26.6800003	26.7099991	26.8099995	26.9599991	29.5900002	31.1299992	39.8600006	44.7899971	44.9399986	45.0399971	45.1399994
MAMU	421486.4	4482144	140.3566895	33314.58203	0	2	435.9690552	62.9215546	51	-7.6542358	-5.6580505	92.6708679	179.1568909	2433	1368.653442	18.8657074	12.9113026	6.9561658	1352078	278646.0313	1073432	3656.563477	1891	2312	21.7099991	0.98	0.82	2.29	44.3199997	1.39	3.98	9.5999994	10.3899994	14.0499992	15.2399998	15.5799999	16.1000004	19.7299995	20.3599987	20.9699993	22.3400002	24.7600002	26.3599987	27.0599995	28.1999989	32.4099998	33.1699982	34.9799995	36.6300011
MAMU	420922.3	4481953.5	195.2562408	33032.07422	0	4	425.6201477	68.7060547	84	19.6129761	45.7615967	123.0661926	178.3051605	2413	1356.98645	18.629755	12.741334	6.8508306	1282557.875	278657.2813	1003900.625	3712.772217	2552	2987	31.9899998	0.84	0.85	7.8699999	40.9199982	1.38	17.0699997	22.0299988	27.25	28.3099995	29.5699997	30.8599987	31.7099991	32.5299988	33.3499985	33.8800011	34.2700005	35.0499992	35.9399986	36.4199982	37.079998	37.9099998	38.3999977	39.0900002	39.7700005
MAMU	421603.3	4482705.5	99.2471695	33019.87891	0	4	435.8803711	20.1142483	97	15.043396	37.1168518	91.5675354	165.9625244	2419	1378.86438	18.4563599	12.6663017	6.875123	1180090.875	306017.625	874073.3125	4084.106934	7266	7533	50.4500008	1	0.97	4.27	69.8499985	1.37	30.8899994	36.1100006	39.2799988	41.6699982	43.1699982	44.3999977	45.3400002	48.6599998	50.3199997	51.6800003	53.3899994	54.4099998	56.3600006	58.0599976	58.7299995	59.9899979	64.3699951	65.0800018	67.3499985
MAMU	421827.1	4481819.8	487.5704956	33784.85156	0	4	388.1506958	52.3330269	73	1.7389221	14.7449341	92.9861755	123.6057434	2461	1365.7771	18.3535404	12.6204233	6.8873057	1081487.375	274780.0938	806707.25	3293.644775	1459	1516	18.6499996	1	0.96	4	27	1.49	9.9099998	12.46	14.6599998	15.8499994	16.6800003	17.3199997	17.7600002	18.0100002	18.6599998	19.0299988	19.3699989	20.0599995	20.7799988	21.3799992	21.7399998	22.1999989	23.0199986	23.6700001	24.6800003
MAMU	420780.2	4482541.8	47.1699066	32525.62891	0	1	412.9708252	53.1223984	83	11.299469	28.5522156	69.3002319	149.4671631	2385	1365.177368	18.4368916	12.6159849	6.7877507	853587.3125	279767.625	573819.6875	2500.671387	2171	2596	29.0499992	0.97	0.84	3.0799999	44.1699982	1.38	3.21	4.3899999	17.0699997	18.7700005	22.0200005	27.1499996	29.3400002	30.2099991	31.9200001	32.6899986	34.2299995	35.2299995	36.2900009	36.8800011	37.7700005	38.5299988	39.0200005	40.5	41.8400002
MAMU	421628.9	4482411.4	60.2079735	33235.8125	0	3	435.4445496	32.1055527	56	-4.61026	-4.8889465	80.9899902	173.1122742	2430	1374.324341	18.6367245	12.7831211	6.9288006	1163529.625	286947.75	876581.8125	3416.081543	2315	2489	44.7399979	0.9899999	0.93	7.02	59.2700005	1.4	17	34.2900009	38.579998	40.0999985	42.0699997	43.1100006	43.9599991	44.75	45.5900002	46.9500008	47.4399986	48.2599983	49.8999977	51.0599976	52.1999969	53.079998	53.5399971	54.3699989	56.5900002
MAMU	420635.3	4482251	121.6552505	32618.8125	0	2	325.5351257	70.2837753	10	-22.1974182	-36.4440613	7.8565979	75.9344788	2388	1355.803467	18.2884407	12.5420427	6.7910318	1255988.375	235795.2969	1020193.125	2946.100342	2259	2502	39.25	0.98	0.9	7.3499999	52.6599998	1.38	25.3599987	29.3899994	32.5299988	33.7599983	35.0200005	36.079998	37.2399979	39.1499977	39.7999992	40.8499985	41.7999992	42.3899994	43.5499992	44.4199982	45.3199997	46.7000008	47.8499985	48.7899971	49.8799973
MAMU	421473.9	4482928	15	32776.40234	0	4	342.6728516	16.0847111	23	-8.7367859	-14.7261658	9.5878296	62.230011	2404	1381.639893	18.3826084	12.6096287	6.8344622	1159056.625	293974.1875	865082.4375	3456.64917	1981	2146	35.1300011	0.98	0.92	8.79	44.7099991	1.4299999	21.539999	27.8599987	31.5699997	32.6499977	33.3699989	34.4099998	34.8699989	35.2799988	36.1699982	36.5	37.1300011	37.7099991	38.2299995	38.9199982	39.3099976	39.7099991	40.2000008	40.8400002	42.1599998
MAMU	421678.4	4482045.6	273.9069214	33518.72266	0	4	424.1544495	15.2166786	67	7.0833435	4.7576599	97.7172852	164.0834351	2446	1368.076294	18.6652641	12.8060026	6.9465575	1253403.625	299383.4063	954020.25	3789.231445	2065	2337	40.1899986	0.97	0.88	16.3400002	49.6599998	1.4299999	31.9599991	36.5599976	37.0900002	37.9899979	38.8400002	39.3699989	39.9699974	40.3400002	41.0599976	41.6100006	42.0599976	42.7000008	43.0200005	43.4799995	43.9799995	45.0399971	45.5299988	46.3799973	47.3099976
MAMU	420534.9	4482125.8	42.7200203	32629.21484	0	3	299.8481445	38.6242294	28	-6.0231934	-22.3605652	2.3399353	55.8566132	2388	1350.325317	18.0525341	12.4197054	6.783628	1154926.875	266576.7188	888350.25	3477.274902	2578	2735	34.5900002	0.9899999	0.94	4.2999997	44.079998	1.61	23.5100002	27.2399998	28.9499989	30.1799984	31.4200001	32.1899986	32.9199982	33.8099976	34.7199974	35.5	36.25	36.8099976	37.4099998	37.9799995	39.2900009	40.1100006	40.6299973	41.2900009	41.9500008
MAMU	420352	4482366.5	189.2749329	32333.19727	1	4	405.0205688	49.1324806	87	17.9933777	42.1029358	101.9109497	156.9562683	2370	1350.087891	17.926693	12.3503714	6.7682467	1054332.75	287041.3125	767291.4375	3375.576172	2195	2288	30.0999985	1	0.96	3.6199999	41.2999992	1.38	17.2199993	19.5200005	22.4599991	24.1800003	25.3400002	26.7399998	27.9599991	28.7299995	30.2699986	31.3499985	32.5400009	33.1599998	34.3899994	35.2099991	36.2599983	37.5999985	38.1599998	38.8499985	39.7799988
MAMU	421785.2	4482593.7	111.018013	33234.45313	0	3	378.954071	51.9159012	40	-5.5982666	-14.1225891	39.2802124	111.6974487	2432	1378.076172	18.3369846	12.6086664	6.8803487	986340.9375	278760.5938	707580.375	2954.789307	2200	2527	33.1199989	0.92	0.87	5.1500001	44.8099976	1.38	19.3099995	24.5900002	26.1599998	28.1399994	29.6700001	30.6700001	32.1199989	33.0599976	34.3199997	34.7299995	35.2900009	35.8199997	36.1899986	37.1300011	37.7299995	38.3699989	39.2299995	40.0200005	41.7099991
MAMU	421889.3	4482473.4	36.0555115	33388.97266	0	1	366.6809998	53.8046646	12	-15.2713623	-39.0582886	33.4798889	100.4270935	2441	1376.052856	18.1139488	12.4816122	6.8492761	847002.625	274339.8438	572662.8125	2687.708008	2411	2446	47.5900002	1	0.9899999	13.2799997	59.0299988	4.27	38.6299973	41.829998	42.9199982	43.9899979	45	45.7299995	46.1599998	46.8899994	47.3699989	47.8899994	48.2199974	48.6899986	49.6699982	50.4300003	51.2199974	52.2299995	53.1999969	54.3999977	55.7700005
MAMU	421442.1	4481721.3	433.4166565	33567.87891	0	2	317.052063	33.6096954	24	4.0551147	3.1405945	23.5677185	61.1209106	2446	1362.247925	18.6925373	12.8041782	6.9152265	1345873.375	282566.9063	1063306.5	3611.366455	1739	1762	48.7599983	1	0.9899999	8.9200001	55.8699989	5.1199999	37.4599991	41.0099983	43.0900002	44.9799995	46.0699997	46.8899994	48.0900002	49.5200005	49.9300003	50.2799988	50.7000008	51.2799988	51.8999977	52.4899979	52.9799995	53.4499969	53.9300003	54.3099976	54.7799988
MAMU	420090.2	4482192.6	60.4152298	32267.79883	1	2	314.2993469	57.080265	52	-11.0866699	-4.2427673	46.95401	80.8786469	2364	1338.799927	17.3914776	12.058157	6.7205043	1365233	274387.7188	1090845.375	3720.383057	4352	4546	34.2799988	0.9899999	0.96	3.48	53.3400002	1.39	19.9499989	22.9699993	24.3699989	26.3999996	28.4699993	30.0199986	31.5	32.5900002	34.5900002	35.0599976	35.8800011	36.5400009	38.9099998	39.7299995	40.3499985	42.1199989	42.9500008	44.6100006	48.6899986
MAMU	420883.1	4481831.6	315.1586914	33086.01172	0	2	369.4265442	40.3442726	76	15.5565491	27.6800232	86.4346008	123.6677399	2415	1354.376343	18.5064621	12.677702	6.8468914	1381932.375	291270.0625	1090662.375	4051.767822	2237	2507	16.0900002	0.9899999	0.89	2.1099999	26.789999	2.7	9.8000002	10.4399996	10.7399998	11.0699997	11.8099995	12.5	13.6700001	14.6700001	15.1799994	15.6899996	17.0100002	17.8199997	18.7099991	19.0299988	19.3199997	20.1299992	21.4699993	22.5699997	24.0499992
MAMU	421559	4482302.9	18.0277557	33258.01563	0	1	463.5507507	56.1378593	59	2.3375549	12.720459	109.3855286	203.8920593	2431	1371.953491	18.747757	12.8454876	6.94238	815034.9375	269895	545139.9375	3085.740234	2195	2316	24.25	1	0.95	3.21	33.7399979	1.49	6.21	8.8000002	11.6999998	14.6099997	22.1899986	24.1599998	24.9099998	26.8599987	28.0299988	28.5100002	28.8699989	29.2099991	29.539999	29.789999	30.0699997	30.3899994	30.6799984	31.1299992	32.0299988
MAMU	420410.4	4481911.9	63.2455521	32692.39258	0	3	254.3786469	39.2290802	34	7.7595367	-7.3147736	-7.478714	18.4272003	2390	1343.476196	17.6640587	12.2220793	6.7781444	1267077.75	275123.0313	991954.6875	3553.65918	2261	2508	38.75	1	0.9	5.75	51.6499977	1.48	22.2199993	29.8799992	32	33.3600006	34.6399994	35.7900009	37.1899986	38.3499985	39.4899979	40.5200005	41.329998	42.0900002	42.9599991	43.9699974	44.829998	45.6100006	46.2799988	47.0599976	49.5099983
MAMU	420817.6	4482423.3	104.0432587	32633.12109	0	2	401.0978699	56.3454514	67	-2.8782349	6.5003662	59.4469604	142.4436951	2391	1363.536987	18.4956799	12.652585	6.803443	1378944.75	274285.5938	1104659.125	3631.010742	1124	1166	27.6599998	1	0.96	2.9399998	53.1800003	1.49	11.54	17.1399994	17.8999996	18.4300003	19.9200001	21.3699989	22.4099998	23.6700001	24.6999989	25.2999992	26.6199989	28.9300003	30.1299992	33.6399994	34.5200005	36.7299995	38.4399986	48.2599983	49.1199989
MAMU	421864.6	4481988.7	317.8049622	33695.65625	0	2	445.2964172	39.5452919	85	10.5368042	31.4612122	137.5019836	180.993042	2457	1367.783936	18.324995	12.6123676	6.8997407	1382458.25	295297.375	1087160.875	3895.783936	2429	2648	23.6099987	1	0.92	3.1699998	34.7000008	1.5	13.8199997	16.3400002	17.3400002	18.1099987	19	19.9799995	20.7299995	22.5499992	23.1800003	23.8599987	24.9899998	25.7199993	26.7799988	28.0100002	29.1599998	29.6499996	30.3899994	31.1599998	32.2199974
MAMU	420507.6	4482590.4	128.1600494	32290.74414	0	1	412.0695801	16.1207924	100	15.4346924	37.5536499	87.4916077	151.0687561	2370	1358.9729	18.2186375	12.5009108	6.7752953	1150467.75	306321.375	844146.375	4146.889648	4769	5193	42.2799988	0.97	0.92	4.29	59.5499992	1.5699999	5.96	22.6999989	29.6700001	33.3800011	35.1599998	40.0400009	42.9500008	44.5599976	45.3699989	46.1599998	47.6199989	49.0900002	50.0999985	51.1100006	52.1999969	53.3899994	54.1199989	54.75	55.8999977
MAMU	419999.4	4482099.1	15.811388	32266.40039	1	4	262.4112854	31.0428448	19	-9.9063416	-23.3365784	13.5580902	35.7605591	2363	1334.397583	17.168005	11.9354401	6.6988378	1158181.375	272700.1563	885481.25	3573.482178	3336	3410	38.6199989	1	0.98	3.3399999	58.0299988	4.2399998	19.0799999	22.5199986	25.8899994	31.9499989	34.9399986	37.4599991	38.9699974	39.4699974	39.9899979	40.8199997	41.1399994	42.2299995	42.8400002	43.7900009	44.7000008	45.2099991	46.8799973	48.8799973	50.7199974
MAMU	421707	4482821	35.3553391	33021.82813	0	3	396.8254395	54.6618614	83	12.3287964	26.9046936	64.6218872	122.5418701	2420	1381.003906	18.2303791	12.5314846	6.8320627	965074	284324.1563	680749.8125	3341.697998	3836	4067	40.0099983	1	0.94	7.1199999	52.2599983	1.5	12.21	29.9699993	33.7599983	36.1699982	38.4399986	39.2700005	40.2099991	40.8400002	42.0499992	42.7099991	43.1499977	43.579998	44.25	45.0900002	45.8400002	46.5499992	47.2299995	47.9199982	49.2599983
MAMU	421981.5	4482670.6	60.2079735	33327.20703	0	4	338.1062622	14.5511274	14	-12.4712219	-17.1777344	19.1474915	68.6607666	2436	1378.765747	17.7032719	12.2292042	6.7551355	1135163.75	275151.2188	860012.5625	3023.104004	4819	4842	47.1899986	1	1	4.4499998	61.8199997	15.4200001	24.0499992	34.0999985	40.8600006	43.1399994	44.1800003	45.2000008	46.2299995	47.329998	47.9399986	49.3099976	50.2399979	51.2299995	52.5	53.3899994	54.0999985	54.6599998	55.3499985	55.9499969	57.1299973
MAMU	421615.5	4481948.6	363.0771179	33542.37891	0	4	373.0586548	31.4574356	55	-8.7594299	-17.0327454	54.4363098	114.1847839	2447	1366.416748	18.6772785	12.806591	6.935616	1255559.75	280730	974829.75	3493.602539	3326	3587	36.75	0.9899999	0.93	2.9199998	59.0999985	1.75	7.5099998	8.79	17.3999996	29.3400002	32.579998	33.6599998	34.6699982	37.3899994	38.7000008	40.0400009	41.3400002	42.2199974	43.7199974	45.4500008	47.6899986	48.5900002	50.329998	52	53.6100006
MAMU	420794.8	4482028.9	117.0469971	32886.21484	0	4	377.3042603	49.6424561	77	12.9297791	21.9098816	75.2364197	130.9207916	2404	1355.32544	18.5158978	12.6718817	6.8255224	1147856.375	287077.5938	860778.8125	3529.840088	4009	4177	33.7700005	1	0.96	3.46	49.6399994	1.37	11.8999996	14.8699999	19.4200001	24.4499989	30.3599987	32.5900002	34.1599998	35.3099976	35.9799995	36.5499992	37.2799988	38.4699974	39.4300003	40.329998	40.8799973	41.4899979	42.6499977	47.1800003	47.7199974
MAMU	420210.3	4482255	196.7866821	32308.58398	1	3	359.2553406	76.0966721	74	4.340271	19.4195862	75.4608765	119.2028961	2368	1343.592529	17.625906	12.1866951	6.7427797	1260031.125	260322.7656	999708.375	3412.443604	1691	1849	25.1299992	0.9899999	0.92	4.7599998	40.7099991	1.48	10.2600002	16.1999989	20.6000004	22.2999992	23.1700001	23.539999	23.7399998	24.1000004	24.8799992	25.4300003	26.3199997	26.9899998	27.7999992	28.4699993	29.3400002	30.2600002	31.7999992	33.1399994	34.9500008
MAMU	407565.9	4499134.6	98.4885788	11961.55176	0	4	340.3695679	67.8018494	55	19.0562439	2.3555603	-42.605957	-54.7225647	2061	1464.585571	19.0278988	13.1714029	7.3071904	1182794	263083.8125	919710.1875	3480.090332	2298	2529	53.4300003	1	0.91	4	76.0599976	1.37	3.29	15.2999992	29.789999	46.8400002	49.9199982	51.1299973	54.5299988	57.8899994	58.5299988	58.9599991	60.3699989	61.1099968	62.0900002	63.2799988	66.7799988	70.1399994	70.6999969	72.5400009	74.0400009
MAMU	407261	4499826.5	31.622776	11376.90332	0	2	362.3377075	54.7249031	15	-3.7738647	-15.4917908	-23.7510986	-6.6556091	2071	1445.912231	19.1247044	13.2255745	7.3208079	1310359.25	270044.7813	1040314.563	3568.781006	1234	1266	46.6899986	1	0.98	5.2999997	71.2600021	1.4399999	20.9399986	36.8899994	40.2900009	42.1499977	42.9899979	43.2700005	43.4899979	43.7999992	44.0699997	44.6599998	45.4599991	45.829998	51.7899971	52.2999992	53.6199989	56.5999985	57.7199974	62.079998	62.8499985
MAMU	407006.9	4499211.5	76.1577301	11430.6748	0	1	288.22995	27.3670788	23	2.1009521	-13.9708862	-69.3114319	-87.4279785	2072	1444.224365	19.2286263	13.2051725	7.1798949	1036627.875	279454.1875	757173.75	3423.240234	4602	4734	18.8099995	1	0.97	2.76	29.0999985	1.37	8.2399998	10.79	12.4499998	13.4899998	14.7599993	16.1199989	17.2399998	18.0499992	19.25	20.2600002	20.9899998	21.9899998	22.5599995	23	23.3999996	23.789999	24.2099991	24.9300003	25.7099991
MAMU	407210.8	4499452.2	10	11498.75195	0	1	338.4317627	66.4526215	11	-6.3691101	0.7906189	-34.1011047	-38.3157349	2070	1449.439941	19.1775322	13.2194357	7.2576766	751073.1875	241974.3906	509098.8125	2464.914551	2559	2593	50.2899971	0.9899999	0.9899999	3.1499999	70.2099991	1.38	22.8999996	32.9500008	37.1599998	39.3899994	40.6100006	41.8600006	42.7700005	44.0999985	48.4599991	50.0299988	54.1499977	59.1499977	61.5099983	62.4899979	63.3400002	64.9300003	65.909996	67.2999954	68.2200012
MAMU	407645.3	4499612.6	173.9252777	11816.98438	0	1	440.9494934	29.8407326	81	6.5009766	15.9595947	49.9831238	51.9261475	2061	1462.696533	18.9418602	13.1877642	7.4252291	1049629.125	296526.75	753102.375	3555.147461	3667	4182	33.5900002	0.98	0.88	1.8399999	53.7199974	1.37	3.1499999	5.5299997	7.48	8.7399998	22.3099995	24.1099987	27.1499996	28.5	38.4399986	41.9899979	43.9599991	45.8099976	46.5	48.5599976	49.2000008	50.3499985	50.8199997	51.25	52.2299995
MAMU	406120.7	4499492.3	109.7724915	10521.87207	0	2	283.6893616	15.7860699	65	1.3148193	6.0729675	-27.2910461	-55.2426758	2092	1403.779053	19.0166435	13.0864296	7.1547508	1295556	290598.8438	1004957.125	3967.378906	1779	2922	3.9099998	0.89	0.61	2.3699999	7.8099999	1.37	1.91	2.1399999	2.3	2.5699999	2.8199999	3.0799999	3.3099999	3.5599999	3.76	3.9099998	4.0799999	4.2399998	4.4099998	4.5899997	4.8299999	5.0999999	5.3699999	5.7799997	6.23
MAMU	406964.3	4499687.8	0	11169.24902	0	3	324.5487671	18.6635742	16	-11.7629395	-27.9167175	-47.3935852	-36.7246094	2076	1436.937012	19.2437382	13.2370615	7.2277994	1187002	271134.4375	915867.625	3088.468018	3654	3994	35.8099976	0.92	0.92	4.8800001	51.6999969	1.38	16.8099995	21.4099998	27.2299995	29.4399986	31.75	34.8800011	35.8199997	36.5	37.2599983	37.9199982	38.3899994	39.2299995	39.7399979	41.5099983	42.2000008	42.7999992	45.2299995	46.7299995	48.5
MAMU	406918.6	4499437.2	119.2686081	11244.41406	0	2	331.5862732	58.5867653	68	18.2145081	14.9632568	-26.8265991	-36.4291077	2075	1438.431763	19.2717419	13.2278643	7.1824613	1329640.625	265148.6563	1064492	3429.7771	2343	2546	12.7799997	0.98	0.92	3.4299998	24.6999989	1.4	5.8099999	8.1499996	8.9700003	9.5900002	10.1599998	10.5599995	11.3499994	12.0900002	12.4899998	12.96	13.3599997	13.96	14.4299994	14.7599993	15.1399994	15.7299995	16.5299988	18.039999	20.25
MAMU	407142.2	4498865.6	328.1005859	11717.6582	0	1	373.0692444	42.0640106	60	-6.2003479	4.442688	9.3980408	-6.4543762	2067	1451.990967	19.1458797	13.1565237	7.1646924	925817.8125	278506.625	647311.1875	2726.618897	2646	2765	10.5900002	1	0.96	10.5	48.7799988	1.37	2.1199999	2.8899999	4.21	5.4499998	5.79	6.2999997	7.5599999	8.46	9.0100002	9.5799999	10.1499996	10.8599997	11.6199999	12.3699999	13.2999992	13.9099998	14.3299999	18.6499996	26.7799988
MAMU	407519.6	4499728	46.0977211	11650.13477	0	1	382.2153015	66.7920227	34	-13.0898132	-25.9568176	-5.8990479	0.7270203	2065	1455.829712	18.992115	13.2022877	7.4044299	790634	245837.4219	544796.5625	2378.280029	5828	5852	75.0100021	1	1	8.8299999	91.8699951	1.39	31.3099995	60.2199974	65.6399994	68.9000015	71.1500015	72.4899979	74.6399994	76.1500015	77.7999954	79.3099976	80.9799957	81.9000015	82.8799973	83.7200012	85.3199997	86.5400009	87.5400009	88.8399963	90.0299988
MAMU	407453.5	4499353.6	132.382019	11757.91211	0	2	366.5327148	55.6267357	72	1.637146	5.4671326	-13.7393494	-21.3755798	2064	1458.71936	19.0406475	13.1968775	7.3464322	1373749.5	275427.9375	1098321.5	3832.786377	2015	2311	28.1099987	0.9899999	0.87	1.4	54.7999992	1.38	2.48	3.8399999	6.9099998	8.6399994	9.1700001	10.1399994	10.75	28.4399986	36.2700005	37.3699989	38.0299988	38.4799995	38.7900009	40.9599991	43.0400009	43.5699997	46.0299988	48.2399979	49.5200005
MAMU	406388.8	4499463.9	53.8516464	10767.24805	0	2	314.0255127	57.122673	69	7.3258057	9.1968689	-12.6130676	-35.8103943	2086	1415.195313	19.222971	13.1895514	7.1545935	1322554.625	272279.5625	1050275	3893.114258	2307	2478	7.3499999	1	0.93	2.2	15.1499996	1.37	1.9499999	2.7	3.6099999	4.4299998	5.1099997	5.8799996	6.4499998	7.0599999	7.5599999	7.9199996	8.2799997	8.75	9.1099997	9.3800001	9.5999994	9.8599997	10.1399994	10.7600002	11.3800001
MAMU	406998.6	4499915.1	22.3606796	11099.01074	0	4	333.7214355	64.7165604	14	-15.8121643	-24.8135376	-49.9335632	-21.5809021	2078	1434.614258	19.1821728	13.2327557	7.2791681	1192613.5	251201.5156	941412	3035.116943	1765	1785	42.3600006	1	0.9899999	3.1899998	70.7900009	1.4	4.29	13.1700001	31.0199986	34.1699982	35.6199989	37.3699989	38.4300003	39.0900002	40.3699989	42.0099983	43.829998	44.8899994	46.5099983	52.4199982	58.6599998	60.3899994	61.5099983	62.4599991	64.3799973
MAMU	407085	4498822.1	288.5307617	11692.69141	0	3	406.0408936	46.4931984	84	9.8680725	32.8328247	43.3186035	28.6303101	2068	1449.583252	19.1412106	13.1532173	7.1627021	996062.5	281370	714692.5	3170.293945	2709	3004	10.8499994	0.9899999	0.9	2.24	20.9599991	1.37	2.48	4.0899997	5.4099998	6.04	7.6299996	8.4499998	8.9799995	9.79	10.4200001	10.7699995	11.5299997	12.3699999	12.8699999	13.5900002	14.3299999	15.25	16.1099987	17.3199997	18.7799988
MAMU	407298.5	4499062.8	120	11757.06738	0	1	303.4311218	20.3623333	24	-3.7354736	-18.5431824	-65.9265137	-81.9660645	2065	1455.798462	19.1326447	13.1778717	7.2186217	1041209.563	273782.9063	767426.6875	2760.414795	5211	5526	17.3199997	0.9899999	0.94	2.75	37.8600006	1.37	5.2999997	7.48	9.1899996	10.5299997	11.54	12.79	13.6499996	14.5199995	15.3899994	16.7199993	17.1399994	17.9400005	18.5799999	19.6299992	22.3599987	25.2600002	27.7699986	28.6999989	34.3499985
MAMU	407370	4499951.9	89.0224686	11418.99805	0	4	402.7773743	28.4202709	36	5.5601196	0.992981	12.7644653	32.4231262	2069	1446.89209	19.069088	13.2111921	7.3459792	1287717.125	296492.4063	991224.75	3780.526367	2681	2780	49.1199989	1	0.96	5.23	66.4599991	1.37	4.71	15.8299999	43.4599991	48.2999992	49.4399986	50.25	52.2099991	53.3199997	53.9300003	54.2599983	54.6999969	55.1599998	56.0599976	58.1699982	59.25	60.6399994	60.8999977	61.829998	63.0699997
MAMU	406785.5	4499340.2	81.394104	11175.25977	0	2	284.3443909	39.1288643	32	-7.0148926	-18.114502	-64.7444763	-81.8827515	2077	1434.456665	19.3046112	13.2251835	7.14503	1342155.25	274577.125	1067578.125	3789.717529	508	1166	7.2199998	0.46	0.44	2.2	16.789999	1.38	1.62	1.8299999	1.9799999	2.46	3.1499999	5.9000001	6.3299999	6.7999997	7.1799998	7.3499999	7.75	7.9899998	8.29	8.5799999	9.5699997	10.96	11.6199999	12.71	13.7799997
MAMU	406935.4	4499014.9	170.293869	11467.65527	0	1	341.9782715	84.3426743	86	3.736145	20.3159485	-11.9724426	-32.7450256	2072	1443.023926	19.1914425	13.177351	7.1613941	636222.125	254901.4375	381320.6563	2478.134766	4409	4827	17.4400005	1	0.91	3.3799999	29.0699997	1.37	3.48	6.79	11.5099993	13.5799999	14.7999992	15.7399998	16.6999989	17.5200005	18.2999992	18.8899994	19.4300003	19.9599991	20.3999996	20.789999	21.2099991	21.8799992	23.1899986	24.5499992	25.8199997
MAMU	407148.9	4499245.5	5	11536.88184	0	2	259.913147	84.090477	3	-27.568512	-49.2234802	-104.5087891	-119.3284302	2069	1449.421875	19.2056904	13.2080622	7.2079949	1267545.625	217023.7188	1050521.875	3250.985107	2792	2962	10.4299994	1	0.94	2.6799998	18.2399998	1.39	2.79	5.5299997	6.5699997	7.27	7.8399997	8.5699997	9.1700001	9.7699995	10.1899996	10.6300001	11.3099995	11.8499994	12.2199993	12.7399998	13.1199999	13.5699997	14.0299997	14.8800001	16.6199989
MAMU	406641.9	4499365.8	50.2493782	11036.2373	0	2	318.9089966	53.801445	61	17.050293	14.1814575	-23.3795471	-41.9242249	2080	1427.622437	19.2927895	13.2204437	7.1468754	1361702.375	273878.9375	1087823.375	4070.712402	3892	3921	29.5900002	1	0.9899999	1.67	63.7899971	1.9499999	8.04	9.4499998	10.54	11.4799995	12	12.7799997	13.5799999	14.5299997	17.25	27.75	29.1700001	33.1800003	35.5999985	40.3899994	48.8699989	54.2199974	55.6299973	59.9799995	61
MAMU	406042.2	4499566.4	70.7106781	10415.20605	0	4	287.167572	38.7676163	50	-3.3661804	-1.6265869	-21.226532	-46.2905884	2095	1399.781494	18.8905697	13.0257101	7.1595912	1277329.125	281733.25	995595.875	3698.143555	3189	3325	40.7700005	1	0.96	3.05	54.8799973	1.52	21.1199989	26.6899986	30.1599998	32.3499985	33.4899979	34.7599983	36.7000008	38.5099983	40.3899994	42.4399986	44.9300003	47.0200005	48.6100006	48.9399986	49.5399971	50.8999977	51.3999977	52.5	53.2099991
MAMU	407582.1	4499673.4	120.8304596	11732.45898	0	1	405.5050659	47.6284103	53	-7.2853699	-11.2473755	16.1116028	20.3587036	2063	1459.227661	18.9672527	13.1950207	7.4145594	874636.3125	272836.2813	601800.0625	3028.557861	3780	4159	49.9500008	0.92	0.91	3.5	71.7299957	1.39	24.2099991	34.1100006	36.9799995	39.5099983	40.5900002	42.579998	45.3799973	49.2700005	51.0499992	52.0399971	53.2099991	55.9399986	56.6899986	57.8899994	59.8699989	62.3099976	63.3999977	66.3399963	67.2200012
MAMU	407076.5	4499753.6	11.1803398	11243.13672	0	4	326.7919006	48.9870834	10	-15.9093933	-27.3739624	-52.8291321	-36.5269165	2074	1440.541382	19.2092533	13.2369461	7.2610426	1008565.5	258921.125	749644.375	3343.26001	4645	5088	52.4499969	0.91	0.91	3.99	75.4899979	1.39	16.8099995	22	32.5699997	46.8799973	47.9699974	51.9300003	53.2099991	54.6499977	55.3099976	55.7299995	57.9199982	58.329998	58.9799995	60.2199974	61.2799988	65.1100006	66.1199951	68.2600021	69.5800018
MAMU	407544	4499392.6	137.9311371	11819.95801	0	2	401.1290283	52.8019981	79	5.8377075	17.2419128	16.3010559	10.8041687	2063	1461.375732	18.9905548	13.1908159	7.3833413	1325891.5	284051.1563	1041840.313	3800.796387	2148	2148	56.2299995	1	1	16.7399998	71.4700012	17.2999992	48.5900002	51.5	52.5900002	53.2099991	54.6999969	55.5900002	56.3400002	56.6699982	56.9599991	57.1800003	57.3899994	57.6399994	57.8999977	58.1299973	58.4399986	58.829998	59.1299973	59.9699974	61.6199989
MAMU	407010.4	4499512.9	7.0710678	11293.56055	0	3	290.8669739	93.8639526	6	-28.637146	-38.39151	-75.7588806	-77.7912292	2074	1441.156128	19.2419739	13.2289286	7.2135549	680077.75	194178.125	485899.6563	1991.360474	5229	5578	47.4500008	0.9899999	0.94	4.1999998	66.5699997	1.37	9.1999998	22.1399994	35.3400002	39.8099976	41.9099998	44.329998	46.329998	47.9300003	50.8099976	51.8799973	52.6199989	54.1699982	55.9099998	57.0200005	57.8699989	59.9199982	61.2099991	62.6899986	63.8199997
MAMU	407326.1	4499790.3	5	11450.63867	0	4	346.5571594	19.4446926	0	-24.6004333	-38.149353	-39.1279907	-26.0299988	2069	1448.709717	19.0947227	13.2212973	7.3417692	1116629.125	247833.6563	868795.4375	2505.161133	862	944	50.5499992	1	0.91	2	75.8099976	19.4599991	30.5999985	32.2599983	34.8699989	41.0400009	43.0499992	43.6899986	44.829998	45.3899994	46	46.6499977	53.9199982	55.2399979	56.1499977	59.2299995	62.5299988	64.1299973	64.7799988	67.8199997	72.1800003
MAMU	406868.7	4499178.7	65.7647324	11325.31055	0	1	289.0036011	32.5219994	54	4.6291199	-5.3889465	-62.351593	-82.7255554	2074	1439.044434	19.2467613	13.20189	7.1557274	979782.625	277305.7188	702476.9375	3457.507568	3785	3994	17.9200001	1	0.95	2.6199999	29.7199993	1.38	7.8099999	9.6199999	10.4499998	11.9099998	14.6999998	16.3899994	17.6399994	18.3400002	18.8799992	19.3599987	20.0599995	20.5499992	21.1199989	21.539999	21.9200001	22.3699989	22.8400002	23.2999992	24.1000004
MAMU	407402.4	4499539.7	55.2268066	11629.80371	0	4	395.0175171	37.1874123	57	-1.329895	12.4998779	13.754364	13.7003479	2066	1454.591553	19.0633469	13.2066317	7.3435607	1317387	291766.3438	1025620.688	3884.342773	3544	3810	27.3999996	1	0.93	2.25	44.3499985	1.37	4.9299998	6.04	8.1700001	9.46	19.6999989	28.6199989	30.1700001	30.6599998	31.0499992	31.6799984	32.4599991	33.7299995	34.2999992	35.8800011	36.6499977	37.7000008	38.4599991	39.2199974	40.0499992
MAMU	407666.6	4499870.6	80	11725.10645	0	4	416.1066589	24.404995	43	-9.2561035	-18.2287598	21.5964966	31.3541565	2062	1459.35791	18.9530487	13.1877861	7.4138384	1235315	292919.625	942395.375	3726.473633	808	881	26.2600002	0.9899999	0.92	1.5599999	61.4099998	1.38	1.9699999	2.9199998	3.79	4.7999997	6.0499997	16.0100002	17.2600002	19.3599987	20.1299992	21.4099998	22.4799995	22.8099995	43.5	44.4399986	45.0399971	46.3899994	46.9699974	47.2700005	55.5499992
MAMU	406896.7	4498883.4	130	11498.46191	0	4	357.2763977	29.0314541	56	6.4720764	14.3255615	2.70578	-15.3177185	2071	1442.479492	19.1602116	13.1587067	7.155189	1109039.875	292726.8438	816313	3473.288574	2707	2909	14.46	1	0.93	2.99	23.8799992	1.4	5.1799998	7.71	10	10.8999996	11.8299999	12.5699997	13.3499994	13.9899998	14.6999998	15.2699995	15.7999992	16.3400002	16.75	17.1700001	17.6700001	18.3599987	18.8999996	19.5799999	20.3899994
MAMU	406720.1	4499404.8	31.622776	11089.42285	0	2	310.89151	43.2904663	44	-6.1131287	-4.3530579	-35.9718323	-51.8562622	2079	1430.764893	19.2963409	13.2250519	7.1527338	1352340.625	278070.7813	1074269.75	3811.102539	2460	2467	28.9599991	1	1	1.8199999	56.1499977	2.1699998	13.7999992	15.04	15.8599997	16.9200001	17.8400002	18.5	19.2399998	20.0299988	24.1800003	26.6499996	28.6099987	31.9099998	35.1800003	39.5400009	40.8600006	43.3400002	43.9199982	44.7700005	50.6199989
MAMU	407225.7	4499692.3	100	11404.21484	0	1	367.1534424	51.2619095	54	-1.5977173	3.9345398	-14.1791992	-3.6881714	2071	1446.775879	19.1554489	13.2270861	7.2940426	820987.4375	259162.6406	561824.75	2438.972656	810	849	53.1699982	0.98	0.95	8.9299994	70.9700012	1.4299999	23.6700001	37.9599991	50.1199989	50.3400002	50.6599998	51.1100006	54.2799988	54.4899979	54.6599998	56.5999985	56.7299995	56.829998	57.0099983	57.1999969	57.4499969	63.2899971	65.4899979	65.7099991	65.8799973
MAMU	407053	4499080.6	161.9413452	11533.13477	0	1	333.2202148	43.7990761	55	7.2237244	16.4050598	-24.9291077	-44.6286316	2070	1446.942749	19.1930294	13.1864595	7.177752	895857	275619.375	620237.6875	2751.187256	3429	3447	13.2999992	1	1	2.3499999	36.3400002	1.38	2.1800001	2.8199999	3.23	3.73	4.5899997	5.4400001	7.5799999	9.3800001	10.29	11.5	12.79	13.5199995	14.5	17.1900005	20.7299995	22.5599995	25.7600002	28.9899998	31.3099995
MAMU	407276.6	4499441.6	30	11561.12598	0	1	363.2810059	49.5478859	52	4.4878845	17.4129944	-11.5371094	-15.9657288	2068	1451.722656	19.1400623	13.213788	7.2830191	860753.375	269187.1875	591566.1875	3256.091797	4670	4697	53.0399971	1	0.9899999	2.5999999	73.1999969	1.41	25.8400002	28.8899994	31.25	35.2199974	43.9699974	50.1899986	52.4099998	54.9499969	55.6399994	57.7399979	58.8899994	59.9499969	60.4300003	63.6199989	65.1399994	66.0699997	66.7399979	68.5400009	70.6899948
MAMU	406458.3	4499521.8	25	10799.3623	0	2	344.8766479	42.2282181	87	3.2568359	13.4467163	12.8555298	-5.7762756	2086	1417.360962	19.2737923	13.2184811	7.1617966	1326406	274433	1051973	3612.984863	1786	2337	8.1099997	0.89	0.76	1.9699999	19.4799995	1.37	1.91	2.48	2.9099998	3.23	3.99	4.23	4.4899998	6.02	6.8699999	7.5	8.2299995	8.6899996	9.9799995	11.2199993	12.1499996	12.7599993	14.1399994	15.2199993	16.5
MAMU	407342.8	4499117.4	70	11770.23926	0	1	295.1615295	39.1839561	31	-1.4823303	-24.4990234	-77.2265625	-91.7215881	2065	1456.900635	19.1162891	13.182148	7.2429028	939653.6875	266883.375	672770.3125	2975.268555	1854	1900	18.5499992	1	0.98	7.9099998	61.7299995	3.1199999	10.0199995	11.1399994	11.8199997	12.29	12.5999994	12.8899994	13.1700001	13.54	14.0799999	14.4099998	14.6499996	15.1499996	15.75	16.3999996	16.8999996	17.9699993	18.8699989	20.7799988	59.829998
MAMU	407708.7	4499839.4	53.8516464	11776.01172	0	4	423.4517822	38.5936127	50	-7.2687378	-14.1955872	27.4478149	36.3179932	2061	1461.719238	18.9300652	13.1851273	7.4314108	1287413.375	290102.75	997310.625	3710.679199	5006	5408	36.8099976	0.9899999	0.93	1.86	57.4699974	1.37	3.8799999	5.4000001	6.8199997	9.46	11.5	28.0799999	39.6199989	42.5599976	44.6499977	46.3099976	47.9899979	49.1499977	49.5299988	50.6899986	52.2799988	53.1399994	54.1199989	54.8600006	55.7999992
MAMU	406890.5	4499558.6	93.4077072	11166.34375	0	3	337.0938416	54.8983192	56	-5.9067688	-2.395813	-24.8665466	-26.3996277	2077	1435.905518	19.2705402	13.2333155	7.1943574	1069818.125	263526.4063	806291.75	2992.374756	5397	5501	49.8600006	1	0.98	1.8199999	73.8899994	1.42	10.5699997	14.1099997	17.7600002	21.5799999	24.0599995	33.4300003	45.8099976	53.4199982	57.9099998	61.8999977	63.5399971	65.3699951	66.6800003	68.0699997	69.1800003	69.9899979	70.5100021	71.0699997	71.8300018
MAMU	407642.6	4499468.3	196.5960388	11875.92188	0	2	450.048645	24.5465851	100	24.5305176	36.9512329	60.1801453	57.9380188	2061	1464.437988	18.9459534	13.1844759	7.4146972	1349277.875	304065.8125	1045212.063	4183.006348	2779	2883	12.25	1	0.96	2.26	27.0999985	1.37	2.29	2.9199998	4.3600001	7.8199997	8.9099998	9.9499998	10.8599997	11.8899994	12.7599993	13.4899998	14.3800001	15.3099995	16.1000004	16.4899998	16.75	17.0200005	17.5	17.8500004	18.0599995
MAMU	407114.1	4499919.6	126.5898895	11202.78613	0	4	385.2219849	41.2770309	83	21.2107544	22.7526855	-2.1083984	25.0348511	2075	1438.999634	19.1581364	13.2300339	7.2969322	1241333.125	286813.125	954520	3558.684082	4432	4627	31.8400002	0.98	0.96	1.91	54.4799995	1.38	4.9699998	8.5699997	11.8099995	15.0599995	19.8500004	22.5	25.0900002	29.8199997	34	36.2700005	37.8600006	39.8400002	41.8400002	43.8799973	45.3899994	46.3999977	47.7899971	49.1899986	50.7700005
MAMU	407187.8	4498826.6	360.0694275	11776.63184	0	1	372.0115356	35.9342308	44	-11.5441895	-4.4890442	6.4707642	-8.7166443	2066	1453.30249	19.1371498	13.1533346	7.1664777	918966.375	276584	642382.375	2588.726074	3749	4013	26.6899986	0.9899999	0.93	2.48	40.6800003	1.37	4.1599998	7.9299998	10.46	16.8500004	20.1000004	23.2199993	25.0199986	29.4099998	30.539999	30.9200001	32.1699982	32.7700005	33.5699997	34.1699982	34.9399986	35.9599991	36.829998	37.6800003	38.3699989
MAMU	407426.7	4499583.9	90.5538483	11632.23242	0	2	413.1550598	48.4728851	85	11.6323547	23.618866	30.1506348	31.9994507	2066	1454.814941	19.0473652	13.2059135	7.357708	1387149	285474.7813	1101674.25	3835.38916	3113	3240	34.8499985	0.9899999	0.96	3.97	58.5200005	1.4399999	4.0599999	19.1999989	23.7299995	27.6999989	30.7299995	32.3899994	33.829998	34.2599983	36.1399994	37.5200005	38.2700005	38.9899979	40.2999992	42.5699997	45.2199974	46.0599976	46.6599998	47.75	48.1599998
MAMU	407499.1	4499343.2	156.524765	11802.51758	0	2	364.6987305	62.5565262	58	-8.2415771	-1.0357361	-17.5556335	-25.0768738	2063	1460.346802	19.0142174	13.193058	7.3646054	1359414.125	269206.0625	1090208.125	3690.64502	1508	1544	44.9599991	1	0.98	7.5	63.4300003	1.39	21.4799995	36.4599991	37.3400002	38.9300003	39.7099991	40.0699997	42.8099976	45.2299995	46.5399971	47.1499977	47.7599983	48.0499992	48.3600006	49.8600006	51.7700005	53.7299995	56.3799973	57.5299988	60.6899986
MAMU	406365.7	4499423.4	70	10769.42969	0	2	297.7137756	42.2996216	60	9.1192627	5.2519531	-27.6282349	-52.3221436	2086	1414.856323	19.2108307	13.1814423	7.1504064	1352835.125	279908.2188	1072927	3910.186768	2665	3158	12.5	0.9899999	0.84	2.1199999	21.9599991	1.37	3.1699998	4.0099998	5.0999999	6.5099998	8.9399996	10.6199999	11.2599993	12.1300001	12.8899994	13.2999992	13.7799997	14.5699997	15.1899996	15.7999992	16.9300003	17.7299995	18.2199993	18.75	19.5299988
MAMU	407201.8	4499008.9	185	11700.65527	0	4	315.9807739	40.0302162	22	-12.3130798	-18.6382141	-48.8492126	-66.1275635	2067	1453.042725	19.1556625	13.1742125	7.1896229	950462.9375	263696.7188	686766.1875	2918.19043	2214	2292	13.0599995	1	0.97	2.6199999	24.1800003	1.4699999	7.0799999	7.7599998	8.7399998	9.1799994	9.6999998	10.3400002	10.8899994	11.6799994	12.3800001	12.8299999	13.3999996	13.8800001	14.5	15.0599995	16.0299988	16.75	17.9400005	19.0299988	20.8400002
MAMU	406831.4	4499480.2	159.7654572	11148.2373	0	2	364.7355347	29.030407	93	23.8972168	36.1778564	9.7355347	0.6819153	2078	1434.539307	19.2911129	13.2314672	7.1706643	1342685.125	293947.5938	1048737.5	4011.650391	459	1143	3.48	0.59	0.4	6.0599999	11.1099997	1.38	1.73	2	2.1099999	2.25	2.3899999	2.53	2.75	2.9199998	3.1099999	3.29	3.3799999	3.52	3.8999999	4.1199999	4.3600001	4.6100001	4.8599997	5.48	5.8099999
MAMU	407192.2	4499757.7	31.622776	11344.21582	0	1	348.6989441	49.0606537	27	-10.2754517	-14.895874	-34.3268433	-19.0797424	2072	1444.772827	19.1712017	13.2326736	7.2896228	854784.6875	265877.0625	588907.625	3269.296387	2099	2395	44.4799995	0.98	0.88	4.8499999	63.2700005	1.38	15.46	29.2799988	33.2000008	34	36.9899979	40.5999985	43.4699974	46.5099983	47.8999977	49.6399994	50.8699989	51.3699989	52.0699997	52.6800003	53.6399994	54.2999992	55.5099983	56.2700005	57.5699997
MAMU	406900	4499146	104.4030685	11370.51953	0	4	303.0254211	80.2066803	74	7.5766296	4.6333618	-49.6296082	-70.1652222	2073	1440.63562	19.2320671	13.1971245	7.160686	1100167.875	251452.3125	848715.5625	3196.725098	2365	3306	8.4799995	0.94	0.72	2.9099998	17.6199989	1.37	2.8399999	4.1599998	5.1999998	5.7599998	6.3899999	6.8399997	7.3499999	7.8999996	8.4399996	8.7399998	9.1199999	9.3800001	9.6099997	9.8400002	10.2399998	10.7399998	11.3400002	12.6099997	14.3199997
MAMU	407123.6	4499507	58.5234985	11393.55664	0	4	324.0874634	72.7346649	41	-8.1197205	-11.0236206	-46.9770203	-48.1914063	2072	1445.501221	19.2134495	13.2264109	7.2363954	1212463.5	255825.7656	956637.6875	3260.629395	2707	2775	30.5100002	1	0.98	3.27	75.5899963	1.37	6.6199999	11.9099998	12.71	16.6299992	19.8099995	21.5799999	24.2199993	25.6299992	27.3400002	28.3299999	29.2699986	30.1899986	33.0900002	36.9799995	41.0999985	45.0099983	47.7299995	52.8099976	55.0099983
MAMU	412211.7	4490908.7	453.4864807	20554.86914	0	1	440.3145447	51.913414	87	8.0500793	26.9763794	130.9702759	192.1552277	2016	1356.334961	17.9763184	12.4499407	6.9195781	870226.8125	287109.3125	583117.5	3158.925293	3146	3167	38.079998	1	0.9899999	8.1700001	48.0399971	3.9199998	26.2699986	30.3199997	33.4199982	34.2599983	36.1899986	37.0499992	37.8499985	38.4399986	39.0599976	39.4699974	39.9799995	40.5699997	41.0699997	41.5699997	42	42.6299973	43.4899979	44.4599991	45.7899971
MAMU	412460.7	4490477.5	215.058136	21029.52539	0	1	438.368866	38.0506554	91	3.6502686	11.1369629	94.2931213	184.4316559	2019	1360.334717	18.5543728	12.7743111	6.992353	976351.9375	292965.9063	683386	3545.139404	2693	2895	29.1700001	0.9899999	0.93	2.1299999	45.7399979	1.37	4.6399999	11.3599997	13.2299995	14.3400002	18.4400005	23.1399994	23.8500004	27	32.0900002	34.1199989	34.7399979	36.7599983	38.5	39.0499992	40.1399994	40.5599976	41.0299988	41.4699974	43.7099991
MAMU	413154.5	4490918.7	53.8516464	21253.79102	0	3	256.5675354	9.7735319	0	10.1506805	25.5419159	-13.6420288	-42.8511047	2022	1384.334961	17.5382843	12.1713438	6.8023772	1181617.625	291022.0313	890595.5625	3548.822998	0	1309	0	0	0	0	0	0	0	0	0	0	0	0	0	0	0	0	0	0	0	0	0	0	0	0	0
MAMU	413266.3	4490663	33.5410194	21507.18945	0	3	256.2000732	33.1629715	51	-3.5127563	-5.0446777	-36.2303162	-55.6429749	2023	1391.806641	18.0349464	12.4571495	6.8773718	1043893.625	284557.9688	759335.625	3406.416748	4334	4390	35.6699982	1	0.9899999	5.5799999	46.7999992	1.5599999	12.6599998	22.2099991	29.2600002	32.4699974	33.6100006	34.6599998	35.8499985	36.6399994	37.5999985	38.4300003	39.1499977	39.8099976	40.2900009	40.8899994	41.5699997	42.1899986	42.8499985	43.5599976	44.5499992
MAMU	412559.8	4491224.5	475	20603.86523	0	1	310.2999878	60.7132988	99	10.2322693	15.8665161	41.6589355	37.1351624	2016	1373.540283	17.3599625	12.0971518	6.8285551	825547.375	271795.25	553752.125	3183.146973	3783	3836	34.1599998	1	0.9899999	2.9199998	49.3899994	1.78	16.5599995	20.4200001	24.8400002	27.039999	29.3899994	30.0100002	32.2000008	32.9199982	34.1699982	36.5599976	36.9799995	37.4199982	38.8199997	39.579998	40.6199989	41.8600006	43.2199974	44.8199997	45.4899979
MAMU	412102.4	4491104.2	650.5766602	20342.48047	0	1	352.4149475	53.0853004	19	-6.657074	-6.4707031	71.5939331	98.5202332	2015	1357.652954	17.8783665	12.3931656	6.9044533	861918.9375	272362.0938	589556.8125	2624.45459	2923	3034	34.2399979	1	0.96	3.72	48.4199982	1.37	10.8899994	17.3899994	22.2699986	27.75	31.6199989	33.3199997	34.2399979	35.0699997	35.7299995	36.1300011	36.6300011	37.3400002	39.3699989	41.0599976	42.1199989	42.6699982	43.8400002	45.1800003	46.2700005
MAMU	412383.2	4490930.4	347.0230408	20664.37109	0	1	403.833313	33.1438713	87	1.6385498	11.1652527	99.3982239	146.4320984	2016	1362.838013	17.7644081	12.3306684	6.8913507	981845.625	290754.8125	691090.8125	3090.534912	2446	2608	37.75	1	0.94	6.2199998	50.2899971	1.5699999	29.9099998	31.7199993	32.7799988	33.9399986	34.6599998	35.2099991	35.6599998	36.2099991	36.6300011	37.0400009	38.1499977	38.9399986	39.4799995	39.8099976	41.3199997	42.0400009	43.5699997	44.8899994	46.8400002
MAMU	413005.8	4491100.9	283.9894409	21023.42969	0	1	226.5072632	45.7824402	26	-7.0006714	-18.2711029	-34.5161133	-62.9736328	2020	1381.221314	17.458477	12.1268559	6.7928448	863777.625	266806.9375	596970.6875	3054.390381	3136	3244	35.4699974	0.9899999	0.97	4.4299998	48.829998	1.4499999	14.9699993	23.9499989	28.0599995	29.8599987	31.9099998	33.5400009	33.9500008	35.4799995	35.8899994	36.7700005	37.8199997	38.7999992	39.8600006	40.6800003	41.8999977	42.7799988	43.579998	45.1399994	46.6199989
MAMU	412767.3	4490806.7	132.0037842	21035.1582	0	2	351.4291687	12.4729357	34	4.4142151	9.6202698	49.8930664	73.1464844	2019	1374.095947	17.8118744	12.3476343	6.8793821	1275728.5	291410.1875	984318.3125	3823.96582	2289	2399	24.3799992	1	0.95	5.5499997	36.7900009	1.5799999	19.1299992	19.9599991	20.789999	21.6599998	22.4899998	22.8199997	23.2299995	23.8299999	24.0799999	24.3999996	24.6999989	25	25.289999	26.1199989	26.7999992	27.4200001	28.5199986	28.9699993	29.8599987
MAMU	412416.6	4491127.6	503.2891846	20560.99805	0	1	336.1729431	34.6214409	43	-2.8830566	1.3066711	55.3001099	70.6410217	2015	1368.179443	17.5245285	12.1945934	6.8588271	984101.1875	285493.9063	698607.3125	3205.700928	6580	6669	49.8400002	1	0.9899999	5.3899999	65.0800018	1.39	20	31.5199986	36.7799988	40.8899994	44.2099991	46.3199997	48.7799988	50.5699997	51.8499985	53.25	54.7899971	56.3099976	58.3499985	59.3999977	60.9799995	62.0099983	62.5399971	63.0200005	63.7899971
MAMU	411999.8	4491278	503.4381714	20147.4082	0	1	319.2000122	14.3570213	88	9.1010437	16.2658081	66.4642487	57.4298401	2015	1359.775757	17.8174038	12.3563604	6.8920808	1138602.5	296482.875	842119.6875	3959.163818	2662	2764	43.7399979	1	0.96	5.6399999	54.6699982	1.66	24.5599995	31.4099998	36.7700005	39.0099983	41.1399994	42.8199997	43.6699982	44.5	45.5599976	46.079998	46.8099976	47.5999985	48.2199974	48.9199982	49.5200005	50.1499977	50.6399994	51.2199974	52.2099991
MAMU	413191.6	4491087.5	176.1391449	21174.35352	0	1	191.3000031	58.8185921	43	0.3217621	0.2548828	-62.4630737	-105.8822784	2021	1385.052124	17.4581299	12.1185255	6.7768054	817795.625	256867.7656	560927.8125	2630.175781	915	1419	22.1599998	0.76	0.65	4.1199999	37.1800003	1.38	2.0999999	8.2299995	18.8099995	19.5299988	20.6399994	21.0499992	21.6700001	22.4399986	22.8299999	23.1599998	23.5100002	23.9200001	24.4599991	25.0799999	26.1199989	27.1399994	30.6700001	31.2699986	34.0200005
MAMU	412566.5	4490832.4	177.5528107	20868.94141	0	2	365.8340149	20.3849545	9	-12.7593384	-13.6575623	57.670929	100.1371155	2018	1367.762451	17.8416328	12.3700571	6.8936982	1281548.125	283913.3125	997634.75	3530.424805	3605	3724	31.7799988	1	0.97	4.3399997	43.5099983	3.1299999	20.7199993	22.7199993	23.789999	27.1499996	28.9399986	30.039999	30.9299984	31.7999992	32.3400002	33	33.5699997	34.2000008	34.9099998	35.5400009	36.1599998	37.1800003	37.7599983	38.5599976	40.25
MAMU	412180.3	4490982.8	522.4222412	20482.27734	0	1	418.7970886	51.7087975	64	10.217804	24.5823059	119.3535461	168.5353241	2015	1356.972534	17.9151745	12.4151554	6.9111714	881208.0625	286460.75	594747.3125	3287.419434	3564	3778	32.6300011	1	0.94	4.46	52.0299988	1.37	7.1799998	21.3400002	25.0799999	26.6800003	28	29.1999989	29.8599987	31.4099998	32.1300011	33.1300011	33.8699989	35.5499992	36.8600006	38.2599983	40.2399979	40.6699982	42.0699997	45.2000008	47.8600006
MAMU	412942.6	4491273.6	295	20863.96484	0	3	251.5	42.4852753	44	10.8366241	30.6292725	-2.2810669	-34.0101929	2018	1381.146851	17.3575191	12.0698795	6.7791371	1226453.875	274798.8125	951655.0625	3521.967529	2802	3067	28.7999992	1	0.91	3.74	39.7099991	3.75	10.8999996	15.04	17.8599987	25.3500004	27.1899986	27.6499996	28.4499989	30.3400002	30.9699993	31.25	31.6700001	32	32.4500008	33.5400009	34.4099998	34.8899994	35.1699982	36.4199982	37.5099983
MAMU	412344.2	4490541.6	268.5609741	20897.24609	0	3	441.5892639	43.5926895	47	-8.6322937	-2.6736145	99.644104	195.6278534	2017	1355.981201	18.4692783	12.7274981	6.9833112	1024373.063	283660.1875	740712.875	3124.308594	4269	4417	37.75	1	0.97	3.21	55.6199989	1.41	12.96	16.1399994	25.8099995	29.8400002	32.2900009	34.7999992	37.0200005	38.9899979	39.8499985	41.0599976	42.3499985	43.3899994	43.9599991	44.5999985	45.6299973	46.8799973	48.2899971	50.1699982	51.5
MAMU	412194.2	4491169.9	576.3896484	20366.09961	0	1	333.8653259	31.409914	36	1.5342102	1.4656067	58.0109558	73.6217651	2014	1362.420776	17.701334	12.2942572	6.8826604	1001586.125	289802.875	711783.25	3522.857666	1901	2243	28.6999989	0.97	0.85	4.5599999	40.5999985	1.54	5.9099998	8.2799997	20.7600002	26.5599995	28.2099991	29.7299995	30.6499996	31.3099995	31.6299992	31.8499985	32.3099976	32.6800003	32.9500008	33.4300003	34.079998	34.7599983	35.5	36.1699982	37.6299973
MAMU	412499.8	4490735.4	123.7941818	20880.25977	0	3	391.8873901	35.5226212	23	-2.9303589	-11.8933716	68.844696	131.9841614	2018	1364.445068	18.0577183	12.4935284	6.9253302	1193211.125	290611.4063	902599.6875	3653.581787	3879	3983	42.1499977	1	0.97	4.9499998	55.7899971	1.37	30.8699989	33.25	34.8099976	35.4699974	37.1800003	38.2799988	39.2000008	40.4399986	41.5200005	42.7199974	43.5499992	44.25	45.7999992	46.7199974	47.7799988	48.7599983	50.4199982	51.4599991	53.2599983
MAMU	412037.3	4490875.8	422.9952698	20445.92969	0	4	446.5576172	75.8906174	82	13.2975159	34.9638367	138.9085388	208.0526276	2017	1349.123779	18.200182	12.575038	6.9477849	885681.75	274885.5625	610796.1875	3120.003174	3557	4092	31.3400002	0.9899999	0.87	8.5999994	41.8400002	1.37	11.6999998	24.1099987	28.1399994	29.3999996	30.1199989	31.289999	31.9299984	32.3800011	32.8899994	33.2700005	33.6800003	34	34.25	34.5200005	34.9099998	35.5699997	36.8099976	37.7599983	39.2000008
MAMU	413124.9	4491176.6	199.624649	21062.85742	0	3	193	26.0119572	42	-2.3678436	-4.6375427	-57.9980621	-99.5675354	2020	1383.657593	17.4353428	12.1050653	6.7727971	1196638.875	276884.7188	919754.1875	3462.756348	3361	3433	20.4200001	1	0.98	3.73	30.4499989	1.37	6.9699998	10.4899998	14.4200001	16.5900002	17.5599995	18.8299999	19.5699997	20.4899998	21.0200005	21.5299988	22.1700001	22.789999	23.5	24.2799988	24.8799992	25.3599987	26.1099987	27.0900002	28.1199989
MAMU	413229.1	4490925.9	35.3553391	21304.39453	0	3	228.5505066	37.6588364	61	8.0884857	20.5894623	-37.5315552	-74.2295227	2022	1386.243286	17.5084782	12.1509237	6.7911882	1226902.25	273410.375	953491.8125	3345.256592	2144	2224	14.54	1	0.96	2.3599999	26.3499985	2.6299999	6.8299999	8.2299995	9.5699997	9.96	10.6700001	11.5099993	12.1300001	12.6300001	13.0900002	13.6099997	14.3099995	15.0999994	16.2099991	16.9799995	18.5699997	19.6299992	20.789999	22.2999992	23.6099987
MAMU	411964.9	4491071.9	577.6027832	20258.9082	0	1	358.5978394	32.5793877	19	-4.4984436	-3.6780396	82.0409241	111.5361938	2017	1351.87439	18.0304508	12.478117	6.9233227	1001357.563	291255.6875	710101.875	3535.903809	2961	3102	34.6300011	1	0.96	5.23	44.2599983	1.37	18.7700005	22.6499996	24.7999992	28.5499992	30.6499996	34	35.1699982	36.0900002	37.0299988	38.0699997	38.5699997	39.079998	39.3499985	39.5599976	39.7799988	40.0699997	40.6399994	41.5	42.0999985
MAMU	413596.3	4490801.2	82.7647247	21667.77344	0	1	177.1999969	47.7506256	42	5.0457611	-6.1122437	-92.927597	-146.6726227	2025	1400.749756	17.7050667	12.2517166	6.7931418	866722.1875	268360.0625	598362.125	3209.946777	2250	2371	37.5900002	1	0.95	10.6999998	47.8199997	1.4399999	13.1999998	33.7700005	35.8199997	36.2999992	36.6100006	37.1800003	37.6299973	38.1800003	38.7399979	39.2900009	39.7900009	40.2399979	40.6899986	41.1899986	41.6100006	42.0499992	42.6199989	43.2700005	44.4099998
MAMU	412277.5	4490777.8	334.2528992	20690.43945	0	3	444.9410706	43.2166405	83	-1.4721069	11.6405945	120.6331787	197.7727509	2016	1356.703125	18.1160946	12.5289316	6.9380217	1201535.75	291137.6875	910398.125	3510.610107	3814	4026	28.4799995	1	0.95	4.21	38.9500008	2.26	8.8599997	16.5599995	20.8099995	23.289999	24.8400002	26.3499985	27.4399986	28.8599987	30.0299988	30.6099987	31.5299988	32.1499977	33.0499992	33.9199982	34.5400009	35.4899979	36.2799988	36.9199982	37.75
MAMU	412435.2	4490694.2	155.241745	20865.97461	0	1	403.4951782	33.3082771	31	-7.7355347	-16.4089966	73.2435303	148.2440796	2017	1361.728149	18.1674213	12.5564089	6.9417586	939355.625	271870.6875	667484.9375	2788.70459	3469	4049	26.3999996	0.9	0.86	3.0799999	52.4099998	1.67	4.0699997	13.9499998	15.9399996	19.1299992	20.3299999	21.8099995	22.7199993	23.7299995	25.8999996	26.8599987	28.3400002	29.6199989	30.2699986	31.1499996	33.5	34.6100006	36.5499992	40.5099983	41.5900002
MAMU	412605.4	4491215.6	451.0543213	20644.93359	0	1	320.2000122	37.4581413	97	17.4461365	27.7146606	52.4598694	45.526062	2016	1374.614258	17.3434887	12.086215	6.8232121	928607.625	282464.4375	646143.25	2980.67041	4375	4389	38.3499985	1	1	2.4099998	55.0499992	1.5799999	19.6499996	24.5499992	27.8599987	29.4399986	30.3400002	31.2199993	34.3400002	35.1499977	35.9399986	39.1599998	43.0499992	43.9899979	44.4899979	45.7899971	47.6100006	48.4799995	49.3999977	51.0499992	52.9599991
MAMU	412148	4491245.7	501.5974426	20279.29102	0	1	310.3999939	32.1033669	77	3.8109741	6.1363831	45.67099	46.8556213	2014	1363.290649	17.6686592	12.2749548	6.8769069	981286.0625	280352.6875	700933.375	2834.781006	2078	2299	39.9599991	0.9899999	0.9	25.9099998	46.6599998	1.39	34.7000008	35.5499992	36.3600006	36.8400002	37.579998	38.4799995	39.0200005	39.4699974	39.8400002	40.2599983	40.6399994	41.0099983	41.5	41.9300003	42.2900009	43.0599976	43.5299988	44.2000008	44.829998
MAMU	412306.8	4490889.9	365.5475464	20638.71289	0	1	428.1575317	45.5626869	96	6.2430115	16.3858948	116.7136841	176.0075836	2015	1359.587158	17.9069214	12.4114246	6.9111199	907870.5	289992.6875	617877.75	3290.321045	2681	3148	24.6099987	0.98	0.85	2.3399999	38.6899986	1.39	4.5899997	7.1599998	10.8899994	13	15.8800001	21.2700005	25.5999985	27.289999	28.2199993	28.8999996	29.6099987	30.1999989	30.8199997	31.3099995	31.7999992	32.4500008	33.2199974	34	35.3800011
MAMU	413679	4490679.3	175	21809.42969	0	1	242.6999969	37.250824	80	10.1327057	20.8422852	-43.2797089	-90.8726654	2026	1408.36853	17.935833	12.3802748	6.8183393	908085.375	276184.25	631901.125	2712.284912	2033	2103	23.5100002	1	0.97	5.8799996	34.6300011	1.51	13.5699997	17.3899994	18.5699997	20.0799999	21.1599998	21.7099991	22.1700001	22.6599998	23.4200001	24.5299988	25.2799988	25.7600002	26.3799992	26.9599991	27.3599987	28.0199986	28.5699997	28.9300003	29.289999
MAMU	413328.4	4490716.1	20	21516.78906	0	1	236.025528	38.9245186	17	3.5766449	-0.0982056	-48.4533234	-77.7422943	2024	1393.041504	17.915514	12.3849049	6.8520555	967020.375	273467.6563	693552.75	3217.368164	3259	3283	34.5	1	0.9899999	6.7599998	45.9699974	1.42	18.25	24.6800003	27.7099991	29.25	32.0200005	33.2099991	33.9899979	34.7700005	35.9899979	36.7599983	37.1899986	37.6699982	38.2599983	39.25	39.9899979	40.4300003	40.9399986	41.4199982	43
MAMU	412619.4	4490595.8	55.9016991	21063.14844	0	1	395.3424072	17.2237358	65	-1.1029358	-1.2529602	63.0261536	128.5171814	2019	1367.905762	18.2795181	12.6173553	6.9523091	1124937.375	296175.25	828762.125	3570.424072	2502	2632	30.6299992	1	0.95	4.5499997	39.7999992	1.5899999	14.9399996	17.3599987	24.7799988	28.2099991	28.9899998	29.5299988	30.3400002	30.9699993	31.75	32.3899994	33.1499977	34.0099983	34.5299988	34.9500008	35.5	35.9300003	36.4300003	36.7900009	37.6599998
MAMU	412233.1	4490615.8	279.8660278	20765.5625	0	3	478.9215393	24.1564293	67	9.3023682	28.8565369	142.2773438	238.9026489	2017	1352.182373	18.4010181	12.6891956	6.9750032	1280953.875	293211.3438	987742.5625	3418.345215	4382	4447	38.5099983	1	0.9899999	3	58.7899971	2.5	19.6499996	23.0900002	27.1099987	30.1700001	33.3899994	34.7000008	37.2799988	38.4399986	40.0699997	40.6199989	41.3999977	42.1800003	44.579998	45.5599976	46.5399971	47.1399994	48.0099983	48.75	49.2399979
MAMU	412482.2	4491117.2	474.157135	20616.4043	0	1	335.3451233	78.8071899	42	-6.8510437	2.0543518	55.2252197	67.7018433	2015	1369.655396	17.5030251	12.1804991	6.8521972	681457.125	260960.6875	420496.4375	2540.885498	3694	3967	34.0499992	0.9899999	0.93	3.3899999	54.5699997	1.38	22.9099998	24.0299988	25.539999	27.0499992	27.7099991	28.539999	30.3499985	31.3699989	31.9799995	33	34.1899986	35.829998	36.7399979	39.3099976	40.2999992	41.3099976	42.3799973	47.7199974	50.3799973
MAMU	412055.9	4491133.9	628.5897217	20288.9707	0	1	346.105896	37.5232162	12	-1.5357666	-3.4972839	71.5552368	91.8789063	2016	1357.082642	17.8996239	12.4044542	6.9060941	982403.8125	289462.5	692941.3125	3649.633545	2150	2202	41.2999992	0.9899999	0.98	7.8599997	51.8199997	1.76	30.3299999	33.8400002	36.8499985	38.8099976	39.6899986	40.4699974	40.8400002	41.4099998	41.8999977	42.25	43.0599976	43.4500008	43.9399986	44.2700005	44.7700005	45.4199982	46.4599991	47.0599976	47.6100006
MAMU	412548.9	4490793	143.9618073	20880.68359	0	3	374.6800842	42.306179	11	-7.4261169	-13.5083923	60.6115723	110.782135	2018	1366.742065	17.9291782	12.419981	6.9063258	1296880.625	280140.0313	1016740.625	3652.199707	2030	2141	25.8699989	1	0.95	2.45	43.9500008	1.63	11.3099995	14.2399998	17.289999	18.9200001	19.6700001	20.8699989	22.9799995	23.6000004	25.0900002	26.2299995	27.4499989	29.0799999	29.8799992	30.7799988	32.1599998	33.3899994	35.0400009	36.079998	38.8699989
MAMU	412393.9	4490497.7	249.0983734	20964.50781	0	1	450.3343201	38.7631798	85	6.08078	12.5562744	106.4797974	201.5330963	2018	1357.515991	18.5350857	12.76402	6.9909015	1009998.563	294564.5938	715434	3623.004883	2719	2933	35.2399979	0.98	0.93	11.0900002	44.5900002	1.73	26.8799992	28.9499989	29.8899994	31.8499985	32.9300003	33.5099983	34.079998	34.6899986	35.3899994	36.3999977	37.2399979	37.6599998	38.0900002	38.7299995	39.1399994	39.5	40.1199989	40.7900009	41.4799995
MAMU	407037.4	4500307.9	109.2016449	10972.43164	0	2	391.1669617	39.0851059	39	-4.4681091	-11.5770874	-1.4612427	46.4631958	2080	1427.75293	19.0501251	13.2079935	7.3585353	1323487.75	281838.625	1041649.188	3523.993652	4412	4451	56.3499985	1	0.9899999	4.9699998	74.6800003	1.4	2.4400001	3.8599999	43.1599998	54.329998	56.4300003	58.2299995	59.9199982	61.3400002	62.5699997	63.5900002	65.1899948	66.0699997	66.7699966	68.4799957	69.0400009	69.9799957	71.1999969	72.0999985	73.2099991
MAMU	406905.9	4500896.2	126.5898895	10627.22168	0	4	437.2458801	19.3669415	85	15.1370544	26.5828552	77.0857544	122.2315063	2088	1396.310059	19.0318909	13.1795502	7.3193984	1196038	304855.8125	891182.1875	3916.335693	2678	2947	30.2199993	1	0.91	2.45	47.1899986	11.0599995	15.8099995	19.6899986	20.6399994	22.6299992	25.2799988	26.0999985	27.539999	28.7600002	29.4299984	29.6799984	31.0699997	32.4399986	33.8499985	34.8499985	36.3699989	37.7900009	38.7900009	41.0699997	43.1800003
MAMU	407348	4500344.6	126.5898895	11243.23926	0	3	446.0731812	33.6559372	93	13.6677856	20.6889038	56.967041	87.957428	2072	1436.568359	19.0379925	13.1854315	7.3241272	1166819.625	295903.6875	870916	3725.835693	4519	4573	49.0200005	1	0.9899999	7.21	61.329998	1.38	21.2999992	34.75	39.0200005	42.4799995	45.5499992	47.7299995	48.7199974	50.5599976	52.4199982	52.8799973	53.579998	54.3199997	54.829998	55.8199997	56.7999992	57.5499992	58.2199974	58.9499969	60.1699982
MAMU	407172.7	4500048.8	118.0042343	11202.14355	0	4	390.9780273	52.3159065	71	6.9790955	11.4710388	-0.8323975	31.7037964	2074	1438.792114	19.1083794	13.2208328	7.3268137	1081284.5	277062.125	804222.375	3241.929199	4776	4854	50.6199989	1	0.98	13.71	63.6099968	1.37	35.2799988	41.5400009	44.1499977	46.9799995	48.3099976	49.3899994	50.329998	51.3199997	51.7399979	52.2399979	53.3600006	54.0499992	54.5200005	55.0900002	56.0299988	56.9199982	58.0999985	58.6099968	60.3899994
MAMU	407062.2	4501091.7	160.3121948	10704.28906	0	1	358.4511108	35.9387856	3	-18.5574951	-26.2651367	18.1003113	43.8612671	2085	1389.181519	19.0483227	13.160285	7.2641845	962644.375	268170.25	694474.125	2541.924561	1898	1946	62.1199989	1	0.98	7.8799996	78.6699982	2.4299998	51.1199989	53.0200005	55.1699982	55.6999969	57.1399994	58.1399994	59.8999977	60.6499977	61.2199974	62.7999992	63.7399979	64.1800003	65.2299957	67.0699997	67.7299957	68.1100006	68.9199982	69.5800018	73.3099976
MAMU	407285.8	4500600.4	135	11088.79688	0	1	397.0134888	45.3686714	52	-6.7704163	-16.2237244	23.8626099	51.1736755	2075	1423.88794	18.9923096	13.1591997	7.3172197	953827.375	281707.0938	672120.3125	2854.587402	6964	7197	58.75	0.96	0.97	3.1599998	77.5299988	1.4599999	38.1599998	43.6499977	46.8699989	48.5099983	52.079998	54.1100006	56.7099991	58.25	59.6099968	61.3999977	62.7899971	63.5499992	64.5100021	65.5499954	66.5499954	67.3600006	68.9399948	70.4399948	73.409996
MAMU	407575.5	4500075.6	102.591423	11559.33594	0	2	473.9949036	31.2693996	84	12.9948425	38.3273621	80.6257324	97.8624268	2065	1451.543213	19.0252075	13.1905823	7.3470931	1372939.5	299154.8125	1073784.625	3850.953369	3769	3847	38.2700005	1	0.98	2.7	59.9300003	1.38	5.3399997	7.3899999	18.9499989	30.5199986	31.4299984	32.0400009	32.5999985	41.9699974	42.9399986	44.3199997	46.2999992	49.4199982	50.2199974	50.7399979	51.0200005	51.25	51.5699997	52.0299988	54.3999977
MAMU	407222.3	4500246	50	11165.9541	0	2	397.6229858	45.3950233	36	-6.2103577	-15.0513	4.5063477	41.9010925	2074	1436.564453	19.0531216	13.206562	7.3517394	1374513.75	281635.6563	1092878.125	3677.772949	4310	4312	48.9699974	1	1	3.6199999	67.3199997	1.42	23.3099995	25.8299999	30.0900002	41.0499992	44.0299988	47.9300003	49.25	50.0900002	51.7799988	52.4699974	53.6299973	54.5599976	55.9599991	57.0099983	58.2899971	59.0499992	60.1199989	60.6599998	65.2999954
MAMU	407674.6	4500747.4	219.6588287	11395.74609	0	1	364.221405	36.1191444	80	7.4428406	22.5939331	-1.1913452	7.638031	2065	1427.792725	18.8533783	13.0346184	7.2090416	976840.6875	291399.9688	685440.6875	3385.05542	3860	4012	45.7700005	1	0.96	3.49	59.1899986	1.5699999	25.8099995	28.1399994	30.1899986	34.329998	42.8799973	43.579998	44.0499992	47.2899971	49.1699982	49.9500008	50.3600006	51.0299988	51.9300003	53.5499992	54.5599976	55.0399971	55.5	56.0499992	56.9300003
MAMU	406952.9	4500463.3	25	10832.7832	0	2	445.795105	45.2498322	77	3.5487366	20.6950684	58.4819641	111.1821289	2083	1418.569824	19.0350208	13.2008972	7.3594971	1390688.5	291931.9688	1098756.625	4013.234375	2635	2756	34.9099998	0.9899999	0.96	2.8799999	49.75	1.4	3.74	4.21	4.9400001	16.9300003	35	37.5	38.9199982	40.9300003	41.6599998	42.2299995	42.75	42.9599991	43.3099976	44.75	45.8199997	46.1299973	46.4199982	46.9300003	48.1399994
MAMU	407156.5	4500824.3	281.6025696	10887.48047	0	3	444.6694641	49.3358421	90	19.137146	31.4309998	83.8875122	113.7407837	2080	1408.802734	19.0132885	13.172225	7.3221788	1164194.625	290477.375	873717.1875	3590.167725	5217	5377	36.579998	1	0.97	2.6699998	57.0699997	1.38	6.0899997	11.5799999	14.3699999	19.7399998	29.5599995	35.9799995	38.1899986	39.6699982	40.6399994	41.7099991	43.2399979	44.5	45.2299995	46.3499985	47.0999985	48.2199974	49.1699982	50.6699982	52.4899979
MAMU	407469.1	4500503.4	22.3606796	11293.09668	0	4	382.374176	32.9353752	11	-18.5656738	-26.3362732	4.0414734	24.7266846	2070	1433.311646	18.986414	13.1371479	7.2791705	1100487.25	268255.4688	832231.75	2781.553223	1846	1940	47.7599983	0.96	0.95	3.3	60.7999992	8.3800001	29.5	31.5499992	33.0699997	36.5200005	38.9099998	45.4399986	48.1499977	48.8199997	49.3099976	49.9300003	50.6800003	51.1599998	54.2899971	56.3899994	56.9799995	58.0299988	58.3599968	59.8799973	60.1599998
MAMU	406920.2	4500383.1	22.3606796	10836.99707	0	3	412.1861877	73.4883728	53	0.3680115	0.2461243	22.5843506	75.9551697	2083	1420.642212	19.0459747	13.206131	7.359489	1235868.125	259010.2031	976858	3298.826172	5761	5991	42.5599976	0.9899999	0.96	2.8299999	62.4199982	1.37	5.0299997	19.2999992	22.9300003	27.2099991	30.8400002	35.6499977	38.9599991	42.7299995	45.9199982	48.2799988	49.7399979	51.3899994	52.4699974	54.5099983	56.3699989	57.1499977	58.0399971	59.5399971	60.329998
MAMU	407026.9	4501050.5	205	10685.04199	0	3	376.0218506	59.5208588	26	-14.2603149	-15.8828125	31.4607239	61.2133179	2086	1390.600708	19.0464649	13.1648512	7.2751975	985239.1875	263841.4375	721397.75	2690.852051	430	716	42.3799973	0.88	0.6	2.21	68.2099991	1.42	2.8499999	3.49	4.0799999	20.2199993	21.6099987	37	38.7099991	45.5499992	50.5	53.5	56.1699982	56.8699989	57.0999985	57.4599991	59.4399986	59.829998	61.5399971	63.2599983	63.4799995
MAMU	407444.9	4500408.7	80.1560974	11305.82715	0	1	414.237915	62.577858	37	-10.3512878	-8.3564453	29.8024597	54.3173828	2070	1436.667603	19.0174026	13.1619205	7.2975841	779608.5	276730.9375	502877.5625	2781.241455	3993	4517	44.2599983	0.87	0.88	3.6799998	68.2900009	1.41	8.3000002	18.9200001	28.9899998	34.6800003	37.5299988	39.4699974	41.7199974	46.1899986	48.2299995	49.4199982	50.5499992	51.4399986	52.2399979	53.0699997	53.8499985	55.0900002	56.7999992	58.8199997	63.1599998
MAMU	407300.1	4500114.6	39.0512466	11293.72363	0	1	416.8350525	53.3874664	92	5.6168823	6.0375366	24.038269	53.6402283	2072	1441.698364	19.0727634	13.2088156	7.3371243	916749.5	278019.7813	638729.6875	3518.669678	3070	3215	38.6499977	1	0.96	4.5099998	54.0099983	1.4399999	4.46	15.96	26.3699989	32	34.9199982	37.2099991	39.1899986	41.1299973	43.5900002	44.2399979	44.8999977	45.6299973	45.9699974	46.4799995	47.0200005	47.6399994	48.5299988	49.079998	50.8400002
MAMU	407101.9	4500676.1	255	10889.1748	0	2	445.2959595	59.9014435	77	-4.4553528	12.6615601	73.1994629	111.6212769	2081	1415.17395	19.0074711	13.1837358	7.3511486	1289964.25	269325.5	1020638.813	3453.0625	5400	5481	52.7599983	1	0.9899999	5.71	68.2699966	1.37	12.6199999	34.6499977	38.2199974	43.9399986	46.6499977	50.5699997	52.7199974	55.2899971	56.7599983	58.4399986	59.75	60.7199974	62	62.9599991	63.6199989	64.4199982	65.1500015	65.909996	66.7299957
MAMU	407150.8	4500311.8	115	11075.81641	0	2	395.4362488	45.3080978	40	-11.4624329	-16.8626099	3.0040894	45.2178955	2077	1431.7229	19.0443859	13.2053328	7.3581424	1313423.125	260349.0156	1053074.125	2984.091065	4950	5231	39.3600006	1	0.95	2.0799999	72.0899963	1.38	3.5	5.1199999	6.5899997	15.6300001	28.7099991	32.829998	35.1599998	37.2000008	41.0699997	43.0900002	45.4399986	49.7799988	53.2599983	53.8899994	57.329998	58.0099983	58.9599991	61.6399994	65.0400009
MAMU	407608.2	4500552.4	170.8800812	11404.69727	0	3	405.9718628	30.3526039	92	7.9093018	21.5038147	30.3295288	44.1982727	2066	1435.517578	18.9494267	13.103055	7.2485929	1233471.375	294233.8125	939237.5	3789.488281	3189	3673	34.4099998	0.96	0.87	2.3499999	56.3099976	1.37	12.2699995	13.6599998	14.71	16.7999992	26.4699993	29.9399986	33.3400002	34.5099983	35.6399994	36.2199974	42.1699982	42.6399994	42.8400002	43.2799988	45.079998	45.6699982	46.7599983	47.3899994	48.2199974
MAMU	407044.1	4500658.3	213.6000977	10840.97461	0	3	470.9438171	41.8317299	95	10.7947388	33.6510925	95.9244385	139.6891479	2082	1413.951294	19.0101833	13.1869183	7.3551927	1090165	293927.4688	796237.5	3542.740723	2345	2399	47.9699974	1	0.98	16.2399998	60.0499992	1.53	38.7599983	39.2099991	40.4899979	44.5900002	45.0999985	45.6800003	46.7999992	47.9899979	49.1599998	49.8400002	50.2700005	50.9500008	51.4499969	51.9099998	52.2599983	52.7799988	54.0900002	55.6499977	57.7399979
MAMU	407482.4	4500016.5	25	11496.83105	0	2	438.4492798	45.2219849	62	3.4948425	14.6251221	46.7900696	64.8319092	2067	1449.314331	19.0386276	13.2003479	7.3536038	1360690	285372.7813	1075317.25	3795.723145	3342	3870	10.3400002	0.95	0.86	5.7799997	45.0499992	1.37	1.7199999	2.5999999	4.4200001	5.0699997	5.9899998	6.5599999	6.9899998	7.6699996	8.3400002	9.0100002	9.9499998	10.8699999	11.5299997	12.6399994	13.4399996	14.1799994	15.3499994	19.8799992	21.8299999
MAMU	407538.3	4500457.7	94.8683319	11374.85156	0	1	415.3349915	29.4256248	44	1.6654358	4.3738403	33.9751892	53.1878052	2068	1437.369385	18.9927158	13.1359739	7.2704706	1038735.375	294662.0938	744073.3125	3545.614258	2924	2954	54.2299995	1	0.9899999	2.1599998	73.5299988	1.4399999	25.2999992	29.9299984	32.6499977	37.4899979	40.9799995	43.3099976	50.7799988	56.0499992	58.7099991	59.6699982	62.6099968	64.4700012	65.2699966	66.75	67.1699982	67.5599976	68.5999985	69.2200012	70.25
MAMU	407355.3	4500564.7	68.0073547	11168.65332	0	3	393.9595947	70.9082642	43	-1.3405762	-14.3977966	18.9658203	43.3694458	2073	1427.565308	18.9872341	13.1484785	7.3009787	1043375	263841.0313	779533.9375	3096.873779	4657	5133	52.4300003	0.92	0.91	5	68.1800003	1.37	22.6999989	29.7399998	42.0400009	46.5200005	48.0599976	50.7299995	52.2599983	53.8899994	55.0599976	56.0699997	57.4399986	58.3499985	59.2399979	60.25	61.1299973	62.1299973	63.8199997	64.5400009	65.7099991
MAMU	407019.9	4500173.6	25.4950981	11009.22949	0	2	347.7592163	25.3075066	8	-12.4763794	-32.5068359	-44.7165222	-0.6941833	2079	1430.646118	19.0867729	13.2165918	7.3400507	1325596.375	282859.7188	1042736.563	3482.802002	4197	4281	42.1899986	1	0.98	2.3599999	74.3099976	1.41	3.1699998	6.1500001	13.1599998	25.3899994	33.8099976	36.0499992	38.7900009	39.5299988	41.4099998	45.5399971	47.2999992	48.9899979	52.4300003	55.1299973	58.6099968	61.6999969	64	66.0599976	70.7999954
MAMU	406956.4	4500855.5	152.3975067	10688.28516	0	4	451.1764832	25.8493233	96	16.5531921	32.8299255	88.5770874	132.1074524	2086	1400.286011	19.0237865	13.1791134	7.3263903	1178569.5	303058.0313	875511.4375	3828.072266	3383	3666	36.5299988	0.98	0.92	5.6999998	50.079998	1.4	19.7999992	23.9699993	25.6199989	29.1099987	33.329998	34.5400009	36.2700005	37.2599983	38.2799988	38.9899979	39.9899979	40.9599991	41.5099983	42.6699982	43.4799995	44.2599983	44.9899979	45.9899979	47.2700005
MAMU	407180	4501086.1	195.5760651	10818.93359	0	1	387.4635925	17.4917183	88	6.6842346	12.7618103	48.4393005	67.2537842	2081	1392.993042	19.0363884	13.1526814	7.2606082	1123498.75	298782.2188	824716.5625	3690.67334	1128	1184	31.5499992	0.98	0.95	4.8899999	48.8400002	1.38	6.6299996	19.9399986	26.0699997	29.4099998	30.0699997	30.3999996	30.5299988	30.6599998	30.8699989	31.2699986	32.6800003	33.1399994	33.4799995	34.0099983	35.3699989	40.8499985	41.2700005	41.6599998	47.6599998
MAMU	407413.8	4500213.7	85.1469345	11354.14063	0	4	449.4207458	30.7679958	68	1.7616272	18.3713379	56.7112732	84.1833496	2069	1443.241211	19.0612526	13.1982365	7.3264093	1268620.875	298733.5938	969887.3125	3749.828613	3517	3933	44.75	0.9899999	0.89	2.01	66.6199951	1.38	15.1199999	17.6999989	21.1299992	23.3299999	26.3099995	28.7799988	45.8999977	46.8999977	51.1899986	54.0599976	55.1299973	55.5399971	55.8999977	56.829998	58.329998	60.3199997	61.3599968	61.9799995	62.5099983
MAMU	407213.2	4500466.3	228.03508	11070.38477	0	2	458.2121887	43.0499306	99	19.7044373	36.3216248	74.0718689	110.9611511	2076	1427.308716	19.024147	13.1886215	7.3443818	1388124.5	293836.9375	1094287.625	3930.5979	4287	4382	28.2299995	1	0.98	2.3399999	47.1299973	1.4399999	2.8799999	3.52	4.1500001	7.2999997	22.7799988	26.3699989	28.8799992	30.1299992	31.8400002	33.1499977	33.5400009	35.2399979	36.2099991	37.5599976	38.7000008	39.4799995	41.3600006	42.5400009	43.4699974
MAMU	407621	4500025.1	117.6860199	11620.66797	0	2	459.6382141	36.173481	79	6.8641052	24.0663452	65.2727051	80.3530273	2063	1454.331543	19.0028458	13.1875982	7.3635864	1382104.25	293914.375	1088189.875	3853.360352	2471	2686	25.2799988	0.9899999	0.92	1.1899999	51.2799988	1.37	1.7099999	2.27	2.47	2.75	3.28	4.1700001	5.2399998	6.4499998	32.3400002	33.3199997	38.579998	39.3999977	40.0999985	40.5299988	43.3199997	44.0299988	44.7799988	47.6699982	49.0599976
MAMU	407056.9	4500145.4	10	11055.9873	0	4	341.3178711	48.0257149	5	-21.7651672	-38.1404419	-51.4832764	-9.8397522	2078	1432.602539	19.0916119	13.2173252	7.3365908	1047462.938	254033.1719	793429.8125	2924.494629	5491	5927	43.8199997	0.9899999	0.93	2.6199999	68.0599976	1.37	13.6999998	16.5699997	21.1499996	34.2700005	36.8400002	38.5	40.2399979	42.4699974	44.5200005	46.4799995	48.5599976	51.8899994	53.7799988	55.7199974	56.5399971	57.7599983	58.4599991	59.6399994	62.5999985
MAMU	407270.4	4500372.7	161.4001312	11162.47754	0	4	446.2178345	47.0933762	95	16.7411499	25.4558411	57.5056763	92.4848022	2074	1433.032227	19.0340004	13.1895313	7.3364449	1237322.625	290192	947130.625	3679.552734	1766	1907	24.1499996	1	0.93	3.21	55.2099991	1.38	5.6199999	14.0099993	16.6599998	17.3599987	17.7399998	18	18.3299999	18.6399994	19.1299992	19.8999996	20.4499989	22.789999	24.6099987	26.3599987	26.7799988	33.6899986	40.7700005	47.5	49.4599991
MAMU	406917.2	4500723.7	82.7647247	10700.73047	0	4	442.3764954	24.2506657	62	-3.3070068	6.601532	69.0290833	120.2693787	2086	1407.107544	19.0041561	13.1873856	7.3626337	1176670.75	301384.125	875286.6875	3757.704346	2112	2228	29.3999996	1	0.95	3.3999999	41.9899979	1.66	12.75	19	21.9799995	23.3899994	26.289999	27.3299999	28.6099987	29.5	29.8899994	30.5299988	31.1499996	32.2099991	32.8199997	33.6199989	34.8400002	35.5099983	35.9799995	38.1199989	39.4500008
MAMU	407140.8	4501054.6	210.2974091	10793.11816	0	1	397.2370911	24.6572895	50	12.8251648	11.2242126	54.6219788	77.1226501	2082	1394.003052	19.0366516	13.157629	7.2702513	1082857.875	301266.1875	781591.6875	3966.515625	3784	3854	46.8699989	1	0.98	6.0699997	61.25	1.37	15.8699999	31.9799995	36.9199982	38.8999977	42.6800003	45.0499992	47.579998	49.5299988	49.9199982	51.2299995	52.2099991	52.9899979	53.7199974	54.6399994	55.3199997	56.3699989	56.9199982	57.8799973	58.9399986
MAMU	407339	4500081.9	0	11337.92871	0	4	413.7311707	31.6512413	64	-3.4702454	0.7863464	21.4197083	48.1416931	2071	1443.396729	19.0703659	13.2079115	7.337676	1246960.875	288696.625	958264.1875	3561.240479	932	1025	36.0699997	0.98	0.91	3.24	58.8400002	1.4399999	2.24	3.22	19.789999	28.3799992	31.0499992	32.7099991	34.0099983	41.3799973	41.7199974	43.1599998	43.9099998	44.0999985	45.079998	46.4699974	47.4300003	47.7099991	47.9099998	48.0900002	49.0099983
MAMU	407634.4	4500249	275.0454407	11542.75684	0	1	456.5272827	59.0655556	84	4.3413391	25.4730225	64.362793	83.2063904	2064	1450.158569	19.0490608	13.1803722	7.3026891	877116.0625	279555.6875	597560.375	2732.600342	2419	2682	53.3799973	1	0.9	10.2799997	64.6699982	1.4	36.3800011	43.0699997	45.9799995	50.5299988	51.5099983	52.9799995	53.5999985	53.9899979	54.3999977	54.9899979	55.8600006	56.5499992	57.2700005	58.3499985	58.9799995	60.1899986	60.7099991	61.1899986	62.5
MAMU	407451.4	4500760.4	10	11184.50684	0	1	324.6173706	34.4087181	0	-29.3369141	-45.9412537	-37.1040344	-22.7926636	2071	1420.505981	18.8933372	13.075448	7.2494998	861030.75	235514.0625	625516.6875	2019.884522	2747	2981	67.6399994	0.97	0.92	4.3600001	84.9799957	1.39	18.6099987	29.5900002	35.7700005	52.5499992	70.1100006	72.9199982	74.9300003	75.8799973	76.5299988	77.4199982	78.1399994	78.8199997	79.3099976	79.8799973	80.3499985	81.0599976	81.5	82.2099991	83.2900009
MAMU	406968.6	4500329.2	36.4005508	10900.30469	0	2	405.2155762	57.3816032	48	7.687561	2.5169983	13.8428345	64.703186	2081	1424.422241	19.050909	13.2082644	7.3587084	1305576	275126.1563	1030449.875	3422.832031	2391	2393	37.6399994	1	1	3.6999998	54.75	1.48	10.8800001	15.1399994	18.5900002	31.9299984	35.7399979	36.6699982	37.2399979	38.9500008	39.6699982	40.4199982	42.2199974	42.8499985	44.2700005	44.9399986	46.5999985	47.6499977	48.1199989	48.8400002	51.8899994
MAMU	407083	4500920.9	291.2473145	10781.84082	0	4	403.8518066	64.893158	36	-14.3343811	-5.4121094	49.1408386	80.8773499	2083	1400.237793	19.0267944	13.1693487	7.3034539	821782.75	259009.4844	562773.25	2368.174561	3117	3382	68.9199982	1	0.92	5.5299997	78.5400009	1.39	55.3600006	58.1099968	60.5900002	63	64.7200012	66.0100021	67.6899948	68.6199951	69.3600006	70.3099976	71.4700012	72.4300003	73.1699982	73.9199982	74.6199951	75.3099976	75.9499969	76.8600006	77.4599991
MAMU	407504.8	4500274.6	183.4393616	11413.26465	0	1	477.1960449	56.3498497	91	19.7427979	43.2442322	86.6644592	110.0826111	2068	1444.337769	19.0589523	13.1865931	7.304996	908393.6875	289803.625	618590.0625	3534.788086	3757	3991	43.4300003	0.96	0.94	5.8899999	56.2299995	1.38	23.1999989	29.6499996	34.3099976	36.5699997	38.9599991	40.9899979	43.079998	44.5499992	45.5900002	47.0599976	47.7000008	48.5999985	49.2799988	49.579998	50.4799995	51.1199989	51.6199989	52.4499969	53.3099976
MAMU	423493.4	4527143.4	7.0710678	15514.18066	0	4	200.6235199	32.1647072	1	-26.7434387	-61.7155914	-157.2844391	-189.6525726	2227	1473.999756	18.6085243	12.7595367	6.9084568	1132265.25	233500.875	898764.375	2651.774414	4763	5687	22.1499996	0.98	0.84	2.03	33.8400002	1.42	4.8599997	6.2199998	7.4499998	8.4899998	13.71	19.3500004	22.4499989	24.3299999	25.9699993	26.789999	27.5900002	28.25	28.7600002	29.3199997	29.8599987	30.289999	31.1899986	31.6999989	32.3099976
MAMU	423771.6	4527130.1	101.9803925	15777.18945	0	2	307.1033325	71.7929688	56	22.8825684	24.2052612	-60.1853943	-105.7718201	2235	1494.935547	18.6647644	12.7885885	6.9106698	1319589.75	245033.5	1074556.25	3551.929199	3718	3771	19.7199993	1	0.9899999	2.79	31.2699986	1.37	7.8699999	11.46	13.0900002	14.4200001	15.1999998	16.6299992	17.2700005	17.9200001	19.0599995	19.9799995	21.3899994	22.4699993	23.2699986	23.9599991	24.8599987	26.0100002	26.8400002	27.7099991	28.5799999
MAMU	423953.6	4527018.6	20.6155281	15913.86621	0	2	258.788269	41.3848457	16	-7.4483643	-37.0036316	-117.4597778	-178.9227905	2244	1516.149414	18.731163	12.8177443	6.9020495	1308117.125	260004.4375	1048112.75	3393.000977	2036	2114	20.4399986	1	0.96	8.2200003	26.0900002	1.67	17.6399994	18.1299992	18.3299999	18.539999	18.75	18.9899998	19.2199993	19.4499989	19.8099995	20.0499992	20.3599987	20.9799995	21.3400002	21.8799992	22.2600002	22.5	23.0199986	23.4399986	24.0799999
MAMU	423578.2	4527191.3	25.4950981	15610.59375	0	3	246.7875671	55.1720695	18	3.4241638	-17.5492554	-110.9064941	-146.7254639	2228	1476.816528	18.6276894	12.7702332	6.9111915	1144568.125	240932.5781	903635.5625	3080.524414	3417	3788	12.25	0.9899999	0.9	2.8999999	39.0499992	1.37	2.5599999	3.1299999	4.2599998	5.3099999	6.2599998	7.27	7.8799996	8.7600002	9.6399994	10.21	11.3699999	12.5799999	13.8800001	15.4399996	17.3199997	17.9799995	19.1599998	27.1999989	27.8299999
MAMU	423549.1	4527014.2	41.2310562	15526.23047	0	3	247.3286285	63.0684471	19	1.9309998	-25.831955	-120.5743866	-156.7615509	2233	1485.320313	18.5956669	12.7558985	6.9137125	1000716.688	244796.2813	755920.4375	2940.389404	4573	4738	26.3099995	1	0.97	2.8899999	39.329998	1.4399999	11.1499996	13.2399998	14.9799995	16.6900005	21.539999	24.5799999	26.0599995	26.8599987	27.9499989	29.0999985	29.6799984	30.2799988	31.1299992	31.7799988	32.3099976	33.1399994	33.7199974	34.7999992	36.1199989
MAMU	423578.3	4527130.4	5	15591.78711	0	2	209.2667389	67.5419617	3	-26.342804	-53.2714081	-151.8373566	-188.2953033	2230	1480.340332	18.6181107	12.7660446	6.9121523	1183405.875	203061.7031	980344.125	2555.478027	4330	4436	22.2798996	1	0.98	4.3899999	33.7700005	1.4	6.23	14.6899996	16.8199997	19.0900002	19.7700005	20.4099998	21.1000004	22.0699997	23.1999989	23.9899998	24.5599995	24.8699989	25.1899986	25.6999989	26.3899994	26.9599991	27.7600002	28.8699989	30.0499992
MAMU	415542.2	4550913.8	0	11839.57031	0	2	363.9475403	46.611721	75	-6.416687	10.8728943	-1.6005859	-42.3803406	1657	2132.564209	17.8885059	12.4071846	6.9170275	1341415.125	276230.125	1065185	3555.74292	4635	4830	25.2099991	1	0.96	2.75	39.2999992	1.4	6.3499999	9.9899998	14.7299995	18.0699997	20.4699993	22.3500004	23.4399986	24.5799999	25.7199993	27.1399994	28.2299995	29.4200001	29.9899998	30.7099991	32.4399986	33.3099976	34.1800003	35.2000008	36.75
MAMU	415260.2	4550938.9	7.0710678	11614.40918	0	4	336.7459717	64.4885178	17	-18.4936829	-27.9862976	-7.7710876	-45.4111633	1659	2071.867188	17.6211548	12.2689934	6.9088535	980884.125	239065.9375	741818.1875	2910.394775	2757	2940	29.9200001	1	0.94	1.63	57.6100006	1.4299999	11.6700001	13.3199997	14.2399998	15.5599995	16.9799995	18.0900002	18.9099998	19.5599995	20.3299999	24.1800003	26.289999	29.3099995	35.4899979	46.2299995	47.6699982	48.5999985	49.2599983	50.0900002	56.4699974
MAMU	416006.3	4549648.7	133.1352692	11623.00879	0	4	390.1630859	61.9541206	80	21.5693359	30.6427002	53.6506653	32.2090149	1700	2005.814087	17.9290619	12.3917542	6.8482032	1101836.875	280141.0313	821695.8125	3407.941406	3385	3467	12.9099998	1	0.98	1.8099999	25.1199989	1.37	4.8299999	5.7599998	6.6499996	7.4299998	7.9499998	8.79	9.5199995	11.3599997	12.79	14.4399996	15.2299995	15.9200001	16.6199989	16.9899998	17.4400005	17.7799988	18.1499996	18.6999989	19.9099998
MAMU	415869.1	4549357.9	129.8075562	11360.45898	1	4	266.1512146	78.9059753	31	-16.1477356	-13.6672058	-34.6635437	-72.4073181	1708	1939.977051	17.638998	12.2054329	6.7659793	869716	238665	631051	2859.651367	2263	2451	14.9099998	1	0.92	6.0299997	19.8199997	1.48	10.0500002	11.2299995	11.9499998	12.5299997	13.3599997	13.7599993	14.1700001	14.7599993	15.25	15.5	15.8699999	16.2199993	16.5599995	16.8299999	17.0900002	17.3400002	17.5799999	17.8299999	18.1700001
MAMU	415754.7	4549423.6	53.8516464	11290.73145	1	4	232.5214691	32.968235	22	-6.5939636	-28.7629547	-57.8744354	-100.6043854	1705	1924.457031	17.6241035	12.1881142	6.7469544	1160609.625	272492.8125	888116.75	3228.403809	5005	5127	42.2799988	1	0.98	5.7199998	53.579998	2.97	22.7299995	31.8499985	35.7299995	38.1800003	39.5599976	40.5400009	41.25	42.1899986	43.079998	44.1899986	44.8799973	45.6299973	46.5	47.1199989	47.8799973	48.8899994	49.6899986	50.5699997	51.4399986
MAMU	415349.4	4550987.9	7.0710678	11712.98535	0	4	375.1083069	31.457325	61	-3.109314	-0.3786926	17.6588745	-17.9619141	1656	2102.456299	17.7214813	12.3303337	6.9307489	1137264.125	280372.4688	856891.625	3576.56543	4482	4616	31.8799992	1	0.97	4.8199997	47.329998	1.4	13.5299997	19.0200005	25.0599995	27.5699997	29.2600002	30.1199989	30.75	31.3299999	31.8899994	32.8499985	33.3099976	34.0200005	35.7000008	36.6599998	38.0499992	39.3400002	40.3699989	41.2700005	43.0900002
MAMU	416462.4	4550934.5	52.2015343	12644.71484	0	4	435.2229004	22.5729694	24	-5.8526611	-9.5246582	-42.8949585	-62.9302673	1666	2370.953613	18.0562744	12.6135159	7.1660938	1215259.25	297232.5625	918026.75	3673.076172	4311	4422	36.2099991	1	0.98	6.9499998	47.6199989	1.5999999	18.5100002	26.9200001	29.4099998	32.0699997	33.4199982	34.9500008	35.829998	36.6499977	37.8600006	38.5400009	39.0299988	39.8099976	40.4099998	40.9300003	41.4799995	42.0599976	42.9599991	43.6800003	44.8199997
MAMU	416618.1	4551131.7	5	12877.93652	0	1	465.6454773	60.5233459	10	-14.7178345	-21.6219788	-48.657196	-60.0162659	1665	2446.76709	17.8923416	12.5844126	7.2726154	812390.625	261160.375	551230.25	2896.275879	4473	4826	29.6299992	0.97	0.93	4.5599999	45	1.37	2.02	15.3699999	22.6399994	25.2299995	26.7199993	27.7099991	29.1700001	30.5100002	31.3099995	32.079998	33.1199989	34.0200005	34.8600006	35.9899979	36.8600006	37.9599991	38.5900002	39.4799995	41.0299988
MAMU	415794.8	4548935.6	7.0710678	11099.85547	1	4	229.349411	25.9946022	10	-8.8527832	-11.6652527	-44.6927948	-99.8114471	1721	1889.806885	17.3115444	11.9886379	6.6624079	1124175.125	283832.5625	840342.5625	3684.402588	3644	3777	26.2099991	1	0.97	2.1199999	42.0499992	1.37	6.3399997	8.8099995	10.7199993	11.8400002	14.1700001	22.0200005	26.8299999	28.0699997	28.75	29.7399998	30.4899998	31.8899994	33.2399979	34.6899986	35.1399994	36.1399994	36.6800003	38.079998	39.329998
MAMU	415961.2	4549432.6	96.56604	11479.70898	1	4	346.3439331	73.1789246	91	17.2195435	33.4424744	29.6140137	-0.5481262	1706	1969.373291	17.7434978	12.2753286	6.8010955	1210040.125	268332.2813	941707.875	3438.868652	4191	4256	20.3500004	1	0.9899999	3.47	29.1700001	1.41	9.5100002	12.6099997	15.2299995	16.3500004	17.3400002	18.2799988	19.1000004	19.8899994	20.6399994	21.3999996	22.1099987	22.6099987	23.0699997	23.6299992	24.1499996	24.789999	25.539999	26.5799999	27.3499985
MAMU	416248.4	4551033.6	5	12507.23145	0	3	403.2355347	62.1956482	30	-3.7179871	-7.843689	-51.4438782	-81.396698	1661	2337.170166	18.1032085	12.5959406	7.0827007	1162119.125	246746.3594	915372.75	2826.952637	5643	5943	31.3499985	0.94	0.95	3.53	45.8999977	1.42	13.4699993	17.3400002	21.7399998	24.5900002	26.8899994	28	29.5799999	31.4200001	32.8800011	33.8600006	35.0200005	35.6499977	36.3199997	37.4199982	38.0400009	38.4699974	39.0699997	40.2299995	41.8199997
MAMU	415831.8	4549616.4	47.434166	11455.42871	1	4	273.6946716	79.849968	18	-6.9958496	-37.3245239	-35.8502197	-71.2463684	1699	1962.338379	17.8148136	12.3073006	6.7936478	724104.1875	227258.875	496845.3438	2726.75415	6454	6685	18.039999	1	0.97	2.4400001	29.4399986	1.38	7.6499996	10	11.2299995	12.1799994	14.0499992	15.1700001	16.1800003	17.1099987	18.1199989	18.8299999	19.6499996	20.3699989	20.8199997	21.4300003	22.2199993	22.8599987	24.1599998	25.25	26.9599991
MAMU	415305.8	4550899.9	67.2681198	11631.42871	0	4	346.622345	52.1878929	48	-1.2732544	-6.9814148	3.3753967	-37.1845093	1660	2073.91333	17.653492	12.2793865	6.8971429	1249512.75	275978.1875	973534.625	3563.173584	4981	5020	41.2599983	1	0.9899999	2.8499999	66.4399948	5.27	24.3799992	27.7299995	30.0599995	33.9399986	35.6800003	36.1300011	36.9300003	37.7099991	40.0400009	40.8899994	42.1499977	44.3699989	46.4699974	47.9899979	48.9599991	49.4699974	50.8999977	52.9899979	57.9699974
MAMU	416254.9	4550992	18.0277557	12491.57813	0	4	403.9553528	17.1173115	17	1.4639282	-4.3320313	-47.9111328	-78.2169495	1662	2329.779053	18.1247025	12.6043148	7.0781527	1203400.125	297691.6563	905708.5	3884.516113	5252	5310	31.5999985	1	0.9899999	4.1300001	45.2399979	1.39	8.6099997	15.4499998	21.5	25.0799999	28.3799992	31.2099991	32.4399986	33.1499977	34.2599983	34.8400002	35.3800011	35.8199997	36.4399986	36.8999977	37.7000008	38.5699997	39.3799973	40.2700005	41.5299988
MAMU	415772.7	4549223.8	0	11212.94922	1	1	232.8643799	23.3093357	0	-8.9064026	-15.7737885	-51.4777527	-96.9098511	1711	1906.175171	17.5004387	12.1157074	6.7259789	1032801.25	268588.4688	764212.8125	2915.691895	3608	3909	27.5799999	0.96	0.92	5.9499998	41.5	1.37	3.3599999	18.7700005	22.6599998	24.0499992	25.7699986	26.8299999	27.7999992	28.1599998	28.9599991	29.3599987	29.9899998	30.9399986	31.3299999	31.6199989	32.4300003	33.2599983	33.75	34.5099983	36.5200005
MAMU	415658.3	4549384.3	28.2842712	11188.24609	1	2	209.7107239	3.8672922	1	-10.4132996	-33.7648468	-68.9092407	-116.5883179	1706	1901.759277	17.5485096	12.136013	6.7193012	1191411.5	276382	915029.5	3358.330078	3864	5121	23.039999	0.95	0.76	3.5799999	32.2900009	1.37	3.47	6.48	12.1399994	16.6299992	21.8699989	24.5199986	25.1000004	25.4799995	25.7399998	26.0799999	26.789999	27.1999989	27.4599991	27.8199997	28.1800003	28.6199989	29.2099991	29.9699993	30.8099995
MAMU	415235.9	4550948	7.0710678	11598.56152	0	2	331.2713928	67.0625153	7	-26.2037354	-35.9215088	-12.6129761	-49.1976318	1658	2068.111816	17.5995216	12.2592688	6.9111466	1270493.5	245190.6719	1025302.813	3041.95752	6932	7083	38.1800003	1	0.98	3.8599999	53.4399986	1.4599999	15.1399994	25.9799995	28.5100002	29.6499996	31.5699997	33.5499992	36.079998	38.4300003	39.5400009	41.2199974	42.2999992	42.9099998	44.2299995	45.2899971	46.0699997	47.0699997	48.2299995	49.2199974	51.2399979
MAMU	416426.9	4551087.5	10	12690.64355	0	2	444.5890808	52.1931343	88	2.8398132	-0.2883301	-38.9478455	-61.2984619	1662	2393.505371	18.0013332	12.5936537	7.181149	1374635.75	280168.25	1094467.5	3831.215332	3641	3835	27.7789993	1	0.95	3.9399998	44.2389984	1.4	6.98	16.4400005	19.8400002	22.4099998	23.8999996	25.6299992	26.8299999	27.5100002	28.0199986	28.6299992	29.4699993	29.9399986	30.5999985	31.3400002	32.5	34.579998	37.2999992	38.7299995	40.7799988
MAMU	415862.6	4549453.4	69.6419449	11401.54004	1	4	304.8017273	55.7074203	86	21.7329407	15.5865173	-0.6381531	-36.1208801	1705	1949.905884	17.7082386	12.2463417	6.7784429	934558.4375	270871.75	663686.6875	3352.633057	3708	3781	21.559	1	0.98	5.2999997	29.2600002	1.37	10.6999998	13.8299999	16.5699997	17.8299999	19.4300003	20.3599987	21.1800003	21.8899994	22.3699989	23.1700001	23.6999989	24.1599998	24.4799995	24.8199997	25.25	25.6399994	26.0699997	26.6800003	27.5299988
MAMU	416177.1	4551105.8	89.4427185	12484.61523	0	4	401.8804932	10.0474033	23	-7.9404907	-9.3145752	-50.8529358	-81.1565552	1658	2334.928955	18.068594	12.578824	7.0823383	1262030.625	298582.3438	963448.3125	3907.427734	4436	4934	28.5699997	0.9899999	0.9	4.25	42.7000008	1.39	14.2799997	21.0100002	22.0100002	22.9899998	23.75	24.5599995	25.3799992	25.9899998	27.7299995	28.7199993	31.0299988	31.75	32.9300003	33.7999992	34.5900002	36.0400009	36.8099976	37.7999992	39
MAMU	415783.7	4548860.6	5	11057.44629	1	2	225.6922455	48.2784386	47	-6.5634003	-8.8231049	-45.323349	-103.2784271	1724	1883.389404	17.2597027	11.9524975	6.6425815	1299882.125	263818.4063	1036063.688	3655.87793	5555	5691	26.3500004	1	0.98	3.73	43.7789993	1.37	7.7599998	16.8099995	18.8899994	20.3400002	21.5799999	22.5799999	23.289999	25.6700001	26.3499985	27.2699986	27.8099995	29.5499992	30.3099995	31.2199993	31.9799995	33.6800003	35.7399979	37.2099991	38.2199974
MAMU	416165.6	4549381.1	7.0710678	11636.90918	1	4	340.5923462	32.2835083	13	-12.4519348	-15.57724	2.8798523	-19.8347778	1709	2007.435059	17.8087559	12.3294582	6.8439317	1240742.375	277647.9063	963094.4375	3675.139404	5454	5741	29.6499996	0.9899999	0.95	3.0699999	44.2999001	1.38	8.1099997	12.5799999	16.9799995	22.5699997	25.7399998	26.4899998	28.4499989	29.7199993	30.9200001	31.5999985	33.1499977	34.0699997	34.9500008	36.329998	37.4599991	38.6299973	39.4500008	40.8099976	41.9199982
MAMU	416357.9	4551390.2	14.1421356	12785.33691	0	2	463.4814453	23.2468872	17	-2.6593933	-9.2080383	-42.3962708	-55.8432617	1652	2436.176025	17.8477898	12.5490189	7.2439742	1341529.875	299257.2188	1042272.688	3944.573242	3342	3422	20.2700005	1	0.98	2.3499999	35.0499992	1.37	3.0599999	3.8399999	4.9499998	6.5299997	16.4099998	18.8500004	20.4499989	21.0900002	22.289999	22.6199989	23.1800003	24.039999	24.8999996	25.8599987	27.539999	28.1899986	29.289999	30.7299995	32.0299988
MAMU	416364.6	4551228.6	35.3553391	12704.92773	0	1	442.5497742	14.8415699	29	-0.2940063	-6.8637695	-45.4153137	-66.708252	1657	2404.796387	17.9434834	12.572175	7.1951346	1153534.375	297149.25	856385.125	3935.174805	4498	4554	30.1700001	1	0.9899999	5.21	40.1699982	1.38	16.1399994	20.9599991	23.7099991	25.9300003	27.3099995	28.8400002	29.7099991	30.2699986	31.2199993	31.8799992	32.5699997	33.0999985	33.4899979	34.0299988	34.7199974	35.3099976	35.8899994	36.4899979	37.3600006
MAMU	416339.4	4551219.3	32.0156212	12678.31738	0	4	440.6402588	8.7168789	61	1.6325073	-4.4346924	-43.2478943	-65.5758972	1657	2396.746582	17.9573383	12.5723743	7.1814961	1241811.125	301728	940083.125	3947.189697	4417	4951	16.8099995	0.98	0.89	1.52	29.5499992	1.39	3.99	5.25	6.2199998	7.5	8.54	10.0299997	10.9699993	14.0499992	16.5499992	19.2799988	20.8099995	22.1399994	23.3299999	24.0699997	24.6499996	25.1599998	25.7399998	26.0999985	26.5
MAMU	416001.1	4551179	161.5549469	12370.30762	0	4	406.3511353	14.2356005	48	-1.9013672	-0.5938416	-34.6640625	-63.8735962	1654	2305.899414	18.0223541	12.5470715	7.063962	1233328.125	294827.0938	938501.0625	3818.39209	2774	3416	35.9799995	0.86	0.81	6.1700001	48.1489983	1.37	15.54	22.2799988	27.4099998	32.2099991	32.4899979	34.7900009	35.2299995	35.5200005	35.8499985	38	40.0999985	40.9199982	41.5299988	41.8199997	42.2700005	43.8699989	45.4199982	46.1100006	46.6199989
MAMU	417101.9	4568214.8	327.184967	9046.261719	0	4	544.7915649	43.4713745	57	10.8285522	12.243042	55.7522278	99.8288879	1359	2400.504395	17.686985	12.5477905	7.4035659	1147256.625	295150.7813	852105.875	3642.394531	1882	2104	15.1099997	0.98	0.89	1.9	30.7799988	1.38	2.76	4.0499997	5.1999998	6.5099998	7.7199998	8.5100002	10.6999998	12.4399996	14.1300001	15.9899998	16.8199997	18.5200005	19.2299995	19.7199993	20.7799988	22.5	25.0799999	26.2399998	28.7699986
MAMU	416863	4569528.4	40.3112869	8501.652344	0	4	540.470459	77.0321655	14	-9.5949097	-27.001709	-30.8040161	48.8385315	1365	2488.0625	17.272501	12.5791569	7.8834815	1109270.5	259986.25	849284.1875	3077.980957	3932	4087	48.329998	1	0.96	5.9000001	67.1999969	1.4299999	10.0900002	26.3999996	40.6199989	45.2399979	47.1800003	49.2899971	50.5900002	51.3199997	51.9699974	52.6800003	53.5999985	54.4399986	55.2700005	56.1100006	57.0200005	57.6299973	58	58.6099968	59.3400002
MAMU	416476.7	4568866.6	474.6841125	8273.487305	0	2	469.8999939	42.2919998	50	0.0380554	-0.9787903	13.4316711	46.4656982	1404	2295.185547	17.2802925	12.2102013	7.1338825	1373213.625	290421.4063	1082792.25	3926.022705	2828	3181	24.1800003	0.9899999	0.89	3.8299999	43.1399994	1.4399999	2.8099999	13.5499992	17.5100002	19.5699997	20.2700005	21.7799988	22.4899998	22.8999996	23.9499989	24.6099987	25.3199997	26.3299999	27.25	28.0799999	28.8999996	29.5100002	31.1700001	36.7000008	40.9599991
MAMU	416751.2	4568656	516.5752563	8590.694336	0	2	483.6832886	30.6594105	90	1.8569336	3.3974304	2.9075623	45.8582458	1386	2360.289307	17.3186913	12.3704453	7.4185362	1354172.25	292174.0313	1061998.25	3814.996826	1882	2025	23.7399998	1	0.93	4.4299998	52.8799973	1.37	13.8499994	16.0699997	16.9099998	17.5	18.4400005	18.8999996	19.4499989	19.7799988	20.0100002	20.2199993	20.539999	20.8699989	21.1399994	21.4699993	21.8599987	27.7799988	33.079998	49.9599991	51.329998
MAMU	416792.5	4567529.6	511.9570313	8925.246094	0	4	452.6831665	72.3574524	74	23.0906372	30.0898438	34.7221069	67.4579163	1397	2241.878418	17.8780022	12.4216709	6.9599099	860649.875	273776.5313	586873.3125	3129.492676	5695	5844	37.4399986	1	0.98	3.9399998	50.8499985	1.42	13.6899996	19.8699989	28.0100002	31.1099987	33.579998	35.1899986	37.4300003	38.6299973	39.9300003	41.3400002	41.9799995	42.7299995	43.3600006	44.0499992	44.6599998	45.2799988	45.7399979	46.5099983	47.1100006
MAMU	416685.7	4569204.2	219.1460724	8400.466797	0	3	585.5033569	8.6235962	100	4.6268311	20.8997192	57.333374	124.7533875	1384	2405.61499	17.2620583	12.4445248	7.6233745	1276206.625	306367.1563	969839.4375	3947.865479	3737	4078	17	0.9899999	0.92	2.6199999	30.8400002	1.37	2.6299999	5.3299999	7.9099998	11.8499994	13.3999996	14.2999992	15.6199999	16.2799988	17.1499996	17.9799995	18.5	18.9599991	19.7099991	21.0900002	22.3899994	23.3999996	24.1899986	25.5999985	27.4399986
MAMU	416919.5	4568321.8	377.1604309	8837.823242	0	4	456.5396729	28.8438339	0	-3.5283813	-16.8693542	-15.3735046	23.1440735	1375	2361.492676	17.5381393	12.4406509	7.3384132	1273109.375	291937.5625	981171.8125	3626.136231	6231	6347	37.2000008	1	0.98	2.1499999	51.5728569	1.4599999	9.7199993	13.0499992	17.4400005	19.3400002	21.1899986	27.1999989	34.5999985	36.9099998	38.5200005	40.8400002	42.5999985	44.5999985	47.7899971	48.6399994	49.9899979	52.2799988	53.5299988	55.5999985	57.9499969
MAMU	416551.1	4568276.7	260.7680969	8500.918945	0	2	357.5332031	77.1665268	22	-1.0541687	-2.1704102	-42.2208252	-38.3422546	1408	2237.713867	17.3327675	12.1475325	6.9573822	1248517.75	260916.0469	987601.6875	3489.925293	7505	7629	34.8800011	1	0.98	3.6699998	47.1800003	1.38	17.7199993	23.6499996	26.1899986	27.1999989	28.2699986	29.6999989	30.4099998	32.2900009	33.2399979	35.2900009	39.9599991	41.6399994	42.1899986	42.6800003	43.4899979	44.0200005	44.4699974	44.9399986	45.5599976
MAMU	416662.9	4568838.2	531.1544189	8460.426758	0	4	496.216156	43.1072578	54	-0.269043	-6.7426758	10.3372498	56.7029419	1391	2352.703125	17.28158	12.3355207	7.3852739	1290272.5	293149.4375	997123.0625	3837.527832	2093	2682	13.8599997	0.94	0.78	2.0899999	21.3400002	1.37	6.0699997	6.6599998	7.6900001	8.3199997	10.1599998	10.54	11.2199993	13.29	14.0999994	14.5099993	15.8599997	16.8500004	17.2099991	17.6099987	18.2999992	18.7299995	19.0799999	19.4099998	19.8799992
MAMU	416723.9	4567995.9	50	8748.453125	0	2	381.6521301	62.2771111	21	-6.8930969	-13.8600464	-32.1332397	-13.9319153	1398	2263.721924	17.6139145	12.3151102	7.0102644	1311169.5	262875.2813	1048294.188	3431.371826	8357	9013	36.5999985	1	0.93	1.49	70.4499969	1.38	5.3099999	8.3499994	9.9899998	11.3999996	12.4799995	13.3999996	15.0199995	36.1699982	37.5999985	45.0399971	47.3499985	49.4699974	51.4599991	52.9899979	54.5299988	56.6100006	59	61	62.5099983
MAMU	417089.8	4569078.9	333.01651	8818.686523	0	1	603.4146118	66.1796646	35	-7.977478	-13.3303223	42.5490723	118.0701599	1351	2494.025391	17.2363319	12.5676794	7.8982301	785208.3125	262360.2188	522848.0938	2885.421387	4888	5230	33.1699982	0.9899999	0.94	2.5	58.3499985	1.38	3.8399999	12.7399998	19.2199993	21.1899986	25.3199997	27.3999996	28.8199997	30.3599987	31.3899994	32.8999977	34.4899979	37.4300003	40.3499985	41.9799995	44.5900002	47.6599998	49.8999977	52.1800003	53.9300003
MAMU	416776	4569429.8	60.8276253	8438.455078	0	3	560.9478149	38.4945602	64	4.6703491	-4.8889771	3.5426025	80.5875549	1374	2458.129639	17.2729378	12.5460825	7.816751	1060399	284191.7188	776207.3125	3318.789307	4281	4442	32.4899979	0.9899999	0.96	2.21	56.7099991	1.37	5.71	7.8899999	13.9799995	18.9300003	23.6700001	24.3799992	27.9499989	30.6700001	33.8800011	34.8400002	36.9300003	40.2199974	41.9099998	42.5	44.1199989	45.7700005	46.3600006	50.1699982	51.9599991
MAMU	417004.7	4568544.1	431.8564453	8861.481445	0	4	511.8953247	34.3333588	39	-2.7728882	-12.4423218	8.3451233	58.7288513	1365	2412.723389	17.4217854	12.4987659	7.5728717	1249375	296097.9063	953277.0625	3666.005615	7313	7435	42.7399979	1	0.98	3.8499999	64.2299957	1.4	20.75	24.75	32.2099991	35.4899979	37.4199982	38.7299995	39.8799973	41.5299988	42.4899979	44.7000008	45.1800003	45.7700005	47.5099983	48.6899986	50.2599983	53.25	54.7899971	56.4199982	59.0200005
MAMU	417139.3	4568985.3	327.184967	8889	0	4	616.6592407	48.5175285	33	-8.1107788	-5.0467529	59.6802979	132.5290527	1348	2494.611328	17.2687187	12.5773144	7.8850198	1239890.5	292042.8438	947847.75	3696.738525	3560	3901	27.3299999	1	0.91	1.26	54.6399994	1.4	5.1500001	7.5999999	8.6199999	9.5999994	10.79	11.3000002	12.0999994	13.3800001	15.6999998	34.6499977	36.9500008	37.8600006	42.3499985	42.6399994	43.7999992	44.2199974	44.579998	45.4099998	50.1399994
MAMU	416946.2	4569105.6	234.0939941	8675.570313	0	1	571.3826904	44.3629417	36	-11.2614746	-18.489624	20.428772	94.1185303	1363	2463.412109	17.2379284	12.5214882	7.8034735	955644	272362.7188	683281.3125	3075.4375	1216	1547	11.4799995	0.9899999	0.79	4.8800001	53.8999977	1.37	2.0899999	2.5599999	3.3	3.8399999	4.1799998	4.6900001	4.9699998	5.23	5.4400001	5.7199998	6.1500001	6.3999996	6.6599998	6.8599997	7.1199999	7.7799997	40.6499977	43.3899994	47.7299995
MAMU	416438	4568473.9	155.241745	8335.053711	0	4	368.1000061	44.801075	65	6.246582	6.7624512	-28.5319519	-29.2805176	1414	2226.055908	17.251215	12.0707636	6.8848844	1215251.125	286302.0313	928949.125	3728.72168	8436	8725	46.5399971	1	0.97	2.25	74.2299957	1.37	12.8599997	16.5200005	23.0900002	27.0299988	29.5699997	35.4099998	43.8099976	49.3600006	53.0299988	54.3899994	55.9599991	56.9099998	57.7999992	58.4599991	59.3599968	60.1999969	61.4499969	66.1500015	69.7399979
MAMU	416829.3	4568223.2	243.0020599	8779.978516	0	2	415.927002	39.992878	1	-16.4462891	-23.4741516	-32.1097412	-2.9330139	1385	2322.760254	17.5617466	12.3813124	7.1952415	1251526.5	261382.8125	990143.75	3218.593506	7280	7550	45.0900002	1	0.96	1.89	66.3300018	1.5699999	18.3899994	19.9099998	21.1000004	28.7199993	33.0099983	34.9199982	36.7599983	44.6100006	45.2399979	50.4799995	51.7099991	53.7899971	57.1199989	57.4499969	58.3499985	60.4699974	61.2700005	62.5099983	63.5599976
MAMU	417246.1	4569546.8	255	8875.952148	0	3	636.0750732	69.5461273	32	-10.6117554	-5.4641113	39.6053467	122.4222412	1333	2563.198242	17.2183323	12.5857658	7.9498663	927258.5	261079.7031	666178.8125	2751.852295	5728	6326	40.6800003	0.94	0.91	3.1599998	62.7700005	1.37	4.4699998	6.1900001	24.9300003	32.0499992	34.5099983	36.7099991	39.2199974	41.0499992	42.9899979	44.7000008	46.3699989	48.8600006	50.5099983	51.2599983	52.7399979	55.4300003	56.3799973	58.1599998	59.7700005
MAMU	416534.9	4569052.1	433.4166565	8286.53418	0	4	535.5	61.9859505	67	1.4492188	7.4205933	46.8164673	97.5291443	1398	2338.111084	17.2782097	12.3030415	7.3220739	1140521.375	261352.4219	879169	2904.51294	6647	6984	33	1	0.95	2.3299999	54.1899986	1.49	12.0500002	14.8299999	19.1299992	22.3299999	24.7699986	26.3699989	27.9899998	29.2999992	31.1799984	33.579998	35.7900009	36.9099998	39.1100006	40.1599998	42.8999977	45.4799995	47.2099991	50.2700005	52.5399971
MAMU	416855	4568741.3	536.1436157	8672.146484	0	4	536.4356079	36.5091553	66	7.6905518	11.7918701	30.7430725	84.6903076	1375	2398.543457	17.3163776	12.4392147	7.5591979	1293141.5	298499.9688	994641.5	3858.654785	4258	4802	35.9199982	0.98	0.89	8.7200003	43.8799973	1.38	26.2099991	29.3599987	30.9699993	32.2999992	33.5099983	34.5499992	35.0999985	35.4899979	36.3099976	37.1199989	37.8600006	38.3199997	38.8999977	39.3400002	39.9500008	40.2999992	40.9199982	42.1499977	42.9199982
MAMU	417213.3	4568370.2	243.5159149	9108.251953	0	4	572.2419434	53.5318527	83	0.447998	15.0908203	61.6183777	110.6786804	1347	2442.216309	17.5745926	12.5787745	7.5799999	1213962.75	287824.3438	926138.375	3502.048096	3858	3883	43.6399994	1	0.9899999	6.1500001	55.7399979	5.3899999	20.8999996	29.5199986	36.5400009	40.0400009	41.0699997	42.8699989	43.9500008	45.3499985	46.0699997	46.4500008	46.8199997	47.6299973	48.2999992	48.9500008	49.4599991	50.1100006	50.8899994	51.6699982	53.1800003
MAMU	416959.2	4569332.9	90	8634.422852	0	4	570.4717407	53.0930176	27	-3.4009399	-20.6915894	1.6782227	81.375824	1360	2488.97876	17.2495747	12.5576315	7.8638167	1118554.25	286559.0313	831995.25	3409.888428	5007	5214	38.2399979	1	0.96	2.6499999	54.8199997	1.4	7.1199999	9.7799997	16.1399994	22.1299992	31.4399986	35.6100006	37.5400009	39.3600006	42.2900009	43.75	45.5699997	47.0299988	48.25	49.4899979	50.3400002	51.3799973	51.9899979	52.75	53.3799973
MAMU	416593.3	4568927.3	485.4122009	8371.960938	0	2	502.6583557	46.2468948	29	-3.0608826	-7.2078552	18.493866	65.04245	1395	2341.184815	17.2752666	12.3076458	7.3350811	1307403.75	278516.9063	1028886.875	3595.513428	2204	2706	16.6599998	0.98	0.81	2.9199998	34.9599991	1.54	4.5999999	5.4200001	9.5799999	10.54	11.2199993	12.46	14.2299995	14.6700001	15.0999994	15.7199993	16.6299992	17.2600002	18.039999	19.039999	19.7099991	21.1299992	26.0199986	30.7699986	32.6699982
MAMU	416700	4568446	415.2709961	8596.774414	0	2	429.8372192	38.6735191	28	5.9756775	3.1799622	-18.2426758	9.020752	1393	2314.650147	17.3852959	12.3055496	7.2210736	1355602.5	286140.875	1069461.625	3818.31543	3726	3938	28.1700001	1	0.95	1.76	54.8199997	1.5	7.7799997	9.6399994	10.9899998	13.7999992	15.4899998	16.9699993	19.8799992	22.5799999	24.2299995	25.6499996	29.3599987	32.3400002	34.6199989	38.2199974	41.4799995	44.0299988	47.6299973	49.0999985	50.8999977
MAMU	416813.1	4568997.5	334.5519409	8571.84375	0	4	568.8916626	40.7271652	85	1.4962158	10.0463867	43.3463745	107.7980347	1376	2418.125488	17.2511024	12.4549112	7.6562972	1326858.125	297215	1029643.063	3840.127197	5085	5191	46.0399971	1	0.98	4.4000001	62.6399994	1.4399999	15.2199993	29.1999989	35.2199974	37.2999992	39.2299995	41.7299995	44.9500008	45.8199997	48.1899986	50.1299973	51	51.7999992	53.3999977	55.4099998	56.1800003	57.3099976	58.7899971	59.7599983	60.8499985
MAMU	417011.3	4568125.1	335.5964966	8984.694336	0	1	501.3404236	76.8888016	28	-3.8097534	-5.6748352	30.3069458	69.4414673	1369	2364.51709	17.7023144	12.4909191	7.2737241	689602.875	259471.4063	430131.5	2623.559082	3813	3945	22.1899986	1	0.97	2.5699999	35.8099976	1.38	5.5799999	11.0100002	12.8899994	14.6399994	17.2399998	18.9099998	20.3999996	21.1700001	22.2799988	23.7199993	24.9799995	26.3199997	26.9399986	27.7099991	28.4799995	29.0599995	29.9899998	31.6499996	33.2099991
MAMU	416991	4567269.4	505	9177.974609	0	4	513.3531494	29.5082378	59	1.8874512	4.7202759	60.0715942	112.8361816	1382	2290.326172	17.9144955	12.5184956	7.1184602	1304431.375	297847.625	1006583.75	3712.821289	5430	5722	34.3199997	1	0.95	1.6799999	58.9799995	8.6499996	12.9499998	14.5899992	17.0599995	18.9099998	19.9699993	26.4300003	28	31.789999	33.75	36.5200005	41.7199974	42.0999985	42.3600006	45.6199989	46.079998	47.6800003	48.5099983	49.2000008	50.4399986
MAMU	417064.7	4568563	370.5401611	8914.563477	0	4	538.7799072	35.8378716	56	-0.0170288	-4.1552734	26.3599243	79.6315613	1359	2431.246582	17.4218998	12.5328417	7.6413622	1203221.5	297217	906004.5	3723.573242	4386	4570	41.4300003	1	0.96	2.46	64.9199982	1.5599999	7.25	9.1300001	14.29	27.8199997	33.1300011	34.5099983	39.0299988	43.329998	45.7000008	47.4300003	48.6199989	50.4599991	51.3099976	54.5900002	55.4699974	56.8199997	57.8600006	59.6099968	61.4799995
MAMU	416515.8	4568342.4	245.2039948	8448.509766	0	4	365.6000061	44.6877289	70	7.5599976	6.8939514	-33.4791565	-31.130249	1409	2234.813232	17.2983627	12.1234255	6.9435554	1278412.625	283988.3438	994424.25	3790.704834	3926	4365	31.75	0.9899999	0.9	1.65	65.6299973	1.38	14.3099995	15.8099995	16.4799995	17.0799999	17.7700005	18.3500004	18.9399986	19.6999989	20.7700005	34.4799995	37.6299973	37.8799973	40.8199997	42.1299973	43.7700005	50.0900002	50.3099976	50.6100006	51.3799973
MAMU	416790.2	4568914	421.7226563	8570.381836	0	4	540.1401367	31.7432117	64	-7.6124878	-3.0980835	25.8842163	85.0991821	1379	2402.73169	17.2692108	12.4335318	7.5950966	1308702.5	298477.25	1010225.25	3724.591797	3477	3593	44.9099998	1	0.97	4.0499997	61.9599991	1.41	6.6299996	9.9200001	30.1099987	37.5400009	43.0599976	44.0299988	45.3099976	46.1299973	48.4699974	50.3499985	52.2099991	53	53.579998	54.6199989	56.0499992	57.2700005	57.9499969	58.9799995	60.0299988
MAMU	417181.6	4569144.6	365.308075	8895.887695	0	2	644.7846069	43.6412582	77	-0.9699097	8.508728	72.7689209	150.7736511	1343	2517.342529	17.2457275	12.586587	7.9262762	1351203.25	291320.8125	1059882.5	3658.088379	6016	6098	36.8400002	1	0.9899999	2.73	53.7199974	1.4699999	17.0599995	19.7799988	21.8899994	25.5999985	28.7299995	34.3400002	35.75	37.1699982	38.3400002	39.7099991	40.4399986	41.9199982	43.3199997	43.8899994	44.5200005	45.7099991	46.7700005	48.9699974	50.4699974
MAMU	416724.8	4569582.5	82.4621124	8353.683594	0	1	542.0999756	19.2090683	34	0.7313843	-11.8727417	-17.9071045	58.8891296	1376	2455.942139	17.2896881	12.5635958	7.8341336	1130400.625	296687.2813	833713.375	3623.044922	6761	6917	56.0499992	1	0.98	3.6199999	76.3099976	1.37	12.3699999	26.2799988	36.8499985	42.2799988	47.2199974	50.2299995	55.0200005	57.6499977	60.9199982	62.6499977	64.5299988	66.5699997	67.9399948	69.2299957	70.3600006	71.5400009	72.4300003	73.6100006	74.6399994
MAMU	416938.3	4568619.8	476.6812439	8779.84668	0	2	504.3041992	52.2621994	22	-8.1383057	-16.1168213	1.071106	52.4601746	1370	2404.702881	17.3639336	12.466608	7.5665307	1352743.875	282886.1563	1069857.75	3707.814209	5979	6263	37.4500008	1	0.96	4.2799997	52.7099991	1.39	16.6399994	27.8400002	29.4499989	30.7199993	31.289999	33.0299988	33.75	35.2399979	36.6699982	39.5400009	40.5099983	41.7000008	43.2700005	43.6299973	45.3799973	46.1699982	47.7899971	49.25	51.3099976
MAMU	417037.4	4569291.7	173.5655518	8721.149414	0	4	606.6491699	69.0058823	53	6.5897827	1.1804199	33.9353638	114.1298828	1353	2503.37793	17.2424355	12.5698357	7.8957119	1154274.125	278853.875	875420.1875	3352.605469	2659	2806	32.4899979	0.9899999	0.95	5	45.8699989	1.39	3.1399999	15.6599998	24.3599987	27.7099991	30.6199989	32.3800011	33.0299988	33.9500008	35	35.6300011	36.1800003	36.9300003	37.829998	38.7799988	39.3400002	40.0099983	41.0499992	42.0499992	43.6599998
MAMU	416529.1	4568539.6	261.9637451	8404.022461	0	3	414.6000061	28.4436245	100	11.8493652	15.144989	-9.6851807	4.5862732	1406	2266.842285	17.2877693	12.1605854	7.028121	1271200.5	283702.4375	987498.125	3906.40332	1992	2258	18.5900002	1	0.88	6.4499998	37.3400002	1.5	8.5199995	13.8299999	14.5199995	15.5299997	16.6700001	17.1399994	17.6999989	18.0799999	18.3099995	18.5900002	18.9599991	20	20.3400002	20.6099987	20.9599991	21.6499996	22.3899994	23.2999992	24.4099998
MAMU	416641	4568284.5	255	8585.525391	0	4	375.1595764	31.0333252	3	-10.0177002	-12.5813599	-43.6762085	-29.5416565	1401	2270.352783	17.4064274	12.2342033	7.0567999	1151113	285856.5	865256.5	3556.984131	3380	3869	19.9699993	0.9899999	0.87	2.3699999	35.3999977	1.62	11.3999996	12.5799999	13.4499998	13.9499998	15.9899998	16.5699997	16.8400002	17.0900002	18.1199989	19.2099991	21.0299988	21.539999	22.6299992	23.0499992	24.2199993	26.4399986	28.3699989	29.1999989	29.8499985
MAMU	417093.3	4569337.4	225	8765.300781	0	4	616.1247559	62.1270714	63	-6.7460327	1.5593262	36.6036987	118.282959	1348	2520.483887	17.2395401	12.5849524	7.9289236	1087545	279699.0938	807845.875	3265.148682	8460	8683	38.829998	1	0.97	2.22	61.6699982	1.4299999	9.5900002	12.4899998	15.1700001	19.3999996	29.3599987	33.0499992	37.4199982	39.5400009	41.3899994	43.079998	44.1100006	46.6299973	48.8899994	50.4300003	51.7299995	53.0299988	54.2399979	56.2099991	58.7599983
MAMU	416473.2	4569126.8	442.7471008	8210.054688	0	2	545.5999756	21.6332741	97	1.5003662	12.9254761	58.1307373	109.8414001	1401	2328.134033	17.2924385	12.2992535	7.2993822	1327078.75	304487	1022591.75	3997.138672	3523	3842	32.9799995	0.9899999	0.92	1.87	57.4899979	1.9399999	6.3499999	8.21	12.2799997	13.8099995	15.6499996	23.6999989	31.3400002	33.579998	37.1399994	38.1499977	39.3099976	40.1100006	42.1199989	44.5499992	45.1100006	47.4500008	49.2399979	51.3499985	52.1699982
MAMU	416738.8	4569778.6	15.811388	8333.44043	0	3	514.9000244	17.8042698	11	-12.9706421	-27.3040161	-51.9013062	22.4353027	1372	2469.111084	17.2894325	12.5796003	7.8658376	1128836.125	284108.6875	844727.4375	3136.878418	4305	4397	33.1100006	1	0.98	3.1299999	57.9199982	1.39	4.6700001	10.2699995	15.7999992	26.7199993	28.6399994	29.7199993	31.7999992	33.1800003	33.9199982	34.3499985	35.2399979	37.0299988	38.3699989	39.3899994	42.0200005	44.7399979	47.0299988	47.4799995	48.7000008
MAMU	416972.6	4568805.9	420.7433777	8769.146484	0	2	575.1481323	16.3743153	79	2.0216064	11.5194702	48.8586426	110.7137146	1364	2435.618408	17.3133202	12.5019083	7.688436	1316272.375	305373.8125	1010898.563	3995.139404	1888	2071	15.4499998	0.96	0.91	4.6599998	20.8999996	1.38	4.9899998	10.5	12.1499996	12.96	13.4799995	13.9899998	14.5899992	15.3699999	15.9399996	16.4899998	16.8400002	17.539999	17.8299999	18.1999989	18.6999989	19.0299988	19.4200001	19.9200001	20.2799988
MAMU	417150.4	4568160.8	257.0019531	9108.449219	0	4	556.618042	52.9783936	66	0.4264526	11.9586792	64.5278625	109.150116	1355	2405.709229	17.7181835	12.5587225	7.3943505	1000478.813	286953.8438	713524.9375	3329.111328	5668	5783	43.4300003	1	0.98	8.6599998	56.0900002	1.78	26.9599991	36.3899994	37.4099998	40.3499985	41.2299995	41.6499977	42.1299973	43.1499977	45.0999985	45.6199989	46.0099983	46.4799995	47.1599998	47.9799995	48.7399979	50	51.1899986	51.9599991	52.75
MAMU	416926.8	4569484.4	93.4077072	8574.208008	0	4	556.9560547	53.0723267	24	-8.0473022	-22.5071411	-17.9078369	62.8188171	1360	2497.75293	17.2611351	12.5766582	7.8900213	1051306.25	278250.4063	773055.8125	3193.627441	4573	4758	46.5499992	0.9899999	0.96	2.46	69.8399963	1.37	2.9099998	5.27	8.2600002	13.4499998	43.4099998	46.6699982	50.5900002	51.7999992	53.329998	55.7199974	56.8499985	58.4099998	60.1899986	62	62.8899994	65.1299973	66.4300003	67.5	68.6100006
MAMU	416441.5	4568732.4	337.6758728	8271.774414	0	2	423.2999878	37.2509766	34	-1.000824	-5.0882568	-8.4943542	10.2833252	1409	2265.087647	17.2717113	12.1398754	7.0017405	1351921.75	282398.8125	1069523	3774.449951	2631	2896	13.4699993	1	0.91	2.8799999	21.6299992	1.38	3.6099999	6.27	8.8199997	9.5900002	10.2799997	11.04	13.4799995	14.1300001	14.3400002	14.5	14.6300001	15.0499992	15.3800001	16.1700001	17.0799999	17.4799995	18.1299992	18.5499992	19.0100002
MAMU	416797.2	4568511.7	498.4476013	8671.050781	0	2	450.9221497	24.7886848	0	-4.6025085	-11.35495	-20.6637268	17.3876648	1384	2353.576172	17.3892479	12.3821268	7.3709416	1320531.125	284375.5313	1036155.625	3554.333008	7632	7929	32.5299988	1	0.96	2.6399999	52.6699982	1.38	4.98	9.6199999	15.7199993	20.9300003	24.9799995	28.0199986	30.3499985	32.4799995	34.4599991	36.1800003	37.9899979	39.1399994	40.5299988	41.8699989	42.8699989	44.0999985	45.1899986	46.3199997	48.1499977
MAMU	416776.9	4567759.7	286.2254333	8864.908203	0	4	427.3960876	61.5800514	71	20.6617737	18.0675354	9.347229	37.4488831	1395	2256.63916	17.7730865	12.3759899	6.972652	1052223.75	281349.125	770874.6875	3526.001465	4873	4977	33.8999977	1	0.98	3.5599999	47.5	1.4599999	11.8499994	17.5299988	22.3599987	26.7699986	30.6499996	32.6899986	33.3800011	34.9500008	35.6300011	36.4399986	36.8099976	37.4799995	39.7199974	40.5499992	41.079998	41.9799995	43.1199989	43.6599998	45.1899986
MAMU	416558.4	4569314	303.1913452	8248.602539	0	4	591.5999756	3.6053905	100	8.7918091	27.512146	71.1395264	137.2520142	1392	2377.510986	17.2907448	12.4248075	7.5533733	1244697.875	310976.6875	933721.125	4197.456055	6332	6397	47.3699989	1	0.9899999	2.51	70.3899994	1.7099999	21.6299992	24.3500004	29.3299999	34.9799995	38.0099983	42.579998	44.3400002	46.5299988	49.7199974	51.2399979	51.9499969	52.9899979	54.1599998	55.3799973	57.5200005	60.6999969	62.2199974	62.9300003	65.3799973
MAMU	416670.2	4569193.6	237.1708221	8388.249023	0	2	586.1621704	9.8902426	100	6.3610229	22.9569702	61.0308228	127.3219299	1386	2399.711182	17.2635365	12.4336004	7.599834	1302449.5	307830.0938	994619.4375	4023.6604	3003	3305	20.8199997	0.9899999	0.91	5.4099998	31.3099995	1.64	15.0099993	16.2600002	17.5299988	17.8799992	18.8400002	19.2299995	19.7299995	20.0100002	20.3199997	20.6700001	21.1000004	21.5599995	22.0200005	22.5799999	23.1999989	23.7600002	24.6399994	25.8099995	27.1299992
MAMU	416894	4568187.5	264.0075684	8852.362305	0	4	445.0437317	46.1747818	16	-9.5255432	-15.8504639	-11.1157227	21.8925171	1379	2336.865234	17.6110229	12.4189453	7.2211666	974460.1875	282048.125	692412.0625	3385.577393	2000	2376	18.5799999	1	0.84	9.8599997	35.2599983	1.53	13.3800001	15.3499994	15.9399996	16.5299988	17.0100002	17.5	17.8500004	18.25	18.5	18.7399998	19.039999	19.3899994	19.6499996	20.1299992	20.4499989	20.7799988	20.9899998	21.3699989	22.1099987
MAMU	417290.4	4569511.2	270.6011963	8926.652344	0	4	628.1711426	31.5050869	1	-23.6528931	-21.7294922	31.6950684	114.1629028	1330	2567.706055	17.2115421	12.5805178	7.9458079	1192941.125	266461.25	926479.8125	2779.433594	3193	3828	20.4799995	0.95	0.83	2.0799999	58.8799973	1.37	2.1599998	2.6699998	3.75	4.7599998	6.0699997	7.02	7.6799998	8.0900002	8.5100002	8.9499998	10.3099995	13.2299995	29.5900002	30.3999996	34.5400009	38.3699989	51.9099998	53.4599991	55.3899994
MAMU	417193.8	4568628.7	235.0531921	9024.838867	0	4	591.3549194	44.4818039	79	2.4767456	15.8517456	61.0023193	119.3392639	1347	2466.510986	17.4113407	12.5803976	7.74792	1317851.125	292834.9375	1025016.25	3657.975586	5896	6061	43.1599998	1	0.97	5.21	56.7799988	1.61	28.0299988	32.0599976	34.5999985	35.829998	37.7000008	39.7900009	40.9300003	41.5900002	43.3799973	44.2000008	46.3999977	47.5399971	48.7899971	49.3600006	49.9599991	51.2899971	51.8499985	53.0999985	54.4099998
MAMU	416614.4	4568147.4	123.6931686	8597.158203	0	2	381.7004089	39.0617523	97	13.2553101	19.7429199	-19.0047302	-11.799469	1405	2240.438232	17.4171295	12.1902552	6.9581432	1338497.625	283306.6875	1055191	3711.354492	8105	8430	35.2700005	1	0.96	3.27	47.3199997	1.37	14.5599995	20.2099991	24.1299992	27.6199989	29.3999996	31.4200001	33.3400002	35.329998	36.6899986	37.7299995	39.0599976	40.2000008	41.4199982	42.4599991	43.3199997	44.5200005	44.8999977	45.5599976	46.2700005
MAMU	416718.6	4568709	510.4165039	8544.530273	0	4	487.1601868	42.6928749	40	2.7875366	3.7003784	6.5006714	49.684906	1388	2354.666748	17.3043251	12.3510141	7.3938575	1147979.875	290168.4375	857811.375	3591.376953	3777	3957	33.6300011	1	0.96	3.23	53.4499969	1.38	5.3800001	6.8199997	22.9399986	23.8799992	28.4200001	29.7600002	31.5699997	32.7000008	34.25	35.4799995	37.7000008	38.2900009	38.9199982	40.3699989	41.8099976	42.329998	47.5999985	49.6100006	52.5599976
MAMU	417135.4	4569220.4	289.6981201	8834.039063	0	4	637.0974121	48.419342	72	1.269104	11.0263062	62.3347168	141.7965088	1346	2518.000732	17.2387066	12.5851765	7.9304543	1254298.625	292664.9375	961633.6875	3537.780518	4742	5025	27.7299995	0.9899999	0.94	2.71	51.0900002	1.37	6.0599999	8.5299997	16.6800003	19.2600002	21.3999996	22.1999989	25.4899998	26	26.6399994	28.1199989	30.1700001	32.5400009	33.7999992	35.2700005	36.2900009	36.8999977	38.2099991	41.6899986	42.5099983
MAMU	416825.3	4569386	25	8495.711914	0	1	547.6861572	42.4574432	36	-8.9086914	-24.0911865	-12.2677612	65.3752747	1370	2465.072266	17.2642097	12.5440121	7.8214869	945066.4375	275606.5938	669459.8125	3113.572022	3744	3938	23.6399994	1	0.95	3.0599999	36.9599991	1.4299999	8.5500002	11.5999994	14.9200001	17.6199989	19.3999996	21.3299999	21.9300003	23.9499989	24.4699993	24.8799992	25.8699989	26.9699993	27.6800003	28.539999	29.2299995	29.8099995	31.2299995	32.1599998	33.6399994
MAMU	417050.2	4568413.3	392.045929	8943.369141	0	4	521.6948853	34.1001205	72	4.9517212	-0.5360718	23.8611755	71.2787781	1362	2410.365234	17.5247383	12.5230103	7.5176654	1116375.75	295335.25	821040.4375	3659.523193	4628	4757	46.4799995	1	0.97	8.1899996	60.0499992	1.63	17.1099987	33.4799995	41.4199982	43.7299995	45.2299995	45.9399986	47.079998	47.8799973	49.2099991	49.6299973	50.5499992	51.2799988	51.6399994	52.0999985	52.6199989	53.5999985	54.6199989	55.7999992	57.2199974
MAMU	416958.8	4567661.3	433.4166565	9059.642578	0	2	454.5292969	84.4658203	34	-10.8302612	-25.5006409	5.92099	49.1329041	1379	2304.282227	17.8633862	12.4725122	7.0754685	1273838.75	247090.9844	1026747.75	3560.142334	3930	4329	14.21	0.9899999	0.91	1.7199999	34.2900009	1.37	3.1299999	4.1599998	5.27	6.8199997	8.3199997	10.1999998	10.9299994	11.5900002	12.4200001	13.4799995	16.8199997	18.0599995	18.7799988	19.6599998	20.7399998	21.3400002	22.2600002	22.789999	23.4699993
MAMU	417106.1	4568854.5	293.4706116	8890.895508	0	2	615.1566162	41.5366516	92	7.3500366	15.9190674	72.3233032	138.9516296	1352	2474.801514	17.3124466	12.5668831	7.8201065	1399802.125	298541.0938	1101261	3984.208252	2559	2709	17.2600002	1	0.95	3.8199999	36.0900002	1.4399999	6.0699997	8.1599998	10.1199999	13.5900002	14.54	15.1199999	15.5799999	15.9899998	16.25	16.3999996	16.6099987	17.0200005	17.4799995	19.3400002	20.0299988	20.5100002	20.8099995	28.1800003	31.5
MAMU	416852	4569095.2	230.4886169	8585.761719	0	1	588.802063	18.5881805	96	13.2830811	14.9197998	49.0348511	119.3627319	1372	2439.574219	17.2378464	12.4866381	7.7333813	1125424.375	304942.375	820481.9375	4007.338623	3166	3401	20.9799995	0.98	0.93	3.9199998	38.3499985	1.42	11.25	13.5999994	15.3699999	16.3400002	18.2199993	18.8400002	19.8199997	20.7999992	21.2700005	21.7399998	22.1099987	22.5100002	23.2699986	23.8599987	24.1399994	24.4599991	27.0100002	27.7600002	29.0199986
MAMU	416486.1	4568600.5	262.4880981	8348.306641	0	4	405.3999939	46.3209572	81	1.5288391	-0.2601013	-18.847229	-4.7080078	1408	2262.644531	17.2733727	12.1358204	6.9925923	1168952.375	286593.0938	882359.3125	3657.197266	4868	5035	35.5900002	1	0.97	1.42	59.1499977	1.37	15.4099998	17.9400005	20.1199989	20.9200001	22.5900002	23.8500004	24.5199986	25.7600002	27.1199989	38.8199997	42.9799995	44.9099998	46.9199982	48.1800003	50.0699997	50.3899994	50.7099991	51.7899971	55.0200005
MAMU	416752.9	4568089.1	92.1954422	8748.8125	0	4	421.9114685	48.7824326	76	13.2496948	13.9388733	-1.9935913	18.4050293	1394	2284.221436	17.5991478	12.3347864	7.0641747	994111.1875	285230.2188	708880.9375	3590.615723	4468	5325	15.8899994	0.98	0.84	1.63	43.829998	1.38	2.5699999	3.48	4	4.5999999	5.25	6.2399998	9.3499994	12.6899996	17.3400002	18.6099987	19.4399986	20.3299999	21.1700001	21.9599991	23.1899986	25.1599998	26.8599987	28.1299992	29.789999
MAMU	416813.9	4567367.1	661.9100952	8979.790039	0	2	464.5455933	30.929615	79	5.3149109	23.5991211	44.5336914	80.1753845	1398	2236.705811	17.9391384	12.4607868	6.97787	1307090.75	286466.2188	1020624.563	3510.522949	2442	2661	16.4599991	1	0.92	3.8599999	24.6499996	1.38	8.6999998	9.9299994	11.4399996	12.5799999	13.5900002	14.5699997	15.8099995	16.3599987	16.9300003	17.6900005	18.1800003	18.8799992	19.6000004	19.9200001	20.1899986	20.4200001	20.6899986	21.0100002	21.4300003
MAMU	417220.5	4569402.7	360.034729	8879.224609	0	3	662.0330811	4.8943653	100	13.3637085	19.1345825	72.2056274	154.9179993	1337	2547.666992	17.2307053	12.588253	7.9433208	1249286.75	312662.5625	936624.1875	4183.729492	3273	3328	25.1199989	1	0.98	5.5499997	33.4199982	1.38	14.6099997	18.2299995	20.5	23.1399994	23.5	23.8099995	24.1700001	25.0499992	25.6499996	26.0699997	26.3999996	26.8199997	27.4399986	27.8799992	28.3400002	28.8699989	29.5199986	30.2699986	30.9099998
MAMU	416600.5	4569282.4	266.8332825	8299.242188	0	3	592	1.5812353	100	7.2886963	27.1549072	67.9371948	134.8713074	1389	2388.046875	17.2820549	12.4323626	7.5778217	1258465.125	309820.75	948644.375	4091.658447	2642	3091	13.2599993	0.96	0.86	2.3399999	32.2299995	1.37	2.3599999	3.3899999	4.27	5.77	7.9199996	9.0599995	9.5599995	11.25	12.0299997	13.5999994	14.1199999	15.0699997	16.1199989	16.7799988	18.0699997	18.8400002	21.6000004	23.8899994	26.0199986
MAMU	416900.9	4568971.5	356.7211914	8665.082031	0	4	593.2952271	35.0000114	97	13.2775269	22.0908203	58.9064941	126.161438	1369	2437.234375	17.2606697	12.4878025	7.7129331	1264541.875	302484.2813	962057.6875	3901.751953	6119	6403	32.25	1	0.96	1.73	51.6599998	2.51	11.7599993	14.2699995	15.3800001	17.2600002	18.6499996	20.8699989	26.9599991	32.75	33.8999977	36.8800011	39.4099998	40.3799973	40.9099998	41.4099998	42.6100006	44.1899986	44.9300003	45.829998	46.7700005
MAMU	416570.6	4568797.7	463.0874634	8382.208984	0	2	461.0354919	46.6347923	5	-5.4775391	-12.0314026	-4.3618469	31.9637146	1398	2317.481445	17.2822933	12.2593079	7.2311807	1331885.125	275551.5313	1056333.5	3467.797607	2916	3154	22.6999989	1	0.93	2.9299998	35.3899994	1.38	3.5799999	5.7799997	12.4399996	17.2799988	18.9300003	20.0900002	21.9899998	22.8199997	24.3599987	25.1899986	26.7399998	27.5199986	28.3899994	28.9499989	29.4799995	29.8699989	30.3499985	30.9499989	33.7700005
MAMU	416621.4	4568075.7	53.8516464	8628.327148	0	2	357.8378601	48.7761154	54	-6.6583252	-1.8726501	-40.0818787	-32.5975647	1405	2236.216065	17.4655857	12.2101612	6.9494185	1318531.5	271897.8438	1046633.688	3472.181152	9404	9719	59.1499977	1	0.97	3.9399998	84.8199997	1.42	13.4499998	20.0200005	42.4699974	48.0399971	52.8499985	55.2899971	57.6899986	60.7899971	63.4399986	66.2699966	67.5100021	68.0699997	68.7099991	69.8899994	72.1500015	73.4000015	76.2999954	78.7399979	81.409996
MAMU	416682.4	4568677.4	464.8117981	8517.923828	0	4	471.4511108	35.3363304	32	2.520874	2.9082336	0.1437683	38.8267212	1392	2339.023193	17.3043098	12.3169394	7.3253746	1283831.125	295090.2813	988740.875	3814.625244	4437	4663	36.9599991	1	0.95	3.74	59.4099998	1.38	11.3800001	24.4699993	27.7799988	30.0199986	31.5900002	32.7700005	33.8400002	34.3699989	34.8400002	36.5400009	37.579998	38.5900002	39.5699997	41.0499992	42.2900009	52.5999985	53.2899971	53.5699997	53.8199997
MAMU	416781.5	4569254.5	113.3578415	8481.345703	0	3	581.6142578	25.2870731	98	8.8858643	9.7855225	36.7837524	109.8851013	1376	2439.892822	17.2541599	12.5016222	7.7466488	1207353.5	297436.9688	909916.5	3609.134033	7609	7922	45.6499977	0.9899999	0.96	7.73	61.079998	1.37	23.9099998	34.6899986	37.7900009	39.9899979	42.0400009	43.3899994	44.2000008	45.75	46.7700005	47.7700005	48.4599991	49.2000008	50.1800003	51.1899986	53.079998	54.4899979	55.6100006	56.7599983	58.3199997
MAMU	416995	4568382.1	455.4118958	8893.550781	0	4	493.7888489	55.684639	47	2.6761475	-7.2977905	5.9049988	50.191864	1368	2390.066406	17.525835	12.4872208	7.4445338	1252847	283486.5938	969360.375	3603.672607	1904	2064	20.8099995	0.9899999	0.92	2.3099999	32.829998	1.52	7.6299996	11.1999998	12.7699995	13.71	14	14.4899998	16.8299999	18.7799988	21.9699993	23.0599995	23.8999996	24.6399994	25.2600002	26.3499985	27.2399998	28.3499985	28.8699989	30.0599995	31.3400002
MAMU	416361.5	4581531.5	447.3533325	5941.380371	1	1	255.8596191	25.8494129	6	-1.2028503	-7.9943848	-36.969574	-19.8780518	1526	1934.438843	16.3617172	11.5915174	6.812026	1034263.875	282331.6563	751932.25	3713.073242	2707	2856	64.5699997	0.98	0.95	7.6999998	82.2399979	1.38	2.8399999	48.9199982	56.4199982	60.5399971	63.9499969	64.8099976	67.2299957	68.8300018	69.4599991	71.4499969	71.8899994	72.2600021	72.9599991	74.75	75.5999985	76.5099945	77.5699997	78.2599945	78.8099976
MAMU	414230.4	4575832.4	169.8528748	4877.217285	1	3	46.0999985	9.5196934	40	0.1190681	-2.9783516	-37.9133759	-71.479744	1533	1559.656494	16.6013527	11.3765039	6.145822	1138947.375	276681.2813	862266.125	3538.725342	30	73	11.5599995	1	0.41	2.04	35.8800011	1.63	1.7099999	2.01	2.3099999	2.51	2.6199999	2.75	2.8999999	2.99	3.0699999	3.1699998	3.3099999	3.3999999	3.4499998	4.2799997	27.5199986	35.2299995	35.3999977	35.6199989	35.6899986
MAMU	416463.8	4581237.3	502.2449646	6094.852539	1	1	264.7030945	64.2860413	1	-13.1676025	-18.7835999	-26.0893555	-11.5200195	1520	1936.240234	16.3203106	11.58634	6.8438706	746621.9375	249544.8281	497077.0938	2657.497559	292	403	18.7700005	0.84	0.73	2.3999999	49.7000008	1.4299999	3.1299999	4.96	6.5899997	7.02	7.5299997	8.3400002	9.6099997	10.1099997	10.6999998	11.5500002	16.2700005	19.039999	19.7299995	20.5599995	21.2600002	42.75	42.9799995	43.2399979	46.8199997
MAMU	416620.1	4581703.6	512.2987671	6173.370117	1	4	343.9056396	60.6998405	6	-10.8616028	-12.9862976	-0.4105225	40.9606628	1527	1993.730713	16.3255444	11.6046906	6.874423	924515.5625	262052.8594	662462.75	3398.78125	3375	3730	39.8899994	0.98	0.91	1.24	72.4499969	1.38	4.8899999	6.8899999	9.9699993	11.9899998	14.29	17.2700005	19.6800003	21.6199989	23.4399986	54.579998	55.3699989	58.5599976	60.2299995	62.9499969	65.2299957	65.8199997	67.1899948	69.0599976	70.0899963
MAMU	416322.8	4581409.5	365.0342407	5923.970215	1	4	246.6000061	34.058754	79	3.6264954	1.2046051	-32.364624	-21.8170166	1523	1917.960449	16.3747444	11.588542	6.7933879	1139187.75	282423.9688	856763.75	3350.408447	4473	4793	46.9500008	0.98	0.93	2.5	75.409996	1.4299999	2.9299998	5.1199999	13.0599995	28.7600002	35.329998	38.9699974	45.4500008	48.0099983	51.2899971	53.4899979	55.1100006	56.8400002	60.7899971	64.3300018	65.0299988	66.5899963	67.8499985	69.2200012	71.8099976
MAMU	416470.5	4581085.2	439.3176575	6137.713379	1	4	295.3057861	145.0557556	63	4.9883118	7.6083374	15.9658813	21.5379639	1518	1929.152832	16.3116989	11.5813684	6.8429165	865556.125	233029	632527.125	3587.380615	4110	4495	47.8499985	0.98	0.91	2.1099999	74.6199951	1.37	5.7999997	7.7399998	10.3999996	17.3299999	33.3400002	34.5499992	48.5499992	54.5599976	56.4399986	58.7999992	61.7899971	62.5299988	63.4599991	64.8399963	65.9899979	66.6500015	67.4399948	68.4300003	72.5199966
MAMU	416244.3	4581606.7	350	5810.905762	1	4	245.3999939	25.4950848	71	1.9651642	-0.9766235	-30.5816956	-21.9520874	1528	1914.988281	16.3897133	11.5873098	6.7754745	1223483.625	288338.0625	935145.5	3710.914551	1069	1231	33.7900009	0.9899999	0.87	1.86	67.7200012	1.38	2.6799998	3.54	4.27	8.0199995	21.4399986	23.5499992	23.9300003	29.9899998	36.3600006	41.7199974	42.2599983	42.5999985	43.2799988	46.8400002	49.2899971	51.4699974	52.9300003	57.0599976	57.8899994
MAMU	414037	4575906.5	195.0640869	4668.361816	1	2	133.1999969	60.4534721	95	34.8339233	81.6479568	52.7254486	20.5280151	1540	1555.519287	16.550148	11.3737154	6.1917887	1306911.875	261217.7656	1045694.063	3836.776123	736	806	22.4200001	1	0.91	10.6899996	27.039999	1.5899999	10.9799995	18.2700005	20.0599995	21.6899986	22.1000004	22.4699993	22.8500004	23.1499996	23.3500004	23.5499992	23.8400002	24.0299988	24.5799999	24.8799992	25.2600002	25.4899998	25.7099991	25.9699993	26.3400002
MAMU	416555.6	4581311.4	590.0847168	6172.764648	1	4	302.9286499	53.9463348	27	1.5549011	-6.7717896	-9.9629822	15.7656555	1520	1960.781372	16.2892513	11.589323	6.8807054	1008760.125	277772.7813	730987.375	3430.978272	6896	6916	71.5499954	1	1	14.4499998	81.8799973	2.6599998	53.7599983	60.2199974	65.8199997	68.5999985	70.1100006	70.8799973	72.1800003	72.9000015	73.6699982	74.3799973	75.409996	76.2299957	76.7299957	77.2399979	77.7399979	78.1899948	78.8099976	79.4399948	80.3099976
MAMU	416667.4	4581151	506.0138245	6313.226074	1	2	329.9795227	54.9720573	9	-8.7288208	-4.5293579	11.0267029	35.9101868	1517	1977.545654	16.2897453	11.5715456	6.8461947	1286148.875	261037.2031	1025111.75	3623.028809	1473	2025	42.1199989	0.83	0.73	3.6799998	57.8099976	1.37	2.23	10.1799994	19.039999	32.6100006	44.4199982	44.829998	45.2999992	45.7399979	47.1699982	48.4500008	48.8899994	49.1100006	51.8099976	53.9699974	54.5299988	54.6999969	54.8499985	55.1199989	55.6399994
MAMU	416400.6	4580977.2	357.770874	6080.822266	1	4	278.1000061	10.9830141	100	0.4301758	7.321167	20.1286316	13.3318176	1517	1906.543335	16.3597012	11.5737581	6.7797608	1212419.5	295189.4375	917230.125	3942.212647	3331	3441	43.6599998	1	0.97	3.26	71.2999954	1.4	14.8499994	27.3400002	29.3499985	31.6599998	33.8499985	36.2700005	37.9199982	39.5400009	42.75	44.8999977	49.0299988	50.6299973	52.0299988	52.7999992	55.4300003	56.5	59.2599983	61.7099991	65.1100006
MAMU	413984.9	4575893.2	186.6815491	4621.649902	1	2	127.5	31.0583744	91	34.6422577	77.2057037	47.6238251	15.0865021	1542	1553.538086	16.5427151	11.3766613	6.2053347	1281269.75	274846.25	1006423.5	3901.359375	3039	3115	43.0299988	1	0.98	2.73	71.4000015	1.38	3.9299998	17.4200001	22.4499989	30.9599991	32.2999992	37.1899986	38.4799995	41.2999992	43.0599976	44.75	45.8499985	49.829998	51.7199974	56.7599983	58.0200005	59.0200005	62.0099983	64.3899994	68.8899994
MAMU	416476.8	4581869.6	517.4215088	6009.712891	1	4	330.6043396	55.204525	25	-2.2108765	-6.5021362	2.1799011	38.8876038	1532	1971.917969	16.2976761	11.5903912	6.8733191	1077688.625	277771.375	799917.3125	3410.723633	3196	3303	45.8099976	1	0.97	4.79	60.9499969	1.37	2.5699999	4.0599999	41.1199989	44.4799995	46.0699997	47.3400002	49.8099976	50.3799973	50.9500008	51.6100006	52.1599998	52.9099998	53.8099976	54.7999992	55.9399986	57.1599998	57.9599991	58.7700005	59.4499969
MAMU	416426.7	4581495.3	492.1636047	6011.310059	1	4	269.8045044	40.316967	40	-0.0086975	-7.8547974	-32.4589539	-10.7263184	1524	1945.222412	16.3416462	11.5926971	6.8345485	1185863.875	286389.75	899474.1875	3757.12915	4370	4609	51.2999992	1	0.95	2.0999999	77.3399963	1.38	3.3	13.8499994	23.7600002	27.2600002	28.5799999	32.5900002	37.8999977	56.9199982	63.0399971	64.8399963	65.8699951	66.5599976	67.3699951	69.1399994	70.3199997	71.0199966	71.4700012	73.0400009	75.0299988
MAMU	413896.6	4576090.4	69.6419449	4476.407715	1	1	52.9000015	67.4166412	30	7.560936	6.0960083	-25.6795959	-53.5609665	1547	1557.563355	16.5229816	11.3800316	6.2319436	740620.3125	250593.7969	490026.5	3044.746582	1221	1338	23.8999996	0.95	0.91	3.9199998	48.0299988	1.7099999	10.9299994	15.5999994	17.8400002	18.8199997	19.6700001	20.5	20.9200001	21.2999992	21.5900002	21.8500004	22.2399998	22.6899986	23.1999989	24.1399994	25.4599991	31.7199993	32.8699989	36.2599983	43.7099991
MAMU	416663	4581851.8	445.2527466	6195.256348	1	4	387.1098938	53.748436	74	-6.2500916	-1.0949097	31.9559326	78.9958191	1531	2006.633301	16.3311329	11.6073809	6.8739924	1140685.875	274275.7813	866410.125	3306.899902	5482	5552	58.0499992	1	0.9899999	2.6699998	83.4300003	1.78	19.7199993	28.3799992	31.4499989	35.2199974	48.5699997	51.2399979	56.1999969	59.1899986	60.4399986	63.5900002	66.5899963	68.409996	70.1999969	72.1399994	73.9899979	75.2200012	77.2200012	78.7299957	80.159996
MAMU	416602	4580879.1	223.6067963	6283.184082	1	2	306.9177551	40.5680199	59	4.5144653	10.2504883	21.4998474	24.6928711	1513	1945.037964	16.2977791	11.5568953	6.8084435	1315090.75	286109.0625	1028981.75	3930.459473	1690	2137	18.25	0.95	0.79	3.9499998	50.3899994	1.38	3.3599999	9.3000002	10.79	11.2799997	12.4499998	13.0900002	13.3899994	13.96	14.8599997	15.4099998	15.7699995	16.2999992	16.6499996	16.9599991	18.7600002	30.25	32.0299988	33.6699982	34.5299988
MAMU	416704.9	4581571	501.0488892	6270.853027	1	4	373.1450806	32.8366737	50	3.2132874	4.1368103	21.7494507	64.6831055	1524	2006.502564	16.3803024	11.6181326	6.8470707	1029310.375	283082.4688	746227.9375	3381.52002	3057	3188	49.1100006	1	0.96	3.6499999	65.5299988	1.5	18.5799999	24.5499992	32.4599991	37.1499977	42.0099983	45.6399994	47.2599983	49.3799973	52.3899994	54.2299995	57.1499977	57.9300003	58.7299995	59.8099976	60.7299995	61.7799988	62.1299973	62.6399994	63.5
MAMU	416344.1	4581758.2	384.7076721	5888.601074	1	2	267.9854126	37.1013565	8	-8.8783569	-17.8165588	-33.8950806	-10.9998474	1531	1941.833862	16.3429508	11.5881348	6.8236833	1285018.5	284073.6875	1000944.813	3766.566406	2159	2433	59.0900002	0.95	0.89	7.0599999	77.1399994	1.37	7.21	42.7700005	50.5200005	58.2899971	59.7999992	60.5299988	60.8999977	61.2299995	62.9099998	65.6999969	66.4000015	67.2699966	67.6699982	68.1999969	68.6199951	69.2900009	69.9199982	71.0699997	73.159996
MAMU	416570.2	4580785.5	130.3840485	6256.724609	1	2	280	16.6674843	45	1.5777893	4.2778625	6.5160828	2.901947	1512	1931.969605	16.3126411	11.554945	6.7893686	1282429.875	291325.3125	991104.5625	3980.297119	2937	2955	33.4500008	1	0.9899999	2.3099999	56.9499969	1.38	11.9399996	17.8999996	22.1000004	23.8699989	25.5299988	25.8899994	27.2699986	28.0599995	28.6299992	29.7099991	31.8099995	32.7799988	33.579998	42.7199974	43.25	52.0900002	52.6800003	53.2999992	55.8699989
MAMU	416514.3	4581467.4	563.9592285	6100.174316	1	4	284.1579285	36.6766586	4	-6.3496704	-16.8388977	-31.1906433	-3.2253418	1523	1960.555664	16.3139019	11.5940781	6.8651347	1197208.625	285292.5625	911916	3607.524414	5780	5876	61.3999977	1	0.98	4.6199999	78.6999969	1.41	7.5899997	18.1900005	43.5099983	49.2899971	56.4699974	60.079998	64.2799988	67.0499954	69.5899963	70.5599976	71.6399994	73.5800018	74.1500015	74.5299988	75.4799957	76.1800003	76.9000015	77.409996	77.7900009
MAMU	416527.2	4581659.8	587.2180176	6085.36377	1	4	312.6732788	12.9260654	18	-1.7765503	-9.0483704	-14.5173035	19.3066406	1527	1972.881104	16.3060284	11.5958738	6.8762159	1176588	287452.4688	889135.625	3536.65332	2346	2990	53	0.93	0.79	13.9699993	67.6899948	1.52	43.1100006	45.8199997	46.2000008	47.9799995	48.4199982	48.7899971	49.4699974	51.1899986	53.6899986	54.5599976	55.079998	55.3799973	55.6399994	56.0699997	57.0299988	58.5900002	59.3099976	63.1099968	65.4399948
MAMU	416630.1	4581439.2	602.9925537	6223.545898	1	4	327.7100525	28.6224518	36	-3.9841919	-8.5832214	-5.9761658	29.6125488	1521	1984.538696	16.3275948	11.5989161	6.8616071	1233813.375	289760.0938	944053.3125	3604.52124	2891	3155	52.4599991	0.97	0.92	2.75	76.3399963	1.37	2.55	12.1499996	18.2600002	35.5400009	40.5	43.7700005	48.2599983	54.5900002	61.2700005	63.1099968	64.3499985	65.7399979	65.9899979	68.409996	69.2600021	70.0199966	72.1699982	74.3300018	75.3399963
MAMU	416381.1	4581369	417.4326172	5990.444336	1	4	248.6833191	27.3603973	0	-6.4976044	-11.5352173	-38.4700623	-23.8014526	1522	1927.68103	16.3539124	11.588851	6.8149438	868768.125	219858.3906	648909.6875	2207.483887	1067	1311	26.9300003	0.98	0.81	1.28	71.5499954	1.48	3.23	3.99	4.5899997	4.9299998	5.1599998	5.4299998	5.8599997	6.4200001	7.3099999	7.6299996	7.9899998	8.6899996	56.079998	56.8600006	58.0599976	61.2799988	61.579998	62.3499985	64.5699997
MAMU	416449.7	4581074.8	430.6390686	6116.913086	1	4	281.5	22.0227718	45	-4.0415649	-0.8667603	7.7940979	10.3702698	1518	1922.693604	16.3251553	11.5805254	6.8277817	1093855.625	286874.0625	806981.625	3655.060059	4779	5372	58.0900002	0.88	0.89	4.4499998	81.6100006	1.38	3.1399999	31.0699997	38.3400002	45.8799973	47.9300003	54.2299995	56.8400002	59.9199982	62.0900002	64.0400009	66.0699997	67.5	68.3600006	70.6800003	71.8899994	73.3600006	75.0499954	76.9899979	78.3699951
MAMU	416216.5	4581833.6	255.4407959	5755.312988	1	4	260.2752075	10.2822962	4	-5.792572	-8.5749512	-23.53302	-10.1346741	1533	1922.265747	16.3631916	11.5830326	6.7931376	1222387.25	288566.9063	933820.375	3696.011719	2224	2620	42.5400009	0.91	0.85	3.1899998	72.0400009	1.37	2.73	3.98	20.8899994	34.1899986	40.2599983	40.6899986	40.9699974	43.0999985	43.4300003	45.8899994	46.1800003	46.3999977	46.6699982	49.3799973	57.7599983	58.0699997	59.0399971	60.6299973	70.5199966
MAMU	416292.8	4581552.8	398.1519775	5869.045898	1	4	249.8999939	23.7697735	19	5.2556305	-0.1870575	-31.7554321	-20.2697754	1526	1921.817749	16.3819256	11.5895548	6.7878423	1197802.375	287757.3125	910045.0625	3593.748047	2604	2691	43.75	1	0.97	3	67.5	1.37	4.6599998	15.04	20.1899986	31.3999996	33.2099991	38.8600006	44.3699989	47.3099976	48.3199997	49.5999985	50.4599991	51.4799995	52.2599983	54.7199974	55.6199989	56.5	61.3999977	62.4199982	64.0499954
MAMU	414082.9	4575897.3	180	4714.119629	1	3	120.0999985	54.4885368	100	30.0941162	67.2697906	39.0500183	6.528389	1539	1556.537476	16.5608826	11.3736601	6.1808209	1233815.25	265732.5625	968082.625	3864.060303	2294	2380	26.9300003	1	0.96	3.24	53.9599991	1.37	9.9200001	13.6700001	15.6199999	17.3199997	19.0100002	20.4200001	21.9899998	25.5699997	28.2600002	29.75	31.0999985	32.1100006	32.7299995	33.3699989	33.8600006	34.4099998	34.9300003	35.2900009	36.3499985
MAMU	416605.3	4581257.6	601.6851196	6232.660156	1	4	324.6308289	46.6140099	33	4.3579712	2.1827087	7.6124878	34.0133362	1519	1969.147583	16.2961369	11.5850649	6.86587	1027054.813	283405.9063	743648.9375	3466.354981	1230	1911	11.6999998	0.77	0.64	18.6199989	52.3999977	1.37	5.6599998	6.23	6.9899998	7.5	8.1199999	8.6599998	9.0100002	9.6799994	10.5500002	11	11.4399996	12.3800001	12.5	13.1300001	14.0799999	16.2399998	17.2299995	18.1999989	19.7999992
MAMU	419137.4	4576347.8	257.1478271	9549.411133	1	4	440.3646851	35.4792671	53	3.3076172	1.1971436	13.5128174	30.8233948	1407	2215.784424	17.2227459	11.8626318	6.50138	1054930.625	290755.0625	764175.5	3414.3396	7874	8290	32	0.96	0.95	2.2	51.2999992	1.37	3.98	12.3999996	16.2799988	19.6800003	21.7600002	23.8500004	25.5299988	28.539999	32.8099976	36.0699997	39.9799995	41.2199974	42.4099998	43.2000008	44.0099983	44.6499977	45.6699982	46.6299973	47.4199982
MAMU	413678.1	4589383.1	40.3112869	2689.874512	1	3	243.5585327	33.3036957	80	1.4987183	9.6585388	11.7432556	22.5020294	1675	1837.050659	16.258791	11.0770054	5.8866563	1053463.375	284475.4375	768988	3488.9021	2857	3121	52.2299995	0.95	0.92	5.3800001	69.6800003	1.38	29.0100002	36.1899986	39.1800003	41.6800003	44.8899994	47.4300003	49.0599976	51.2599983	54.5999985	55.6499977	56.1699982	58.1499977	58.75	59.7099991	62.7599983	63.7999992	64.6399994	65.9700012	66.7099991
MAMU	416666.5	4583938.1	273.5415955	6022.941406	1	4	413.508667	21.7748814	93	9.8126221	23.2987976	75.906311	86.0223999	1577	2025.050659	16.2996922	11.6281919	6.9466925	1233725.125	299883.0938	933842	4007.395996	3827	3872	52.3600006	1	0.9899999	7.1299996	62.7999992	1.54	42.7599983	43.9799995	45.6100006	46.6699982	47.3499985	49.25	51.0099983	51.4399986	53.1499977	53.6100006	54.5999985	55.4799995	56.2700005	56.5900002	56.9499969	57.6399994	58.6099968	59.6599998	60.7299995
MAMU	416300.6	4583577.1	42.7200203	5803.180176	1	4	286.3230286	49.5258255	28	3.4145813	-20.7123718	-41.5390015	-22.5243835	1570	1990.804565	16.0470314	11.5194101	6.9832921	1108379.625	267954.8438	840424.75	3124.203857	2272	2307	37.2199974	1	0.9899999	1.37	66.5599976	1.8	8.8599997	14.7599993	16.5	17.6099987	18.0900002	18.6999989	19.5	20.8099995	26.3999996	47.7199974	48.0299988	49.25	50.5900002	51.0299988	53.6399994	56.329998	57.079998	61.8899994	63.1800003
MAMU	412072.2	4591428.7	66.7083206	1102.689941	1	2	157.4073639	37.929184	34	8.0805511	-6.3246307	-12.7105408	17.8946381	1711	1806.475708	16.619566	11.5291348	6.4363871	1305717.75	271646.0313	1034071.75	3929.488525	5914	6136	55.6599998	1	0.96	5.4699998	72.6399994	2.1299999	41.1699982	42.7000008	45.1899986	46.4799995	47.6899986	48.5699997	51.1399994	53.9199982	56.0699997	58	58.7700005	60.8899994	61.8699989	62.4499969	63.6999969	64.3499985	64.9199982	66.1299973	67.5400009
MAMU	414196.5	4586705.7	265	3115.401367	1	4	303.751709	31.5089607	56	-9.4985962	-8.8797302	15.7969971	28.9850769	1601	1913.930542	15.4665337	10.719841	5.9714074	1229683	284670.3125	945012.75	3612.706299	4112	4451	59.8899994	0.96	0.92	4.6999998	81.0400009	1.38	2.99	21.4599991	38.6699982	47.829998	55.4499969	59.2099991	61.8599968	66.7600021	68.409996	68.8300018	69.9899979	71.0800018	72.2999954	72.659996	73.1699982	74.0999985	74.7099991	75.0800018	77.8899994
MAMU	415619.5	4584178.8	360.8670044	4950.679199	1	2	314.0929871	36.7979012	53	-2.9041748	4.7156677	23.4801331	26.085083	1580	1955.535889	16.0971966	11.5060902	6.9082394	1335690.625	284732.2188	1050958.5	3811.411621	7747	7792	41.7599983	1	0.9899999	2.8399999	64.2399979	1.4499999	7.5899997	16.0599995	24.1800003	28.7999992	32.0299988	34.6699982	38.2099991	41.0999985	43.75	45.7399979	47.5	50.6899986	52.2299995	53.1800003	54.6299973	55.8899994	56.9499969	58.3099976	60.4499969
MAMU	416046.4	4583817.8	25	5477.666016	1	4	199.3504333	39.3068047	1	-27.9098816	-51.1580048	-108.3138428	-104.2480469	1575	1976.229492	16.0900307	11.5247765	6.9534302	1164295.5	245431.8594	918863.625	2946.175781	533	1155	64.3799973	0.63	0.46	8	86.659996	1.38	58.3599968	58.5900002	58.6699982	58.7299995	58.7700005	58.7999992	58.8199997	58.8499985	58.8699989	58.8999977	58.9300003	58.9699974	59.1099968	68.3099976	68.4899979	68.75	85.4599991	85.909996	86.0899963
MAMU	413323	4589460	80.7774734	2361.868897	1	1	247.4391937	40.3466377	58	4.4857788	-0.061142	22.4895935	41.0056763	1680	1820.010864	16.1748714	11.0669384	5.9503112	866925.375	268005.9375	598919.4375	2424.298584	3599	3658	57.5	1	0.98	15.1199999	72.6500015	1.39	36.9899979	52.5599976	52.9699974	53.5399971	55.25	56.1999969	56.8199997	57.1800003	57.6299973	60.0900002	60.6499977	61.1199989	62.2099991	62.5200005	62.7700005	63.0499992	63.9300003	65.8399963	67.3499985
MAMU	416494.3	4582691.3	372.1558838	5992.704102	1	2	404.6051941	46.1924438	80	-3.6834717	11.4246216	50.1046143	108.1239319	1550	1994.621338	16.124958	11.5458403	6.9567871	1309163.625	283527.4375	1025636.188	3630.427979	1761	2099	31.6599998	0.95	0.84	1.42	69.5999985	1.37	2.49	6.3399997	10.2699995	12.3000002	13.25	13.7699995	14.2599993	15.2999992	16.1700001	28.5199986	29.5	29.9799995	49.1599998	56.579998	57.5299988	59.8699989	60.8400002	61.4599991	64.3300018
MAMU	412265.9	4590422.6	38.0788651	1518.625977	1	1	159.312973	12.8613319	32	-4.1695251	-12.1419067	-14.3654022	12.7624664	1703	1793.258545	16.5615311	11.5035753	6.438601	1103979.375	285600.7813	818378.5625	3916.647949	2090	2655	14.5999994	0.9899999	0.79	1.24	27.8699989	1.37	2.3099999	3.6999998	4.52	5.3099999	6.2199998	6.8499999	7.2399998	7.8599997	9.2399998	11.6300001	21.3799992	21.7600002	22.3999996	23.4499989	23.6700001	24.1800003	24.7399998	25.5499992	26.3999996
MAMU	414329.3	4587865.6	416.4732971	3190.662109	1	1	294.0643005	56.5866661	24	-9.6629333	-19.5357361	-6.2312317	22.1841125	1631	1939.147461	15.4767408	10.6879473	5.8978815	806268.125	258755.4531	547512.6875	3320.955322	2149	2312	57.5499992	0.94	0.93	3.24	78.0599976	1.37	1.99	2.3599999	3.03	58.0399971	62.7999992	64.4000015	66.8899994	67.5100021	67.8699951	68.3199997	69.0199966	72.5	73.3199997	74.2799988	74.6100006	75.0999985	75.659996	76.2699966	76.6999969
MAMU	416402.8	4584125.3	246.6779327	5713.44043	1	4	362.5601196	36.3484573	83	8.7293396	25.2827454	28.363739	33.4524841	1582	2010.168579	16.2996635	11.6365414	6.9640589	1266330.125	287785.8125	978544.3125	3628.917236	4707	4845	56.579998	1	0.97	2.4400001	72.1399994	1.4699999	25.4499989	30.9499989	33.5999985	34.7099991	43.0099983	56.0200005	58.9499969	60.8199997	62.8499985	64.0499954	65.2200012	66.2200012	66.8799973	68.0400009	68.7399979	69.3600006	69.9199982	70.3799973	70.8699951
MAMU	412560.7	4590984.2	246.0182953	1686.075317	1	3	208.5142822	45.1378632	65	1.8789673	18.0245514	36.0336151	44.4863129	1711	1812.36853	16.5577183	11.3960876	6.2332625	1209040.75	278278.3125	930762.375	3717.232422	4220	4237	57.0900002	1	1	7.1399999	71.5999985	1.9799999	41.3799973	46.7199974	48.0999985	50.1599998	51.4199982	52.6299973	54.6599998	57.5599976	58.8899994	59.4799995	60.2599983	61.4499969	63.1999969	63.9199982	64.8399963	65.4700012	66.2200012	67.7699966	69.3499985
MAMU	411671.3	4590863.8	73.8241119	982.878418	1	1	140.9249268	43.6076965	40	6.7459106	0.0968628	0.9476776	20.6443634	1706	1779.252441	16.5458488	11.6917601	6.8288751	892015.0625	273509.1563	618505.9375	3637.742188	2764	2843	30.3699989	1	0.97	2.26	51.5299988	1.4	7.7399998	11.5599995	14.75	16.3599987	18.5	27.1999989	28.6599998	30.2600002	30.9899998	32.6399994	34.4699974	35.6599998	36.8800011	37.6199989	40.7000008	41.8400002	43.8799973	44.5399971	45.2199974
MAMU	415391.5	4584726.9	382.0013123	4581.932129	1	4	384.5652466	16.1731987	99	5.0608215	15.2227173	67.2566833	90.0419312	1586	1965.772095	15.9461384	11.4384775	6.9220309	1194720.25	300207.7813	894512.4375	4005.628174	5937	6150	61.0200005	0.9899999	0.97	6.4699998	80.3799973	1.4	18.6299992	36.8699989	48.8899994	54.9699974	58.2999992	60.6800003	62.3999977	63.5200005	65.0999985	65.6999969	66.8899994	68.1199951	68.8899994	70.2600021	71.4300003	72.1800003	73.4399948	74.7399979	76.2999954
MAMU	416611.2	4583252.9	134.1640778	6154.648438	1	1	348.8264465	42.3165169	24	-5.0505371	-21.8414612	-16.3468323	38.6135254	1562	2016.224121	16.05513	11.5203028	6.9754758	951940.125	271270.1563	680669.9375	3441.467285	1597	1923	57.7700005	0.9	0.83	4.3099999	77.659996	1.37	1.8499999	2.3299999	46.2899971	53.1399994	61.829998	62.2299995	62.5499992	62.9799995	63.4699974	66	66.9300003	70.9399948	71.5	72.2799988	72.8899994	73.1100006	73.3499985	73.7099991	75.0499954
MAMU	412098.2	4591104.5	0	1208.894165	1	3	164.6783447	39.769783	23	-19.8242493	-23.5597382	4.3598633	24.072876	1710	1800.102173	16.6270256	11.5536671	6.4766994	888454.625	240176.2344	648278.375	2130.069092	2375	3215	24.1199989	0.83	0.74	1.5799999	46.9300003	1.37	1.9	2.78	3.49	4.1999998	5.7199998	9.5999994	21.2199993	24.1800003	28.0699997	29.5999985	30.7099991	31.4799995	34.1899986	35.3099976	36.6699982	38	39.9300003	41.1800003	41.9799995
MAMU	412433.6	4590111.8	379.8025818	1540.081177	1	4	201.1711273	34.8975334	80	0.7365875	2.6933441	13.7660522	45.6526947	1697	1794.148193	16.5077534	11.4303179	6.3465762	1163610.5	283533.5625	880076.9375	3697.495361	2261	2491	35.3199997	0.95	0.91	5	51.1399994	1.37	15.9699993	21.4799995	25.4899998	32.2599983	33.0099983	34.3800011	34.7299995	35.0900002	35.7099991	36.1199989	36.8499985	37.6399994	38.7700005	39.5400009	40.6899986	41.8699989	45.5900002	47.7899971	48.9099998
MAMU	413612.7	4588898.4	264.4333496	2489.703857	1	4	282.1004639	47.345562	30	-1.8283997	-2.1502075	30.4048157	57.294281	1661	1837.154907	16.1490479	11.0488968	5.9394808	962479.6875	275197.3438	687282.3125	3155.323242	3448	3548	47.5499992	0.9899999	0.97	2.55	71.8499985	1.38	3.4499998	7.46	16.9699993	26.1999989	32.3699989	43.8199997	50.1100006	51.4199982	55.1899986	58.2799988	59.1999969	61.0299988	61.8799973	62.5599976	63.0499992	63.8999977	64.6399994	67.0800018	68.0100021
MAMU	415808.2	4584295.7	150	5094.705566	1	3	358.012146	15.7854099	100	15.6527405	31.0820923	49.5848999	53.0533447	1584	1976.917236	16.0080624	11.4924746	6.9691529	1222900.5	297339.5625	925560.875	3962.267334	298	401	19.9200001	0.94	0.74	7.2999997	58.2999992	1.38	13.1399994	14.2599993	14.6399994	14.9299994	15.3899994	15.9799995	16.1299992	16.289999	16.4799995	16.9099998	17.2099991	17.4200001	17.7199993	18.0699997	18.3999996	26.2999992	27.7600002	28.4699993	50.2700005
MAMU	416723	4582761.5	246.829895	6225.021973	1	1	415.1819763	59.3889351	41	-9.6789551	-9.1686707	34.7499084	106.1142883	1551	2026.913696	16.1013718	11.5220556	6.9327397	777931.4375	271098.25	506833.1875	2682.405762	3194	3329	35	1	0.96	7.27	47.0299988	1.38	22.1899986	25.4899998	28.9599991	31.2999992	32.0299988	33.579998	34.8800011	35.5299988	36	36.5200005	36.9699974	37.4599991	38.3699989	39.2000008	39.8400002	40.7299995	41.579998	42.2000008	42.9799995
MAMU	414446.2	4588447.2	69.4622192	3275.309082	1	2	328.2589722	16.2474518	100	8.4053345	14.6375122	48.807373	61.4217529	1646	1929.696777	15.8154573	10.8004751	5.7843504	1291270	296673.2813	994596.625	4181.568359	6483	6557	48.1199989	1	0.9899999	3.5899999	64.9700012	1.4499999	6.2199998	11.5	21.6099987	37.8899994	46.5	50.2899971	51.2999992	52.2399979	54.1899986	54.8799973	57.0999985	57.8199997	58.6299973	59.1599998	59.8599968	60.829998	61.4399986	62.3499985	63.2999992
MAMU	413429.7	4589139.1	270.4163513	2371.760986	1	2	272.2746582	38.6660004	70	5.7723389	8.8582153	32.5664063	58.8873291	1669	1824.914185	16.1580906	11.0544624	5.9411097	1314478.75	275001.0625	1039477.688	3572.73999	4202	4374	41.4899979	1	0.96	4.5799999	64.0800018	1.4	4.96	23.1099987	32.2399979	36.1399994	37.6299973	38.8899994	40.4199982	42.579998	43.5099983	44.4300003	45.4199982	46.1599998	47.8400002	48.9300003	49.6199989	50.9599991	53.6299973	55.579998	60.3799973
MAMU	416197	4582370.4	114.127121	5696.720703	1	2	247.6187592	52.8554573	7	-13.3544159	-32.9602814	-55.8376007	-31.8319855	1544	1942.374878	16.2598534	11.5683737	6.8668947	1270265.375	267114.25	1003151.125	3538.907471	2926	3107	37.9599991	0.98	0.94	2.8699999	75.2399979	1.37	2.3299999	3.02	22.4899998	23.8799992	25.3099995	34.0400009	37.0499992	37.9500008	39.4099998	42.7199974	45.2000008	46.4399986	47.3799973	48.6699982	50.2700005	51.6299973	53.1499977	55.9199982	58
MAMU	414032	4587574.8	445.7858276	2891.906738	1	4	344.0748596	14.3300629	98	15.0180664	37.2687683	58.6138306	83.8963013	1622	1895.939209	15.6144972	10.7738132	5.9319363	1162481.25	299247.8125	863233.5	3982.831055	1599	1625	33.0699997	1	0.98	3.48	53.2199974	1.41	4.3699999	13	19.7999992	21.8799992	24.2299995	34.4199982	35.2999992	35.6100006	36.4799995	37.2199974	39.0200005	39.4799995	39.7199974	39.8699989	40.7299995	41.579998	42.2399979	42.7000008	44.2599983
MAMU	416430.8	4583829.5	286.4000549	5835.452148	1	1	345.4704895	53.316246	62	5.0537109	6.6358032	11.8771057	24.18573	1575	2006.849854	16.1334248	11.560421	6.9782376	807613.625	267734.0938	539879.5	2920.95166	2481	3044	39.5200005	0.9	0.82	1.6899999	115.25	1.37	1.91	2.2	2.5899999	2.97	4	5.27	45.9399986	49.5999985	51.9699974	53.6499977	54.4899979	55.0900002	56.6599998	57.4899979	58.9499969	59.5900002	59.9399986	60.3799973	63.4300003
MAMU	416313.9	4582957.1	276.1340332	5827.016602	1	1	388.6595459	31.1849174	85	6.5318604	22.4836731	57.5301514	98.2220459	1556	1976.90625	16.0991077	11.536046	6.9634647	1043938.188	294882.3125	749055.875	3908.500977	6619	6866	52.2799988	0.97	0.96	3.8	75.1800003	1.38	13.5799999	22.0900002	27.4300003	39.1699982	46.0499992	51.579998	54.4199982	56.8400002	58.0299988	58.9099998	59.7199974	60.9399986	61.75	62.9899979	63.9599991	65.5899963	66.6899948	68.0999985	70.3600006
MAMU	411922.9	4591620.9	30	947.2327881	1	2	197.2991791	32.4241714	73	8.1295929	13.8766785	23.8567963	65.0471802	1712	1806.684937	16.6162605	11.5256805	6.43258	1309207.5	284516.9063	1024690.625	3995.796143	3317	3494	50.0399971	1	0.95	9.9399996	63.3699989	1.37	24.2299995	40.7299995	43.4699974	45.5900002	46.0099983	47	50.2700005	50.9599991	53.1100006	54.0399971	54.1800003	54.3199997	54.6899986	55.1399994	58.5499992	59.0499992	59.3799973	59.829998	62.4099998
MAMU	414118.4	4587198.7	262.3451843	3013.473877	1	4	236.352478	45.8238983	3	-27.3206177	-42.8847351	-53.1803589	-32.2515259	1613	1908.539185	15.5110197	10.7223711	5.9328494	1157816.625	245644.0469	912172.5625	2951.862305	697	1183	2.8	0.74	0.59	3.8199999	6.1999998	1.38	1.5	1.6799999	1.78	1.9	1.9799999	2.0699999	2.1800001	2.26	2.3799999	2.52	2.6499999	2.8099999	2.9099998	3.02	3.22	3.53	4	4.4400001	5.5
MAMU	415704	4584360.9	188.4807739	4975.452148	1	2	374.2749939	3.9387069	100	17.3221741	30.017334	68.5952454	73.973877	1584	1971.772095	15.9896889	11.4786186	6.959372	1244647.875	301378.7813	943269.125	4232.557617	3252	3277	57.8699989	1	0.9899999	8.2399998	71.0499954	4.6199999	33.8899994	44.9300003	47.8600006	51.9899979	55.1800003	57.8699989	59.1099968	59.4399986	60.6399994	60.9799995	61.4099998	62.6599998	63.5900002	64.3600006	65.2999954	65.7600021	66.2299957	67.1699982	67.7799988
MAMU	413925.3	4588602.6	205.5480499	2762.25	1	4	328.4896851	30.9334984	89	6.5420227	18.0846252	61.9780273	86.0871735	1651	1869.300293	16.0182285	10.9808617	5.9370408	1179528.375	287405.3438	892123	3531.309326	2699	2813	36.3099976	1	0.96	2.1900001	50.8799973	1.8299999	26.8599987	28.4699993	29.5999985	30.3499985	30.7600002	31.0599995	31.5799999	32.2799988	33.1599998	33.9599991	34.7999992	36.829998	39.5	42.8600006	43.5200005	43.9899979	45.329998	45.9399986	48.2700005
MAMU	416120.8	4583999.9	29.1547604	5486.756836	1	3	224.0574951	39.5630989	2	-32.356781	-50.7199402	-94.7283936	-89.9142151	1579	1988.103516	16.1189346	11.5485172	6.9706903	1101792.5	227396.4531	874396	2407.036621	621	1154	9.3699999	0.59	0.54	15.8199997	55.0399971	1.37	1.9	2.4299998	2.6799998	4.1500001	6.0699997	7.1099997	8.21	8.3699999	8.8999996	11.25	11.9699993	12.1899996	12.3299999	12.4499998	12.5500002	12.6899996	13.1899996	13.8800001	14.8899994
MAMU	413254.4	4589926.3	90.1387787	2303.329102	1	3	246.3126221	49.8990746	81	11.8666077	19.6589355	38.140213	48.1002655	1691	1817.58606	16.2313786	11.1310873	6.0255799	1054070.5	277195.0625	776875.4375	3376.849121	1740	2031	30.789999	0.92	0.86	1.17	74.2999954	1.37	2.5899999	3.0599999	3.3799999	3.6799998	4.2199998	4.6500001	5.0599999	5.7799997	42.7799988	43.2999992	43.4599991	43.6599998	53.7700005	54.4699974	55.0399971	55.4799995	55.9199982	58.0999985	58.8599968
MAMU	416547.7	4582074.6	470.7440796	6060.992188	1	2	399.2467957	35.8731346	89	7.9195862	19.8410339	53.1665649	100.622345	1536	1991.64148	16.254879	11.5859451	6.9070101	1310080.5	291055.4375	1019025	3780.240723	2991	3296	28.0199986	0.9899999	0.91	1.7199999	53.2999992	1.37	2.4099998	3.73	5.4400001	6.6700001	8.1199999	12.2299995	28.3799992	31.7399998	33.5200005	34.2099991	34.9399986	35.8600006	37.0400009	37.2900009	40.1399994	40.8400002	46.0399971	47.8899994	48.329998
MAMU	412156.7	4590648.2	201.5564423	1490.134277	1	3	196.6646729	54.9402809	43	-0.9525604	8.5887146	33.2821503	54.4913483	1706	1793.322266	16.6025391	11.5489025	6.4892492	1244270.875	262355	981915.875	3453.020996	2627	2858	34.1100006	0.9899999	0.92	2.3399999	53.9799995	1.37	6.5799999	10.3499994	18.8799992	22.5499992	24.7699986	26.1499996	27.0599995	28.0100002	38.2000008	41.079998	42.3099976	42.8400002	43.6499977	44.1399994	44.8999977	45.2700005	46.2199974	48.1899986	51.1800003
MAMU	414739.7	4586557	169.8528748	3660.467773	1	2	403.2361145	37.3477478	84	5.927948	13.8636169	64.5512085	105.208313	1604	1989.717529	15.4606476	10.9163084	6.3709297	1358408.125	289808.7188	1068599.375	3953.865723	904	1548	2.96	0.81	0.58	2.0699999	5.8499999	1.37	1.4299999	1.5	1.61	1.7099999	1.8299999	1.9499999	2.1499999	2.46	2.72	2.8699999	3.0799999	3.3099999	3.51	3.72	3.9099998	4.0099998	4.21	4.54	5.02
MAMU	416650.6	4582636.2	372.1558838	6151.27002	1	4	438.4659729	39.4745102	84	6.1156616	21.0375977	66.3230591	133.145813	1548	2016.461182	16.1214428	11.5371227	6.9428039	1296047.375	291728.7188	1004318.688	3702.300049	5131	5464	58.1099968	0.98	0.94	6.6099997	73.6899948	1.37	4.8199997	37.7299995	47.7199974	52.5900002	56.5900002	59.1899986	60.3699989	61.3400002	63.1099968	65.25	66.4300003	67.0499954	67.4300003	68.1299973	68.7900009	69.2799988	69.909996	70.4700012	71.5299988
MAMU	414373.8	4588051.1	252.8339386	3219.08374	1	2	337.1264038	36.8190994	93	16.5817566	29.6239319	40.7318726	65.5705566	1636	1940.756714	15.5249863	10.7019567	5.8776836	1316045.125	287431.0625	1028614	3927.912842	1919	2222	18.7600002	1	0.86	2.71	42.25	1.38	2.3199999	2.8999999	3.5599999	4.1999998	16.3899994	16.8999996	17.4499989	17.789999	18.1000004	18.4400005	18.9799995	20.4799995	21.0699997	22	23.2799988	24.8199997	28.2399998	36.9099998	39.0400009
MAMU	415466.4	4584922.5	176.1391449	4614.894531	1	2	406.0505981	14.5722046	84	2.8181152	13.8090515	64.2545166	102.3520508	1590	1981.840698	15.790926	11.3776598	6.9557667	1280367.75	298638.0625	981729.6875	3927.323242	5003	5091	56.3999977	0.98	0.98	6.8499999	73.6199951	1.39	33.4399986	40.7099991	45.9799995	48.2399979	54.4199982	56.5200005	56.8799973	57.1800003	58.6199989	58.9199982	59.6999969	60.75	61.079998	62.829998	64.2699966	65.2999954	66.0699997	67.6399994	68.6699982
MAMU	416482.9	4583478.5	155.0806274	6007.703613	1	4	352.0141907	62.1063805	66	10.0475769	9.0057678	5.0732117	39.785553	1567	2005.561646	16.0439911	11.5188084	6.9841547	1123644.375	274117.0938	849527.25	3430.386719	3804	3963	33.5499992	1	0.96	3.1799998	48.329998	1.37	3.26	4.3899999	15.5199995	25.2399998	28.789999	31.9299984	34.0200005	35.7399979	37.4199982	38.4699974	39.1399994	41.0900002	41.9500008	43.3499985	43.8499985	44.25	45.2799988	46.75	47.5200005
MAMU	415913.7	4584832.2	49.4974747	5068.868164	1	2	390.1203918	41.4878387	75	1.7479248	12.7733765	34.7242432	65.7068481	1595	2007.093262	15.8352108	11.4260931	7.0069757	1357885.625	284635.5313	1073250.125	3829.118897	5598	5822	37.7999992	0.9899999	0.96	5.4899998	54.3699989	1.37	14.4200001	23.7799988	30.5799999	32.3899994	34.4500008	34.75	37.3600006	37.8799973	38.9799995	39.3899994	40.3799973	41.5299988	42.9599991	43.5499992	45.4399986	46.0099983	47.079998	47.8400002	49.3799973
MAMU	416757.3	4583224.5	205.2437592	6295.166992	1	1	404.3194275	60.4277	74	11.1352844	9.4411621	25.5773315	89.754425	1561	2031.605713	16.104372	11.5253086	6.9362459	809946.625	270125.7188	539820.875	3244.686768	5336	5518	55.75	0.9899999	0.97	4.1500001	72.5	1.37	10.5999994	28.1199989	36.9399986	39.4099998	48.25	53.7999992	61.0599976	61.6599998	62.7299995	63.5599976	65.3699951	65.8899994	66.4300003	67.1999969	68.1299973	68.8199997	69.3699951	70.2399979	70.9599991
MAMU	414317.9	4588639.4	129.0348816	3153.767578	1	1	310.2034912	34.8204346	63	0.5782166	3.6062317	41.8081055	52.8285522	1651	1907.280762	15.9868212	10.8920603	5.7953162	970975.625	288779.25	682196.375	3695.197266	6945	6965	46.7700005	1	1	2.8399999	68.6999969	5.6099997	17.8999996	27.8899994	31.4099998	33.829998	36.4899979	39.1800003	44.3199997	47.1199989	49.8799973	51.4699974	52.4099998	53.5699997	54.6100006	56.0699997	57.3499985	58.7399979	60	60.7999992	63.079998
MAMU	413586	4589632.1	5	2620.004883	1	1	180.1614075	78.0414124	0	-22.5578003	-35.4881744	-39.0829773	-34.664093	1684	1830.80188	16.2766209	11.0970936	5.9089308	681785.6875	217768.8281	464016.8438	2397.21167	2538	2667	21.7999992	1	0.95	3.1399999	34.1199989	1.37	6.0699997	10.75	14.1300001	15.79	17.8799992	19.0799999	21.1800003	22.0299988	22.6700001	23.3799992	24.1999989	25.1099987	26.0299988	26.7199993	27.4499989	28.1099987	28.6700001	29.5799999	30.7699986
MAMU	416371.1	4582592.7	388.9087219	5870.544922	1	4	350.0657043	45.2824135	54	-5.8850708	-2.9781189	13.2530212	59.6694641	1548	1975.510742	16.1658077	11.5548506	6.9339724	1284324.75	282044.9375	1002279.813	3659.180176	3460	3614	56.6699982	0.9899999	0.96	4.0699997	80.2900009	1.38	2.48	6.1599998	40.9799995	45.3999977	49.4199982	52.6499977	58.3699989	60.4399986	60.9300003	61.3699989	65.0599976	70.0199966	70.7099991	71.1500015	72.7299957	73.1699982	74.3499985	75.659996	77.25
MAMU	413974.8	4587436.1	298.077179	2840.158447	1	2	301.7187805	39.2337112	74	8.3275757	16.8644714	21.7096863	42.5083313	1618	1882.204102	15.673666	10.8061571	5.9372454	1335794.875	283643.3438	1052151.5	4009.006836	3311	3625	29.1999989	1	0.91	1.99	53.5599976	1.37	5.6799998	11.3499994	12.1599998	15.5799999	17.2399998	19.6899986	21.7799988	30.4200001	33.4500008	34.579998	36.3999977	37.7599983	38.0400009	38.9699974	39.5099983	39.9599991	40.2599983	42.2599983	43.5099983
MAMU	416170.3	4582703	295.3811035	5673.182617	1	4	316	36.9679031	60	-1.434082	0.9415283	8.7463989	34.0619812	1551	1950.454712	16.1866455	11.5499115	6.9035449	1161664.625	280930.7813	880733.875	3291.55835	3307	3627	67.6999969	0.95	0.91	7.6099997	82.5199966	1.38	3.1999998	47.4599991	60.4899979	68.4399948	70	71.1299973	72.3199997	73.3699951	74.25	74.8199997	75.6500015	76.7599945	77.1899948	77.6899948	78.25	78.6500015	79.2200012	79.9300003	80.9199982
MAMU	414198.4	4587756.9	534.4623413	3056.047363	1	4	315.9616699	25.4146557	57	-0.3791809	1.5438538	19.3087769	49.3790588	1628	1925.313232	15.4790688	10.7031555	5.9261951	1150397.625	290380.1563	860017.5	3757.56543	3553	3572	60.1399994	1	1	10.5699997	69.6199951	1.4	38.3600006	46.1299973	48.5299988	52.25	56.6199989	58.6199989	61.75	63.1599998	64.4700012	65.0499954	65.9000015	66.2900009	67.0199966	67.8300018	68.0499954	68.1999969	68.3199997	68.5199966	68.8300018
MAMU	416597.2	4584026.7	298.077179	5929.14209	1	4	401.9431152	8.6573172	99	12.8365784	27.3797302	66.8013611	72.3439331	1579	2021.185059	16.3250599	11.6453142	6.9555683	1228937.125	302134.1875	926802.875	4218.085938	2889	2968	61.6199989	1	0.97	5.7999997	71.6500015	22.0299988	46.8600006	54.0299988	55.8699989	56.3899994	58.4899979	60	60.8099976	61.829998	62.7799988	63.2700005	63.6199989	64.1500015	64.9499969	65.4300003	66.5499954	67.3600006	68.4000015	69.5299988	70.0899963
MAMU	412419.7	4591156.3	42.7200203	1494.523315	1	3	206.4089355	39.9897537	67	-1.4304047	14.8331299	34.6140594	48.9556427	1711	1811.111328	16.5827007	11.4443178	6.3047948	969932.625	276376.9375	693555.6875	3194.329346	4116	4444	61.0699997	0.92	0.93	3.0899999	83.909996	1.37	7.1900001	17.7700005	27.8099995	36.3400002	53.0999985	59.6099968	65.3600006	67.3799973	69.909996	71.2099991	73.9499969	75.409996	76.3199997	77.5400009	78.5400009	79.3399963	80.5099945	81.2799988	82.0999985
MAMU	413639.4	4589802.6	114.2365952	2675.093506	1	2	213.9440613	43.6403999	49	4.4197388	8.4617615	1.8862152	-0.0851746	1686	1830.58313	16.3296738	11.1193151	5.9008231	1299987.375	265481.5625	1034505.813	3444.208252	2881	3020	41.9399986	0.9899999	0.95	2.54	68.1800003	1.39	3.3099999	5.9499998	7.1199999	9.1599998	42.0400009	43.2099991	43.7299995	44.5599976	45.1800003	45.9899979	47.5499992	50.0200005	50.9300003	54.4599991	58.1899986	60.4399986	61.8999977	63.0299988	63.4300003
MAMU	411545.5	4590765.2	111.8033981	974.1663208	1	1	114.5631866	50.2179451	69	8.546051	9.7743759	-19.7615967	-1.1443481	1705	1772.000244	16.4074097	11.7052593	6.9935794	850051.3125	268473.2813	581578.0625	3124.571777	1647	2331	18.0299988	0.83	0.71	1.39	42.3999977	1.37	1.74	2.6399999	3.1799998	3.9299998	5.3899999	7.21	7.77	7.98	8.2399998	9.8299999	10.3999996	12.4399996	30.8799992	32.3499985	36.0999985	36.4599991	37.2399979	39.4599991	40.6100006
MAMU	413944.3	4587155.3	85.1469345	2847.876465	1	1	219.9167633	78.5631485	27	-5.7604523	-22.4925537	-53.8872833	-41.5796661	1610	1871.122192	15.7010593	10.8221931	5.9418292	607179.5625	226142.3125	381037.25	2087.661377	1515	1725	51.8899994	0.93	0.88	2.29	74.3600006	1.39	2.5	3.8799999	6.0299997	11.3699999	19.9200001	57.9799995	63.3400002	65.159996	65.8199997	66.2600021	66.6199951	67.2699966	68.4499969	69.4399948	69.9199982	70.2999954	71.0800018	71.6399994	72.909996
MAMU	416709	4583906.3	258.6986694	6070.216309	1	1	422.0915222	17.5219803	100	9.5444946	25.8135681	82.7589722	95.1731262	1577	2027.642822	16.303896	11.6265802	6.9392638	1128056.875	301265.8125	826791.125	4012.887451	5678	6099	50.4799995	0.94	0.93	2.8499999	74.9599991	1.37	3.49	24.7199993	28.8599987	31.3799992	34.2199974	37.0999985	47.5699997	54.3899994	57.8499985	59.2099991	60.4300003	61.7599983	63.6699982	65.2099991	66.3899994	67.9899979	68.7799988	69.9399948	71.7299957
MAMU	415651.9	4584628.3	276.1340332	4858.075684	1	2	359.1429443	54.8344841	27	-11.3522644	-19.5842285	37.035553	53.3170776	1588	1980.736328	15.870636	11.4260826	6.972537	1290852.5	262624.6563	1028227.875	3317.034424	599	704	35.1699982	0.96	0.85	1.27	72.6100006	1.37	1.8399999	2.25	2.52	2.79	3.1899998	3.74	4.1399999	4.9499998	44.8199997	47.3999977	48.1399994	48.4599991	52.7999992	57.8600006	61.8899994	65.1899948	66.3699951	66.8899994	70.7200012
MAMU	416226.2	4583144.2	222.9910278	5759.55957	1	1	368.6016541	38.1722679	93	8.7694397	22.4845886	52.0943298	77.67453	1560	1971.608032	16.0704842	11.5233765	6.967411	947790.875	288833	658957.875	3783.521973	5401	5527	62.0399971	1	0.98	5.7999997	75.8799973	1.4	40.7900009	45.1299973	49.4699974	54.2199974	59.1899986	60.9599991	62.2099991	63.3400002	64.3499985	65.4499969	66.5100021	67	67.4399948	68.1199951	68.6299973	70.1899948	71.0400009	72.1800003	73.3499985
MAMU	411997.8	4590995.9	87.4642792	1163.615112	1	4	194.2607422	15.4528255	86	-0.5502777	4.3356323	40.7957001	59.4494629	1709	1794.422607	16.6419849	11.5958004	6.5443668	1224356.375	286792.75	937563.6875	3855.042236	2320	2402	47.3199997	0.98	0.97	8.8199997	64.5400009	1.39	23.4599991	38.5499992	43.7099991	44.9799995	45.7999992	46.0900002	46.4300003	47.6199989	48.3400002	49.2700005	50.8099976	51.2199974	52.5299988	53.1399994	53.7199974	54.4499969	54.5900002	54.7099991	57
MAMU	414061.2	4588348.6	322.6840515	2890.523193	1	4	305.2220764	52.770092	61	-2.2289429	-0.1183777	24.2690125	52.6194458	1643	1892.615845	15.8146009	10.8759031	5.9331732	1100547.25	276961.5	823585.8125	3427.674316	2634	2716	39.7099991	1	0.97	6.0999999	56.329998	1.4399999	7.0599999	24.539999	36.0299988	38.1299973	38.8199997	39.2099991	40.4500008	41.2599983	42.0499992	42.5299988	42.9899979	43.5200005	44.1899986	44.6299973	46.0599976	46.8799973	49.25	49.7700005	51.0900002
MAMU	413288.7	4589311.2	153.0522766	2302.460693	1	1	268.5479126	18.7695637	82	2.5779724	11.0937195	39.5266724	62.4152832	1676	1817.47229	16.1619511	11.0608788	5.9507756	1073294.125	288005.1563	785288.9375	3562.335449	403	489	42.2199974	0.96	0.82	2.78	66.2200012	3.6699998	4.9000001	5.96	7.6799998	37.7099991	38.1899986	38.3999977	38.7299995	38.9699974	39.4799995	47.7000008	52	52.1899986	52.2599983	52.3600006	57.0699997	57.5200005	61.9699974	62.8400002	63.1399994
MAMU	416460	4582271.8	367.1852417	5964.830078	1	1	349.7151794	29.8383446	6	-8.8065491	-5.6016235	9.4783936	56.0921326	1541	1981.531616	16.2222233	11.5714836	6.9107432	937540.0625	262159.8125	675380.25	2845.740967	4407	4490	70.0999985	1	0.98	9.1599998	87.7200012	1.37	3.1599998	58.329998	59.0900002	61.1099968	63.1499977	73.6699982	74.1399994	75.1999969	76.0199966	76.4399948	76.7599945	77.1500015	78.1699982	79.3499985	80.2399979	81.1800003	81.9199982	84.3799973	85.7299957
MAMU	414285.1	4587462.8	373.1621704	3152.340332	1	2	352.057251	24.8929081	84	1.6118774	18.5612793	48.3103638	78.6479187	1621	1938.3927	15.4082212	10.6647158	5.9202342	1293974.75	294468.5938	999506.1875	3937.914795	2960	2979	42.9899979	1	0.9899999	2.3299999	60.7799988	2.5799999	19.4499989	21.0499992	22.75	23.2399998	39.3999977	41.579998	45.7899971	46.7999992	47.5299988	49.2999992	49.7700005	50.3999977	51.1599998	51.7799988	52.1499977	52.5499992	53.6100006	54.8799973	57.3400002
MAMU	416338.4	4583732.5	152.0690613	5778.931641	1	4	299.7394409	35.0339127	44	-6.3423157	-5.7374878	-29.421936	-15.768219	1573	1997.423462	16.0851841	11.5380936	6.982326	1264211.75	279643.0625	984568.625	3586.398193	2628	2783	49.2799988	0.9899999	0.94	4.0899997	73.0499954	1.38	2.5799999	4.0299997	32.6300011	44.2299995	45.6499977	51.1599998	54.329998	55.2199974	56.4899979	56.9699974	57.5	57.9899979	58.6899986	59.6399994	60.9499969	63.1599998	63.7700005	65.3499985	67.1999969
MAMU	416572.1	4582850.1	194.1648712	6079.514648	1	1	433.2952576	26.321207	95	14.8730469	33.09021	67.9077759	131.9113159	1553	2007.86499	16.0845528	11.5347462	6.9749389	1048440.875	298759.4688	749681.4375	4041.215332	2669	3162	22.8299999	0.94	0.84	1.74	52.2199974	1.37	2.3999999	3.8699999	4.6399999	5.4499998	6.3399997	17.0200005	20.2299995	24.2299995	24.5699997	25.2299995	27.7799988	30.1899986	30.9599991	33.1599998	33.7399979	34.1599998	35.9300003	37.0400009	38.9899979
MAMU	414300.4	4587091.8	328.8236694	3213.693359	1	1	317.8006287	53.7080994	47	-1.5200806	-3.112793	12.4995422	39.1297302	1612	1939.109619	15.3820553	10.6686058	5.9540682	814154.125	271396.4375	542757.6875	3110.562256	1596	2019	37.1800003	0.86	0.79	3.6499999	78.1199951	1.37	4.6799998	22.2099991	26.3999996	27.6299992	28.8799992	30.0900002	31.25	33.1800003	33.6300011	34.3199997	34.9899979	35.2900009	35.9699974	36.6199989	37.1100006	38.2700005	62.3199997	69.4000015	75.3600006
MAMU	415825.1	4584173.7	250.4496002	5151.412598	1	2	318.3790588	55.4300613	78	2.4877319	18.8262329	13.781189	16.8968811	1581	1973.014404	16.0445004	11.5031929	6.9551649	1350346.375	276980.75	1073365.625	3993.449463	1838	1880	34.8199997	1	0.98	3.46	54.4599991	1.37	3.03	19.0100002	20.7399998	26.0199986	28.3999996	30.3099995	31.6399994	34.2700005	37.4899979	38.2799988	39.6899986	40.2700005	40.7000008	42.5400009	43.7700005	46.5900002	49.0999985	49.9300003	50.4699974
MAMU	416678.9	4583421.7	283.1960449	6208.949219	1	2	434.2338257	51.6121254	93	30.0630493	44.7073059	68.845459	118.0944519	1566	2023.733032	16.0868721	11.5282431	6.9596138	1328196.875	285560.5313	1042636.313	3980.430908	3276	3312	44.8199997	1	0.9899999	3.9099998	59.1199989	1.4299999	22.0200005	25.6099987	32.2299995	33.6499977	40.4199982	43.0499992	44.6800003	46.7199974	48.1199989	48.9899979	50.0099983	51.0599976	51.7299995	52.25	52.6599998	53.0900002	54.7999992	55.9099998	56.4799995
MAMU	413436.4	4589829.3	91.787796	2477.296875	1	1	232.7590027	48.193779	67	3.1241302	10.9745789	20.0393524	26.0997467	1689	1823.941162	16.2767105	11.1200247	5.9557238	847967.6875	276667.125	571300.5625	3100.477539	3420	3938	35.579998	0.89	0.87	3.8499999	56.8400002	1.37	9.3999996	19.5599995	24.5199986	27.9499989	30.5199986	32.8400002	34.5	35.7900009	37.4500008	38.6800003	39.8799973	40.8600006	41.5499992	42.0599976	43.0699997	44.1299973	45.2299995	47.4500008	48.6199989
MAMU	416282.5	4581977.7	357.770874	5804.707031	1	4	293.4745483	28.5457516	28	-2.9529419	-3.334259	-7.7652893	15.8615417	1536	1941.747559	16.3276672	11.5827131	6.8278279	1245968.625	291153.2188	954815.375	3817.192383	259	381	50.9300003	0.96	0.68	2.6399999	68.8099976	1.37	11.1700001	13.0299997	14.0900002	14.8299999	43.3099976	59.7999992	59.9899979	60.3999977	63.4799995	63.5599976	63.6299973	63.6599998	63.6800003	63.7199974	63.7700005	63.8400002	63.9399986	68.4599991	68.5899963
MAMU	412054.1	4590912.3	131.5294647	1253.654663	1	1	208.8684692	23.8810444	72	3.715744	11.5355072	53.1824646	71.2277374	1708	1794.494019	16.6340389	11.5837564	6.5283742	1037182.813	287912.5	749270.3125	3890.876953	2596	3225	35.5900002	0.92	0.81	6.5899997	50.7999992	1.37	3.0799999	25.789999	33.2199974	34.6499977	35.0099983	35.3800011	35.8400002	36.829998	37.5400009	38.0900002	38.4500008	38.6899986	40.4899979	41.25	41.8899994	42.2299995	42.4799995	43.0200005	49.0099983
MAMU	413904	4587623.2	368.7817688	2760.547852	1	1	307.1405945	47.0826454	65	6.6661072	19.425415	30.5526428	53.6498871	1623	1871.961548	15.7509289	10.8471031	5.941503	925836.125	282943.2813	642892.875	3566.156738	1643	1807	47.6800003	0.96	0.91	5.6999998	67.6100006	1.4	2.3099999	23.8999996	39.9599991	41.829998	43.8899994	45.9099998	50.9899979	51.5699997	51.8199997	52.3799973	53.7299995	54.1800003	54.4799995	56.2099991	56.9199982	57.2599983	58.1599998	59.8799973	65.5299988
MAMU	414676.5	4586450	285.0438538	3607.914795	1	4	361.7709045	42.7437019	14	-13.1282349	-15.7980957	28.4909973	66.611084	1601	1980.664917	15.4845657	10.9255381	6.3658957	1162691.625	261921.9219	900769.6875	3134.615967	1559	2198	42.8699989	0.86	0.71	4.23	57.8199997	1.37	2.0699999	2.4099998	5.1700001	45.7799988	46.8199997	48.2000008	48.5900002	48.7599983	48.9199982	49.079998	49.2700005	49.7399979	50.829998	51.829998	52.1399994	52.4899979	54.8600006	55.2599983	55.6800003
MAMU	414109.8	4587954.2	388.2331848	2969.297119	1	4	240.4696808	18.9516792	0	-27.3789825	-46.0710602	-50.4501495	-19.1380463	1633	1907.988648	15.6007357	10.7749109	5.9467306	983221.8125	238638.375	744583.4375	2375.091309	3377	3725	51.25	0.96	0.91	3.47	75.9499969	1.4	4.4699998	5.2199998	6.4200001	42.6199989	51.4300003	52.4599991	55.1999969	56.2399979	57.9300003	59.7099991	60.0499992	60.7399979	62.2700005	63.4499969	65.9300003	66.2799988	67.2200012	69.7600021	71.4599991
MAMU	413134	4590029.9	53.1507301	2199.84668	1	3	223.9721527	11.340354	73	7.417572	13.1114349	21.5841217	31.8460846	1694	1814.789307	16.2320232	11.1515818	6.0672417	1170834.375	289696.7188	881137.6875	4063.076172	3957	3999	33.25	1	0.9899999	1.67	66.909996	1.38	8.5199995	12	14.0999994	15.8999996	17.4699993	18.9200001	20.3500004	22.7999992	24.7299995	28.3699989	41.1699982	42.6399994	43.3999977	44.7799988	51.1999969	51.75	51.9899979	53.1100006	62.1899986
MAMU	416396.8	4583367.1	33.5410194	5956.681152	1	4	302.2918701	90.8460541	22	-10.1925049	-31.1673279	-37.3551025	-3.4122009	1565	1995.355469	16.0272274	11.5096521	6.9829907	1049918.125	229339.9219	820578.125	2894.239502	2312	2331	51.7999992	1	0.9899999	4.96	65.7299957	18.3099995	42.1599998	45.9300003	47.1499977	47.8499985	48.5900002	49.2000008	49.6899986	50.2399979	50.7099991	51.2799988	51.7700005	52.4599991	53.0099983	54.2899971	55.079998	56.3199997	57.6399994	61.1299973	61.7599983
MAMU	411883.8	4591489.4	18.0277557	907.703125	1	2	138.2624512	43.4835548	11	-16.8724976	-35.1044617	-30.1308746	8.2169342	1711	1802.097046	16.6418781	11.5624228	6.47928	1268775.875	257720.1875	1011055.75	3553.537109	5233	5527	45.4899979	0.98	0.95	3.28	71.9700012	1.37	8.25	16.289999	21.8099995	36.5999985	40.8400002	45.6699982	46.2700005	46.9399986	48.1499977	48.6800003	49.829998	54.2299995	55.3799973	55.9799995	56.9300003	58.9799995	60.4499969	61.3799973	62.2299995
MAMU	413103.5	4589744.6	18.0277557	2137.580322	1	1	280.5128784	24.3485527	100	19.5437927	37.8404541	67.6759491	87.377121	1689	1811.52771	16.1947117	11.1236162	6.0468574	1051013.375	293740.125	757273.3125	4271.269043	3156	3246	57.6999969	1	0.97	7.6599998	69.0499954	1.39	3.02	35.8999977	53.4399986	58.0999985	60.75	61.9499969	62.7099991	63.3400002	63.9899979	64.409996	64.8600006	65.25	65.5199966	65.9799957	66.3300018	66.5899963	66.7999954	67.1500015	67.7299957
MAMU	415710.7	4583968.7	145.3444214	5111.213379	1	4	210.7579041	61.9549637	3	-18.9360504	-37.2830353	-76.2702637	-76.3666687	1577	1953.341309	16.1662827	11.5320339	6.8927355	1194974.875	246824.8906	948150.0625	3320.489746	828	1059	23.9099998	0.91	0.78	1.39	68.0299988	1.37	1.65	1.9599999	2.1599998	2.3599999	2.5999999	2.74	2.9299998	3.1899998	3.4099998	3.72	4.1700001	43.7999992	44.7599983	47.4799995	49.0099983	49.25	50.3499985	61.1099968	65.2699966
MAMU	414978.9	4586134.7	265	3944.825684	1	4	430.6982117	31.3464394	93	5.0080261	22.0300598	68.1482849	126.975708	1599	2002.776611	15.6567802	11.2109308	6.7648268	1272277.375	295457.3125	976820.125	3802.816162	1917	2148	8.6999998	0.9899999	0.89	6.1399999	47.2099991	1.37	1.79	2.1399999	2.3899999	2.6099999	2.8899999	3.3199999	3.6799998	3.99	4.21	4.3699999	4.5699997	4.8099999	5.3199997	11.0699997	14.0299997	18.4499989	19	22.7399998	25.3799992
MAMU	414003.1	4588210.4	347.0230408	2836.37085	1	4	287.2205811	29.7813778	78	5.4156494	6.2657166	4.7617493	35.5622406	1640	1887.091065	15.7913303	10.8771706	5.9586134	1052688.75	285456.875	767231.9375	3669.353516	4864	5042	44.5	1	0.97	2.8599999	68.8399963	1.38	6.4899998	8.0699997	21.9399986	35.0999985	36.0599976	36.9599991	40.0200005	44.4899979	46.7599983	49.1100006	51.5200005	53.5699997	54.3899994	54.8799973	55.6699982	60.9799995	63.4499969	64.3300018	66.75
MAMU	416157.9	4583878.5	111.8033981	5559.732422	1	4	254.5597076	73.768425	37	2.6806946	-12.1890411	-63.3933868	-57.3767242	1576	1987.041992	16.0855598	11.5335264	6.9742241	787055.125	246349.5313	540705.5625	2519.960938	2265	2623	29.8099995	1	0.86	1.8099999	76.3099976	1.37	5.77	8.46	9.04	9.8999996	11.6999998	12.21	12.7799997	13.5099993	13.8999996	14.9200001	15.4799995	15.9200001	17	18.0299988	70.2900009	71.409996	71.7900009	72.2099991	73.1699982
MAMU	414226.7	4588541.3	181.7278137	3058.206055	1	1	336.2235413	54.5686684	84	8.1619568	20.3679504	63.8623962	80.1763	1648	1906.299927	15.8647318	10.8640718	5.8610458	826922.625	279170.4375	547752.1875	3068.847168	1755	1815	53.7199974	1	0.97	5.4099998	68.5100021	1.38	4.8599997	39.5099983	42.3499985	43.7599983	44.3799973	46.7199974	54.579998	59.8899994	62.0699997	63.0999985	63.6699982	64.0599976	64.3499985	64.6500015	64.9799957	65.409996	65.9899979	66.3499985	67.1800003
MAMU	413210.3	4589534.1	5	2247.454102	1	2	237.2891693	31.9966259	47	-17.3095551	-12.1005859	16.7048187	36.4986877	1683	1814.842896	16.1655636	11.0750179	5.9766932	1255298	256736.8594	998561.1875	3257.488281	3844	3907	60.4499969	1	0.98	3.3199999	84.8600006	1.38	4.0699997	11.6099997	15.2999992	37.5900002	61.9300003	63.3599968	69.25	70.1199951	70.7099991	71.2399979	71.7299957	74.3199997	74.8099976	75.6999969	76.9000015	77.2099991	78.4300003	79.3399963	79.8399963
MAMU	416625.5	4582494.7	390.8004456	6125.032715	1	4	401.2882385	70.8281708	44	-6.0792236	-8.6313782	34.4536133	96.4822388	1545	2011.514282	16.1455307	11.5479422	6.9403539	1045418.938	268444.8438	776974.0625	3300.500977	1548	1724	39.3600006	1	0.9	2.3899999	60.9099998	1.37	1.8199999	2.6599998	3.5999999	4.48	39.6699982	44.25	45.6199989	46.1399994	46.8099976	47.7999992	49.3099976	50.0599976	50.5900002	52.4499969	54.7399979	55.1100006	55.2999992	56.5200005	57.5599976
MAMU	412082	4590617	215.9282227	1450.732544	1	2	190.4006042	45.2335281	34	4.3168335	5.5499268	29.9828491	52.456131	1705	1789.950317	16.6047783	11.5778589	6.5441527	1313620.875	278185.9063	1035435	4010.62915	5196	5244	40.5999985	1	0.9899999	4.6700001	57.5299988	1.77	18.9200001	28.1099987	30.75	31.4899998	33.1599998	33.8699989	36.2799988	39.4899979	42.4799995	44.6399994	46.0599976	47	48.0299988	48.5999985	49.1699982	50.3199997	51.0599976	52.1899986	53.8899994
MAMU	416210	4583928.6	139.2838898	5594.720703	1	1	272.3182068	48.4872513	39	1.9762878	-9.6313782	-50.3853149	-43.8764648	1577	1992.720947	16.1068764	11.5480385	6.981194	886989.9375	266914.375	620075.625	3535.716065	4681	4945	50.1699982	0.9899999	0.95	1.7199999	78.8099976	1.37	6.23	9.9099998	11.6999998	20.1299992	23.6099987	27.4399986	46.4399986	55.2799988	57.4099998	64.4899979	67.0800018	68.5	69.5999985	70.6999969	71.6699982	73.1999969	74.1899948	75.0199966	76.2299957
MAMU	411798.7	4590657.2	313.8471069	1217.538452	1	4	176.3569183	17.6455097	100	8.1144409	21.6930542	31.1744232	51.883316	1705	1779.725342	16.6188927	11.6859179	6.744288	1123535.375	291264.8125	832270.5625	4065.173828	3227	3257	52.6199989	1	0.9899999	41.8799973	62.2899971	4.5599999	47.0900002	49.0900002	49.579998	50.1899986	50.579998	51.2599983	51.8099976	52.0299988	52.1399994	52.2599983	52.5900002	53.8499985	54.4300003	54.6499977	54.9699974	55.3799973	56.0900002	57.9199982	59.0099983
MAMU	414573.6	4586325.2	130	3516.390137	1	2	309.5628052	24.808033	0	-19.0804138	-34.1296692	-12.0272827	19.2354126	1597	1965.791016	15.5129337	10.9180574	6.3229814	1228495.5	254234.9375	974260.5625	3030.432861	4070	4175	58.4399986	1	0.98	7.1199999	75.0699997	1.41	7.6199999	39.2099991	52.1999969	54.1800003	55.5299988	56.6800003	58.9199982	60.4399986	61.75	63.0200005	63.9499969	64.6500015	66.0400009	67.8099976	68.9799957	69.4399948	71.0100021	71.8499985	72.9499969
MAMU	415508.7	4584791	305.6550293	4679.834473	1	2	397.7670898	26.5421104	61	1.8520203	8.4384155	66.7274475	95.2727356	1589	1978.648193	15.8135023	11.3935223	6.9643631	1338476.625	297203.4375	1041273.25	4089.258057	1956	2497	22.0499992	0.9	0.78	1.5	54.7099991	1.37	1.61	1.8299999	2.0599999	2.8599999	3.1899998	3.4399998	4.3699999	7.5499997	20.6999989	21.7700005	23.7099991	24.9599991	32.0599976	36.0900002	43.9500008	44.2700005	44.6299973	48.8199997	50.2099991
MAMU	416423.5	4583046.2	134.350296	5944.125488	1	1	393.8607178	31.959343	88	14.246521	26.1955261	48.27771	96.8264465	1558	1992.178833	16.0731888	11.5281439	6.9734874	1008810.125	293994.25	714815.875	3910.885742	2659	2974	57.2599983	0.94	0.89	4.7599998	76.409996	1.37	2.5899999	4.0499997	32.3199997	52.2700005	57.8999977	61.829998	62.4399986	62.8899994	63.3099976	63.8499985	65.8300018	68.5899963	69.6199951	69.9899979	70.3300018	70.7399979	71.3399963	72.409996	73.3699951
MAMU	412195.1	4591168.6	78.1024933	1280.820068	1	4	183.9501495	42.258522	46	4.2047729	1.6960449	17.7773438	37.8973541	1710	1804.636597	16.6119385	11.5167999	6.419229	1156975.5	271765.4063	885210.125	3397.093506	184	735	14.8299999	0.27	0.25	4.52	42.2900009	1.37	1.51	2.49	2.6199999	7.0299997	7.1799998	8.1099997	10.8999996	14.46	14.6199999	15.0699997	15.29	17.4899998	17.5599995	17.6499996	17.8599987	18.5299988	18.7299995	19.0499992	41.579998
MAMU	414390.6	4586475.6	207.4246826	3321.821777	1	2	348.0133972	47.4981384	72	5.13797	19.2305908	48.0437927	64.8635254	1597	1940.805054	15.4848747	10.8135252	6.1412373	1358488.125	282507.3125	1075980.75	3905.518555	26	26	50.5599976	1	1	2.3399999	60.1800003	28.9799995	29.6399994	30.2799988	30.5499992	37.5	47.7099991	48.6299973	52.079998	53.9199982	55.9599991	57.0999985	57.7599983	57.7899971	57.8499985	58.1800003	58.5900002	59.2899971	59.3400002	59.4699974	59.5299988
MAMU	412398.4	4590175.8	306.7572327	1528.561401	1	4	196.2314606	6.1403575	79	2.3688812	6.8647003	11.0897064	42.7944183	1699	1793.880493	16.5206146	11.4464598	6.3658476	1192518	290987.4375	901530.625	3983.948242	2796	2835	57.5599976	0.9899999	0.9899999	6.8699999	71.1899948	1.37	28.1999989	37.7799988	46.0599976	49.4699974	55.25	57.7599983	59.5699997	61.0099983	62.0099983	62.9599991	63.6399994	64.2699966	64.8499985	65.3300018	65.9300003	66.6399994	67.6299973	68.1800003	68.8799973
MAMU	415900	4584369.8	42.7200203	5166.139648	1	1	313.345459	67.5907745	32	-15.4868164	-21.3239441	-4.1765137	-0.2857361	1586	1987.148315	15.9884176	11.4941301	6.9915986	703206.75	245508.7656	457697.9688	2522.547852	1808	2113	43.6599998	0.87	0.86	4.5699997	71.5699997	1.37	2.4299998	8.5500002	30.7299995	34.2000008	41.8600006	43.2299995	43.6499977	46.1699982	47.7299995	48.2299995	48.7999992	50.1299973	51.2199974	51.7999992	52.829998	53.5599976	57.1399994	58.0299988	59.1699982
MAMU	414253.4	4588250.5	187.2164459	3083.650391	1	2	320.5885925	31.4893417	69	6.1712952	9.3394775	32.9321899	57.8312378	1641	1920.229004	15.6616154	10.7782192	5.8929272	1294692.625	289747.875	1004944.75	3868.001709	1834	1895	36.6699982	1	0.97	4.5699997	58.9399986	1.37	3.1899998	24.8199997	29.0100002	32.9399986	33.3999977	33.7399979	34.75	35.6699982	37.8899994	38.3199997	38.5200005	38.6899986	39.6699982	41.2999992	44.0200005	44.9199982	46.1499977	53.0099983	56.7199974
MAMU	413521.5	4589199.8	228.03508	2480.831543	1	3	289.1378479	16.7801952	100	11.356842	28.7518311	49.5419312	72.4680786	1671	1830.441162	16.172575	11.0578413	5.9334302	1213863.25	291588.125	922275.125	3719.241455	4648	4693	44.9099998	1	0.9899999	3.5	62.7399979	1.4	16.3500004	25.0100002	27.8499985	33.8099976	39.0699997	40.6599998	42.6499977	46.3099976	47.8400002	48.7099991	51.0699997	52.0200005	52.8899994	54.5900002	55.3600006	56.7599983	57.8199997	58.8999977	59.8799973
MAMU	416326.9	4582160.4	274.5906067	5835.505371	1	4	320.7350464	48.5054626	53	2.1959839	7.0403442	4.9562988	37.4013977	1539	1956.289551	16.2777157	11.5768976	6.8660798	1110323.625	284147.5625	826176.0625	3540.272461	2185	2577	53.5399971	0.93	0.85	2.8199999	81.1500015	1.37	2.1900001	3.0599999	4.1700001	5.8599997	55.1899986	57.75	58.5099983	61.0099983	63.8099976	64.8499985	66.6100006	67.2999954	67.6199951	68.409996	70.3099976	71.6100006	73.1100006	75.6699982	79.159996
MAMU	413938.3	4588086.7	229.4013977	2782.885254	1	2	253.4496155	19.1189003	45	0.1763916	-9.5730286	-27.3460388	4.0921631	1636	1879.218872	15.7939825	10.889492	5.9802709	1281093.75	284267.625	996826.125	3827.398193	5896	5986	37.2299995	1	0.9899999	3.98	57.5	1.38	3.6399999	19.3500004	26.3099995	29.8199997	31.9899998	33.1499977	34.8899994	35.7999992	37.9500008	40.0499992	41.0900002	42.5099983	42.8199997	44.0499992	46.5	48.6499977	50.1499977	51.9199982	53.1399994
MAMU	414161.9	4587364.8	364.7259216	3036.383545	1	2	301.3250427	45.308094	56	-1.6960449	-5.9880981	6.042511	32.6931152	1618	1919.134644	15.4703665	10.6993217	5.9275579	1312111.875	281577.9375	1030534	3827.57544	2289	2453	27.5999985	0.9899999	0.93	4.9200001	52.1699982	1.37	4.8199997	17.3299999	21.6299992	22.9699993	25.4399986	26.5299988	27.3799992	28.2799988	28.9499989	29.7299995	30.3299999	31.3899994	32.2299995	32.8999977	33.8400002	34.3699989	34.8400002	35.8400002	36.6599998
MAMU	416522.6	4583634.5	268.7936096	5987.414063	1	2	368.9781494	65.559494	47	7.110199	8.4543457	24.5865784	51.4236755	1571	2011.288696	16.0977402	11.5437212	6.9800234	1299773.375	269102.0938	1030671.25	3762.714356	1819	2039	27.5599995	0.98	0.89	1.62	54.9699974	1.37	2.3099999	3.8099999	4.5	5.1399999	5.7999997	16.6900005	18.4799995	20.8799992	23.1299992	30.9399986	34.0099983	36.2399979	38.9899979	39.4799995	42.2399979	46.5900002	48.5900002	49.2199974	53.5399971
MAMU	413656.2	4589641	33.5410194	2690.004639	1	1	184.0209045	53.0808601	0	-13.8016815	-25.4785767	-34.407608	-33.1475067	1683	1833.157105	16.3029022	11.1013966	5.8915563	774052.4375	249626.4375	524426	2586.358643	527	960	14.4299994	0.77	0.55	1.63	44.2099991	1.37	1.48	1.65	2.1399999	2.4199998	2.6099999	2.8499999	3.05	3.22	3.47	3.78	18.8500004	19.75	20.289999	20.9499989	24.6199989	34.4799995	34.9199982	35.2599983	35.8699989
MAMU	416268.5	4582752.1	395.3795776	5769.993652	1	4	355.6461487	39.1429482	65	-0.9325256	8.2169189	32.0343933	69.2477417	1552	1965.115845	16.1501942	11.5488911	6.9378996	1266997.25	288502.3125	978494.9375	3750.359131	3379	3604	56.1599998	0.9899999	0.94	7.73	71.8959961	1.38	2.8199999	45.8899994	51.9699974	54.579998	55.7199974	56.2799988	57.6199989	58.8699989	59.829998	60.7899971	61.4199982	63.3899994	63.8499985	64.0899963	64.3600006	64.6899948	67.2299957	70.5999985	70.9700012
MAMU	412040.1	4591686.7	5	1072.904907	1	2	207.7152405	27.270668	79	-2.5665741	10.3444061	29.1772919	69.0602264	1713	1811.841553	16.5933075	11.4940519	6.3933144	1286231.75	281313.125	1004918.563	3655.617432	1643	2516	9.3400002	0.91	0.65	3.8799999	38.6599998	1.37	1.74	2.05	2.6099999	2.96	3.28	3.52	3.8	4.0499997	4.23	4.3800001	4.54	4.73	5.2199998	9.04	13.4799995	18.2700005	23.4399986	26.2399998	28.0100002
MAMU	414235.6	4586993.7	416.2931519	3151.432129	1	4	320.4281006	27.2953243	76	1.6377258	9.1928711	22.2397156	44.1106873	1609	1926.986816	15.4226532	10.6891203	5.9544935	1238144.5	289535.9688	948608.5	3616.204346	5002	5067	59.1099968	1	0.9899999	5.5599999	79.3600006	1.38	20.8999996	31.7600002	42.8899994	54.7700005	57.8899994	59.3799973	60.9799995	62.6699982	63.4899979	64.6800003	65.3799973	66.4899979	67.1299973	67.6899948	68.4799957	69.7200012	70.3899994	71.4000015	72.5599976
MAMU	415638.3	4584436.7	240.0520782	4892.098145	1	4	370.8058777	28.9659061	90	6.2596741	13.1400452	64.1276855	71.9569397	1585	1970.43689	15.9576063	11.4603052	6.9546061	1080003.375	288270.9063	791732.4375	3722.11499	1539	2178	32.6199989	0.78	0.71	2.3	74.2999954	1.39	2.6099999	3.1299999	15.7199993	17.0299988	18.7099991	20.4399986	23.1700001	24.7799988	28.3699989	28.789999	29.7799988	30.6199989	32.8600006	35.6199989	37.2999992	65.7600021	66.909996	67.7699966	69.6100006
MAMU	416085.5	4584075.7	26.9258232	5428.077637	1	3	261.6185913	71.1210861	27	-10.7962646	-20.8746338	-57.3299561	-53.1129456	1580	1988.194824	16.1264095	11.5518799	6.9698601	983637.1875	234444.1406	749193	2722.54541	2232	2299	35.75	1	0.97	1.14	71.6999969	1.37	2.8099999	4.1500001	8.0900002	11.5299997	12.6499996	14.1599998	15.2299995	16.1099987	17.1399994	18.2399998	58.3599968	61.3999977	63.0099983	63.6099968	64.4499969	64.9899979	65.4899979	66.1999969	66.9599991
MAMU	413366.5	4589721.2	120	2401.504639	1	2	238.5056458	44.6193619	73	4.6026459	5.9223785	22.0445862	33.2917938	1687	1821.673828	16.2336349	11.104167	5.967186	1298923.625	273997.625	1024926.063	3694.604981	1428	1729	19	0.9899999	0.83	2.5999999	64.8300018	1.39	2.0999999	2.8899999	3.9399998	4.7799997	5.3399997	5.9699998	6.3599997	6.54	6.75	7.1199999	7.8399997	8.21	8.6999998	9.1499996	10.0299997	60.4599991	60.8899994	61.0699997	62.5399971
MAMU	414311.8	4588126.9	222.7666931	3152.019287	1	4	318.8251038	47.7603264	66	1.8160706	13.6101074	25.8753357	51.1706238	1638	1931.41626	15.5751457	10.7326689	5.8886724	1268912.5	274085.5	994826.9375	3628.633301	1484	1631	36.5	0.9899999	0.91	6.9099998	53.1800003	1.38	3.0799999	32.0900002	33.0999985	33.4699974	33.8699989	34.2599983	34.6399994	35.5400009	36.7099991	37.9599991	39.079998	39.4500008	39.7399979	41.1399994	44.5599976	44.8999977	46.3699989	46.7899971	48.9300003
MAMU	412523.5	4591242.1	5	1576.784668	1	1	182.5018005	68.9434128	56	-3.8120422	2.4369354	10.929245	20.037735	1712	1815.683838	16.5723438	11.4079819	6.2433057	682541.375	252113.5469	430427.8125	2136.051758	1140	1437	9.8899994	0.92	0.79	2.1299999	28.1700001	1.37	1.66	1.9	2.1800001	2.6199999	3.1999998	3.8499999	4.4699998	5.4499998	6.4200001	8.04	9.6099997	11.21	12.4899998	14.3099995	16.1999989	17.4799995	18.5499992	21.6399994	22.6800003
MAMU	415430.5	4584984.9	127.4754868	4569.685547	1	4	407.3789673	17.4390297	80	7.9819641	14.6347961	62.6077881	104.1877441	1590	1982.115234	15.7905531	11.3736839	6.9486489	1231228.75	301164.1875	930064.5625	4017.957031	3219	3379	60.1800003	1	0.95	13.2599993	70.8099976	1.4399999	34.7599983	53.579998	57.0599976	58.1800003	58.9699974	59.4499969	60.8099976	61.3199997	61.7599983	62.5599976	63.3199997	63.6099968	63.8499985	64.4799957	65.5199966	66.3499985	66.7900009	67.1999969	68.4300003
MAMU	416579.1	4583540.9	268.3281555	6071.34668	1	1	363.7930603	57.6500435	23	-13.8264771	-8.6424255	11.4871216	47.3151245	1569	2015.214356	16.0759258	11.5340977	6.9822907	763761.4375	255814.0938	507947.3438	2733.769043	6187	6231	63.6099968	1	0.9899999	6.6700001	80.7699966	5.8199997	39.4500008	50.3400002	53.0499992	55.7399979	58.0200005	60.4300003	61.8699989	63.2899971	65.1899948	65.909996	67.6800003	68.5100021	69.3199997	70.6699982	71.8699951	73.4499969	74.5800018	75.7599945	77.8199997
MAMU	412106.8	4591392.5	45	1141.98291	1	2	141.9499664	47.9988556	19	-2.910553	-19.7971039	-27.5008087	0.6443787	1711	1806.725952	16.6175137	11.5254622	6.4313083	1306233	259353.9375	1046879	3736.027344	3670	3770	56.9799995	1	0.97	7.7199998	70.3399963	1.4599999	37	43.579998	47.0099983	49.3799973	51.2599983	54.3899994	55.1699982	57.3999977	58.4499969	59.2399979	61.8799973	62.6800003	63.1899986	63.5900002	64.5899963	65.0800018	65.909996	67.5299988	68.8600006
MAMU	415847.3	4584623.9	141.1559448	5048.886231	1	2	376.8752747	32.5590363	77	8.4716492	11.6548767	44.4143677	59.6899109	1590	1994.056885	15.8899088	11.4475775	6.9960527	1334684.25	291302.75	1043381.563	3903.171143	483	697	24.7399998	0.96	0.69	1.15	55.8999977	1.37	1.63	2.75	3.21	3.98	4.2999997	4.5499997	4.9099998	5.3499999	6	6.27	6.5799999	50.1899986	53.4300003	53.6399994	53.7599983	54.6599998	55.1899986	55.3199997	55.4799995
MAMU	414261.6	4586669.5	306.7572327	3181.273438	1	4	325.5054626	33.5489807	37	-6.6003723	-2.2839355	32.6960754	47.7893677	1600	1924.028076	15.4474449	10.7271318	6.0052438	1162372.125	288974.2813	873397.8125	3582.261475	182	934	2.23	0.27	0.2	1.9399999	3.48	1.37	1.41	1.4399999	1.48	1.5999999	1.77	1.88	1.9599999	2.05	2.1099999	2.25	2.3599999	2.45	2.51	2.5599999	2.6799998	2.8	2.8799999	3	3.1999998
MAMU	416685.9	4583019.5	5	6205.582031	1	3	349.422699	65.7053604	9	-24.3805847	-44.0436096	-27.0743103	40.986908	1557	2023.49707	16.0731544	11.5178967	6.9526396	777984.0625	231084.7813	546899.25	2371.071533	3754	3953	71.7099991	0.98	0.95	9.7399998	85.9300003	1.37	17.2399998	53.329998	67.8399963	69.3600006	71.2399979	71.7299957	72.1899948	73.9399948	76.0599976	76.5999985	77.75	78.7399979	79.5899963	80.2999954	81.3799973	82	82.5800018	83.6899948	84.8300018
MAMU	414409	4588705.1	142.126709	3249.346191	1	1	305.3942261	20.0944214	71	8.0047913	11.4368286	38.9736328	46.8041077	1652	1909.238159	16.0792027	10.9100094	5.7391233	1089571.25	294657.75	794913.4375	4042.224121	5214	5330	55.0900002	1	0.98	4.8299999	72.4899979	1.37	6.1999998	15.0899992	32.3899994	49.9300003	54.8799973	57	59.4199982	60.8999977	61.5200005	63.2700005	63.7599983	64.0199966	64.5899963	65.8699951	66.3799973	66.7200012	67.4199982	69.159996	71.1899948
MAMU	413392.6	4589427.1	25	2434.075684	1	3	236.860321	47.5995827	40	-2.6030426	-9.6652527	9.8054962	27.2773285	1679	1823.41919	16.1838245	11.0666924	5.9405489	1203085.875	267011.125	936074.75	3490.260498	4814	4911	49.7799988	1	0.98	3.4099998	73.3349991	1.37	4.2199998	20.7199993	32.5900002	36.8800011	40.6499977	42.5	47.0200005	48.6499977	50.8899994	53.7799988	56.1199989	58.0599976	60	61.1099968	62.7599983	65.0100021	67.0599976	70.7900009	75.5699997
MAMU	416238.6	4582658.5	361.2478333	5736.83252	1	4	346.9780884	64.6730957	93	14.8560486	21.2337036	29.4995728	62.5233459	1550	1958.020264	16.1766739	11.5550957	6.9237356	1018019.875	275536.1563	742483.75	3363.959473	2571	2892	36.8499985	0.98	0.89	1.8	68.7699966	1.37	2.1499999	2.45	2.9399998	3.3999999	4.4499998	37.2199974	40.2199974	45.2399979	47.2799988	48.7199974	49.9199982	50.4699974	51.1199989	51.7099991	52.1399994	52.5900002	53.8199997	55.4499969	64.3399963
MAMU	412010.2	4590510.1	221.9234161	1362.956299	1	3	173.3042908	10.044775	83	2.0833282	5.9724884	14.7835693	39.9977875	1703	1785.183106	16.5924473	11.6055555	6.6107516	1154839.625	282290.1875	872549.5	3613.26001	1640	1955	24.3699989	1	0.84	3.3499999	39.8499985	8.4299994	11.75	17.4599991	19.6199989	20.039999	20.3099995	21.9099998	23.1199989	23.5699997	23.8799992	24.3400002	25.0799999	25.75	26.8899994	27.539999	27.9899998	28.4799995	29.2999992	31.6599998	34.4099998
MAMU	413860.1	4587501.8	340.0367737	2725.623779	1	2	303.6882935	38.8184624	98	16.2754211	25.8037109	32.1863708	50.2177124	1619	1861.968872	15.789319	10.8671589	5.9431987	1326180.125	288066.2188	1038113.938	4049.645508	3149	3179	46.7700005	1	0.9899999	5.3800001	62.2700005	1.39	10.4299994	33.9500008	36.8499985	39.2399979	40.3199997	42.0400009	46.2999992	48.829998	50.3400002	52.4099998	53.75	54.3999977	54.9199982	55.5299988	56.4300003	56.8600006	57.4799995	58.5499992	59.0399971
MAMU	414073.6	4587832.7	389.101532	2934.096924	1	3	277.6572571	60.6816368	39	-10.4872437	-14.3760681	-11.7984924	18.3477783	1630	1902.696655	15.6142607	10.7800388	5.9437118	871099.875	244737.7656	626362.125	2528.032471	525	1366	20.5200005	0.44	0.38	1.6799999	31.8699989	1.37	1.5999999	2.8199999	2.97	3.1599998	3.6999998	5.2199998	25.4799995	26.6399994	26.9300003	27.0699997	27.3299999	27.5599995	27.8099995	29.1899986	29.5	29.7699986	30.3400002	30.9699993	31.4899998
MAMU	416452.1	4584222.8	142.2146301	5734.843262	1	3	368.7247314	14.0821295	99	5.7846069	26.9953613	31.883667	35.7085571	1584	2014.792481	16.3915234	11.6775579	6.9539628	1154688.75	295818.5313	858870.1875	3941.085693	3046	3149	68.1500015	1	0.97	21.2299995	81.6100006	1.48	54.1299973	62.5299988	63.1599998	63.8599968	64.5100021	68.4899979	68.7299957	69.5199966	70.2900009	70.8099976	71.4199982	71.6299973	71.7299957	71.8699951	72.0800018	73.6399994	75.9000015	76.659996	78.0199966
MAMU	412348.2	4590951.3	144.3087006	1497.639771	1	4	237.5043945	12.0666428	87	11.2666626	29.2277832	69.6183929	84.0460663	1710	1805.12439	16.5900974	11.4745359	6.3564773	1188064.875	295041.5625	893023.25	4114.124512	1858	1877	39.8699989	1	0.9899999	4.4699998	53.3899994	1.41	27.789999	28.9899998	31.4099998	33.0999985	34.4300003	36.0400009	37.0099983	38.3199997	39.9799995	40.6199989	41.1100006	42.5699997	44.3899994	45.3400002	46.2199974	47.0200005	47.2700005	48.75	49.5399971
MAMU	411494.4	4590831	29.1547604	889.2974854	1	1	83.5270996	74.6030045	34	-7.4808197	-12.3225021	-49.3996887	-30.5780106	1705	1771.278565	16.3637695	11.7060442	7.0385571	660152.4375	240379.5938	419772.8438	3261.596436	4265	4758	32.5400009	0.94	0.9	4.2999997	49.0499992	1.37	13.9399996	20.5	24.0199986	27.1800003	28.1399994	28.9699993	29.6799984	31	32.1899986	32.9300003	34.9099998	36.5699997	37.2700005	38.5499992	39.7799988	40.8099976	41.9899979	42.8699989	44.6199989
MAMU	414828.3	4586228.3	226.715683	3782.317383	1	1	412.8101196	27.3328533	81	12.8285828	23.7128601	64.3365784	113.6390381	1598	1992.708862	15.6049347	11.119379	6.6337504	1040394.188	296798.2813	743595.875	4003.608154	5807	5859	50.0699997	1	0.9899999	5.6900001	71.8300018	1.37	12.8299999	36.7199974	38.2299995	41.079998	43.7900009	45.6499977	48.0699997	51.2799988	52.1699982	54.5599976	55.1399994	55.8699989	56.5699997	57.3099976	58.9699974	60.0399971	62.2899971	63.6800003	65.5899963
MAMU	413872.8	4587221	61.8465843	2767.656982	1	2	200.6162109	26.1336269	1	-20.0671692	-45.5319672	-68.858551	-57.0864868	1611	1857.717163	15.7780514	10.8622274	5.9446526	1234547.5	265677.8125	968869.75	3218.767334	4405	4467	54.6299973	0.9899999	0.9899999	2.0599999	82.3399963	1.5699999	18.7399998	26.3400002	31.1999989	32.7299995	35.4799995	37.4099998	47.1299973	51.0399971	52.8199997	62.2199974	64.2200012	68.0499954	71.0999985	72.1100006	73.2399979	74.6399994	76.0299988	77.1699982	78.6500015
MAMU	415743.1	4584694.1	165.60495	4930.854492	1	2	389.269165	33.9822006	70	3.774292	8.7180176	55.8335571	76.3793335	1590	1989.973511	15.8516731	11.4244041	6.9878168	1337998.375	291620.5	1046377.938	3905.867432	1158	1373	12.8899994	0.98	0.84	2.9199998	47.9699974	1.37	1.8499999	2.1299999	2.4099998	2.78	3.0899999	3.54	3.73	4.0099998	4.1999998	4.4299998	4.8599997	5.0899997	5.8799996	6.3999996	7.04	34.3099976	35.2399979	47.1199989	47.3099976
MAMU	416353	4583220	77.7817459	5892.927734	1	1	328.3319092	57.2605934	44	-5.8065186	-15.7860107	-5.9724731	29.4720764	1562	1987.618408	16.0501842	11.5178709	6.9764352	831777.5	260796.1875	570981.3125	2439.291748	2866	2960	56.6399994	0.98	0.97	2.6199999	81.7099991	3.3199999	24.6700001	38.7999992	41.9599991	44.3400002	45.5900002	47.0999985	48.1499977	48.8799973	49.6100006	51.25	53.5499992	64.4300003	67.2999954	69.5100021	73	77.9599991	78.8899994	79.6899948	80.6199951
MAMU	411961.9	4591071.6	112.8051453	1097.92981	1	4	199.4150543	40.0254936	93	8.0387421	16.8649445	46.1844025	66.264679	1709	1794.891235	16.6478424	11.6003761	6.5476789	1262839.125	281591.3438	981247.8125	3778.70752	4665	5173	34.0299988	0.98	0.9	11.0999994	45.0999985	1.38	25.789999	28.7999992	30.6499996	31.8099995	32.5400009	33.5599976	34.1899986	34.7099991	34.9799995	35.1599998	35.3699989	35.5499992	35.75	35.9799995	36.2599983	36.5400009	36.8899994	37.4699974	38.2999992
MAMU	414187.9	4588409.9	190.26297	3015.00415	1	2	334.2038269	22.9047565	84	6.0395813	18.5200806	54.4900208	77.1711731	1645	1907.671265	15.7716188	10.8350124	5.8958945	1286814.75	294655.8125	992159	4053.630615	3355	3387	38.4899979	1	0.9899999	9.9499998	49.5399971	1.37	27.7199993	29.7600002	32.8899994	35.2700005	36.0599976	36.8199997	38.6199989	38.9699974	39.9699974	40.4599991	40.7199974	40.829998	40.9899979	41.2999992	42.3400002	43.9599991	44.3699989	46.2199974	46.8400002
MAMU	416551.2	4582333.1	455.2471924	6052.677246	1	1	382.5228577	37.0269012	29	2.9369812	-2.3189087	28.5537415	82.356781	1542	1997.213989	16.1884537	11.5668001	6.9351454	950936.625	282174.0313	668762.5625	3446.645264	3149	3328	60.7399979	0.9899999	0.95	6.4099998	78.6899948	1.37	2.8199999	4.5699997	58.3099976	59.8599968	60.5900002	62	63.1099968	64.7799988	67.5800018	68.1899948	68.5499954	69.2099991	71.1699982	71.5800018	72.25	73.1100006	73.4899979	74.4199982	75.0199966
MAMU	412160.1	4590184.7	241.8677368	1313.411621	1	1	141.2245026	81.001358	22	-13.2931824	-15.4646149	-32.3864594	1.3404541	1698	1785.12793	16.5812187	11.5482368	6.5073152	596988.1875	230958.3906	366029.8125	1932.612549	4853	5660	13.3999996	0.9899999	0.86	1.91	24.1999989	1.37	2.73	3.6099999	4.9899998	6.7599998	8.3000002	9.7199993	11	12.21	13.1199999	14.2399998	15.0699997	16.1000004	17.0100002	17.9099998	18.8199997	19.7600002	20.4699993	21.1899986	22.3699989
MAMU	414386.2	4587537.5	354.0127258	3248.018555	1	2	375.6861572	12.0546951	99	15.8126221	33.5015259	67.850708	98.083313	1624	1951.721924	15.375967	10.6418848	5.9064689	1283953.25	300482.5938	983470.625	4281.318359	3412	3687	51.329998	0.97	0.93	8.0799999	62.4799995	1.41	19.5499992	40.2700005	47.079998	49.2000008	50.7799988	51.7199974	52.5900002	53.0200005	53.8400002	54.2899971	54.8999977	55.8600006	56.9099998	57.2199974	57.8400002	58.4899979	59.0200005	59.5900002	60.7399979
MAMU	416297.1	4583887.4	233.07724	5688.174316	1	4	308.8411865	48.1500397	68	11.0367737	9.5601501	-17.900177	-9.7329712	1576	1997.963989	16.1083813	11.5499659	6.983078	964800.5625	275191.7813	689608.8125	3260.352295	1266	1593	37.6100006	0.85	0.8	1.25	66.1899948	1.38	1.8499999	2.1199999	2.52	3.0799999	4.2199998	5.73	9.1799994	27.6700001	52.0299988	56.6299973	58.1499977	59.4699974	59.8699989	61.2399979	61.4300003	62.4199982	62.7599983	62.9599991	64.3499985
MAMU	411805.7	4590535.7	281.1138611	1231.097046	1	2	158.4581451	48.1983337	82	-0.4784698	14.1544647	10.7538605	34.2306213	1703	1777.463623	16.5921936	11.6843786	6.7676387	1286884.25	273576.25	1013308.063	3842.587402	3683	3886	48.2000008	1	0.95	10.8800001	58.1699982	1.38	37.8699989	41.1499977	43.2099991	44.4199982	45.2000008	46.1399994	46.9199982	47.4199982	47.9799995	48.4599991	49.6399994	51	51.3899994	51.6100006	51.9599991	53.4899979	53.8600006	54.1899986	55.0299988
MAMU	416501.6	4582924.8	181.176712	6013.992188	1	4	419.1102295	11.1680603	97	11.5311584	31.447052	61.9649963	120.5126038	1555	1999.969238	16.0818462	11.5328255	6.9739261	1190280.875	302361.875	887919	4093.761231	2685	2698	63.8799973	1	1	17.1199989	70.6899948	1.4299999	48.1899986	55.9499969	58.25	59.5399971	62.1199989	63.6499977	64.7200012	65.25	65.8799973	66.1999969	66.6299973	67.2200012	67.6399994	68.3099976	68.8099976	69.1399994	69.5	69.7299957	69.9799957
MAMU	415495.3	4584328.6	394.2397766	4789.751953	1	2	365.710083	13.2867928	92	5.9004822	25.7749329	73.9645691	79.0759277	1582	1953.221558	16.0684319	11.4914646	6.9063616	1282487.5	296713.9375	985773.5625	4020.137695	4083	4111	55.7299995	1	0.9899999	10.3400002	71.2399979	1.37	40.0400009	44.5900002	46.9199982	49.5900002	51.4199982	52.9099998	53.9099998	54.6699982	57.3899994	58.4300003	59.1199989	59.6599998	60.9099998	61.6099968	63.1699982	64.1199951	64.7900009	65.7999954	66.6500015
MAMU	413787.7	4588660.5	178.885437	2627.893555	1	1	317.0126953	29.9984837	73	-3.224823	9.9735107	54.6074524	81.629837	1653	1853.712769	16.0810471	11.0215111	5.9539881	1008695.063	282310.5938	726384.5	2947.137695	3358	3380	48.7000008	1	0.9899999	5.6099997	67.4300003	1.4	13.4499998	28.8400002	40.9899979	43.7399979	45.3400002	47.2999992	49.5099983	50.6499977	51.9099998	52.6299973	53.2399979	54.0699997	54.7299995	55.6699982	56.3799973	57.3400002	59.0299988	60.2899971	60.8699989
MAMU	415942.6	4583967.6	113.3578415	5326.931641	1	4	242.3419342	41.4428024	34	-2.9347076	-9.4618073	-62.192276	-59.5409698	1578	1973.772217	16.0827255	11.519289	6.9502835	1181778	271662.3438	910115.6875	3530.087402	375	504	37.7299995	1	0.74	1.37	67.5899963	1.4	1.87	2.28	2.75	3.1499999	3.4099998	3.8399999	29.9200001	42.0900002	52.2399979	52.5699997	57.9699974	58.1699982	60.0399971	60.1599998	60.3499985	60.6800003	60.8499985	61.0099983	61.1699982
MAMU	413564.1	4589984.2	91.787796	2617.833008	1	3	204.0083313	46.9893723	40	-6.1256409	-3.152298	-2.6319275	-4.3925323	1690	1827.258057	16.349474	11.1391611	5.9208546	1097771.625	258377.2031	839394.375	3143.864746	870	1159	5.8099999	0.92	0.75	2.29	12.4799995	1.39	2.3299999	2.71	2.98	3.6299999	4.1399999	4.5099998	4.79	5.04	5.4200001	5.7599998	6.1099997	6.6399999	6.8499999	7.1199999	7.6299996	8.0900002	8.3299999	8.6199999	9.1399994
MAMU	416410.1	4582042.3	414.8794861	5928.65918	1	4	356.010498	56.1308861	75	10.3674316	19.7097473	31.2604065	68.1254272	1536	1967.518921	16.2902012	11.5846844	6.8691664	1237154.5	280629.3125	956525.25	3656.875732	3317	3423	23.7299995	1	0.97	3.6699998	63.1399994	1.37	6.2599998	9.1999998	11.5500002	13.3099995	15.3899994	16.8799992	18.2099991	18.9200001	20.0599995	20.8699989	21.6099987	22.4399986	23.1099987	24.0900002	25.8799992	39.5099983	41.9099998	42.7799988	45.579998
MAMU	411861.6	4590706.2	314.682373	1227.079834	1	4	181.6794891	25.6358452	93	4.2535858	12.2370605	34.4512482	54.3197861	1706	1783.298096	16.6265011	11.6603889	6.6862974	1068892.625	288626.4063	780266.25	4023.659668	2182	2682	31.4399986	0.97	0.81	3.02	58.5200005	1.39	10.8800001	16.5100002	21.289999	23.289999	25.4799995	26.4699993	27.4699993	28.1899986	28.9300003	30.1499996	31.1099987	32.5999985	34.3099976	36.3899994	38.3499985	39.9500008	41.8400002	51.4499969	53.0499992
MAMU	414016.4	4587697.9	424.322998	2875.06958	1	1	321.1261902	19.5686302	95	4.425415	20.8994751	35.541748	63.0332031	1626	1893.343872	15.646327	10.7938013	5.9395251	1097844.875	294682.8125	803162.125	3866.063232	3140	3183	49.2599983	1	0.9899999	3.78	70.9000015	1.52	12.2599993	23.7199993	30.3999996	34.6199989	40.8199997	48.1399994	54.2700005	54.9499969	55.7399979	56.2299995	56.6800003	57.3199997	58.1899986	58.8899994	59.579998	60.2899971	61.2599983	62.1999969	64.0299988
MAMU	416150.9	4583095.2	309.2329102	5680.20459	1	4	355.2131653	48.0087814	79	1.1343994	12.5667419	50.5207214	68.6984558	1560	1961.438843	16.1039162	11.525259	6.9380546	1246299.25	283827.6875	962471.5	3672.442627	402	447	23.3400002	0.94	0.9	1.89	49.7299995	1.38	1.62	1.79	2.4400001	3.1299999	4.2599998	16.6499996	21.1499996	25.8799992	27.6599998	29.2799988	32.4099998	32.6699982	32.9500008	33.1399994	33.9199982	34.0299988	34.5	36.2799988	36.8400002
MAMU	414484	4586524.7	246.829895	3408.111572	1	2	382.7988586	73.7400513	90	12.2641907	28.6776123	71.1479797	95.3634949	1600	1957.912476	15.4262142	10.7950621	6.1633062	1333165.625	270731.6563	1062433.875	3987.093994	2982	3051	36.329998	1	0.98	3.8999999	48.329998	1.4	12.3499994	16.1000004	22.4099998	28.1899986	32.9599991	34.4599991	35.7299995	39.4599991	40.9599991	41.6800003	42.2799988	43.0299988	43.5999985	44.1100006	44.4599991	44.9399986	45.3799973	45.9799995	46.8099976
MAMU	414240	4588015.4	351.4612427	3094.046631	1	2	297.0181274	38.671257	51	3.5104065	-1.8110046	2.0610962	31.1433411	1635	1927.251953	15.5228214	10.7231102	5.9217854	1281753.375	280829.9688	1000923.375	3738.17627	2909	2943	53.6299973	1	0.9899999	9.2600002	67.2600021	1.4499999	25.9300003	40.5200005	45.3999977	49.4699974	52.8999977	55.6299973	56.2399979	56.6100006	56.9499969	57.4599991	58.2899971	59.0299988	59.3699989	59.8099976	60.6399994	61.2099991	61.9199982	63.1899986	65.0100021
MAMU	413620	4589248.8	120.415947	2591.625977	1	1	290.5501404	52.0582771	95	18.7653503	35.7046967	51.6819916	70.2320862	1672	1835.570923	16.2127514	11.0649576	5.9081726	879696.125	279221.9063	600474.1875	3627.650391	2705	2921	52.2899971	0.98	0.93	9.0299997	64.1699982	1.4	3.98	44.8600006	51.6199989	52.7899971	54.5999985	55.0299988	55.3499985	55.8499985	56.3400002	56.8899994	57.3799973	57.6100006	57.7899971	58.1199989	58.5599976	59.0699997	59.6499977	60.4899979	62.2399979
MAMU	416712.5	4584164.8	147.7328644	6001.385254	1	3	364.6940308	20.7082844	57	-1.5222168	1.0787048	27.1348877	30.6981201	1582	2028.502319	16.4927673	11.7132807	6.9237938	1137941.125	280174.6875	857766.5	3092.693115	3342	3832	12.8299999	0.94	0.87	2.6900001	36.7799988	1.37	2.75	3.3	3.8699999	4.5299997	4.8299999	5.1399999	5.6099997	6.1999998	7.73	8.3599997	9.8699999	10.6999998	12.5900002	14.0499992	18.2999992	23.5100002	29.8299999	32.3199997	35.2299995
MAMU	415614.8	4584886.8	189.7366638	4763.874512	1	2	419.308075	12.9641638	90	4.7981567	21.9824524	72.3200073	109.0035706	1592	1990.536133	15.7507763	11.3709135	6.9817381	1292424.125	302254.1563	990169.875	4216.642578	1491	1904	47.8699989	0.92	0.78	4.54	61.0099983	1.37	1.9299999	2.3799999	5.8899999	51.4399986	51.7299995	52.0900002	54.2099991	55.3499985	55.75	55.8600006	55.9899979	56.1800003	57.5299988	57.8799973	58.1199989	58.4099998	58.7299995	59.0999985	59.5900002
MAMU	416204.3	4583442.8	93.9414749	5764.124023	1	1	307.1383057	33.4298439	52	1.3014221	-2.769043	-9.1535645	8.0054321	1567	1977.770874	16.0282593	11.5050879	6.9741063	964653.1875	278000.0625	686653.125	3164.48877	2097	2242	30.2999992	1	0.94	6.7999997	61.5200005	1.38	2.8099999	22.6899986	27.4499989	28.3199997	29.2199993	30.8999996	31.4200001	32.0299988	32.4799995	32.9599991	33.5099983	34.0999985	34.6199989	35.1199989	35.6199989	35.8699989	36.1899986	36.5599976	36.9899979
MAMU	411975.9	4591294.5	10	1034.516846	1	3	152.0368195	47.8359985	34	-5.5431976	-16.6151581	-9.0362701	18.0160217	1710	1800.304077	16.647625	11.5739222	6.4963098	1053022.5	260472.2188	792550.3125	3261.084229	633	1455	2.3899999	0.54	0.44	2.97	4.7599998	1.37	1.4499999	1.52	1.5999999	1.67	1.73	1.78	1.8299999	1.9299999	2.01	2.1299999	2.3199999	2.46	2.6299999	2.79	2.96	3.1099999	3.26	3.55	4.1300001
MAMU	414171.4	4586962.5	373.1286621	3087.531494	1	4	299.3563232	40.8456268	48	-1.8847046	3.4169312	8.3795166	26.053009	1607	1915.342285	15.4626284	10.7045956	5.9453859	1115713.875	286523.9375	829189.9375	3683.907959	5851	6237	62.9199982	0.97	0.94	8.2200003	77.9399948	1.37	3.9599998	45.8600006	55.9899979	60.1499977	62.1699982	63.5099983	64.659996	66.1899948	67.3699951	68.9000015	69.8399963	70.5100021	71.2999954	72.2699966	73.3199997	73.659996	74.6800003	75.2099991	75.7799988
MAMU	415106.6	4586200.4	167.6305389	4063.08374	1	4	451.5123596	8.1584291	100	6.9602661	18.846405	78.9078674	143.4664612	1602	2016.810425	15.6733522	11.2450228	6.8162656	1229085.75	304557.6875	924528	4204.711914	5870	6170	42.3499985	0.95	0.95	3.8	64.1899948	1.37	2.8199999	14.4299994	29.1999989	33.3600006	36.4500008	38.8999977	41.0299988	42.4199982	43.9199982	45.7199974	46.8799973	49.1699982	50.0900002	51.2799988	52.3600006	56.0499992	57.3799973	59.0499992	60.9499969
MAMU	414039.3	4588607.1	193.002594	2872.324951	1	3	329.2735596	26.5236435	89	6.108551	18.2861328	61.6772766	82.1608276	1651	1881.55835	15.9872885	10.9472942	5.9024229	1082189	293156.3438	789032.6875	3813.334717	2793	2803	44.9699974	1	1	11.1799994	58.9499969	1.79	31.6399994	37.8199997	39.8600006	41.0099983	42.1299973	43.579998	44.0099983	44.9399986	45.9699974	46.4300003	46.8799973	47.8799973	48.4199982	48.8699989	49.579998	50.0200005	50.4699974	51.1800003	52.3499985
MAMU	413307.5	4589690	101.2422867	2340.64624	1	2	234.5524445	21.0869713	57	-6.0955048	-5.1014862	17.2709198	31.4790802	1687	1819.29541	16.2117805	11.0989943	5.9789643	1265963.625	274677.2813	991286.375	3361.413086	5922	5965	53.1100006	1	0.9899999	4.1500001	73.7999954	1.4699999	7.79	22.9399986	32.9899979	40.1199989	49.2700005	53.2899971	55.7899971	56.9499969	58.0099983	59.9399986	60.4799995	61.5699997	63.0200005	64.0100021	64.8799973	66.0599976	66.8600006	67.8799973	69.6199951
MAMU	416438.1	4582560.4	419.076355	5935.210449	1	4	361.545929	41.255764	44	-3.1499634	-5.789978	16.3093872	68.0212097	1547	1984.298706	16.1592102	11.554637	6.9401002	1176143.375	285149.25	890994.0625	3671.24585	3315	3383	51.4199982	1	0.98	7.1199999	64.7099991	1.37	3.3799999	38.1699982	46.8099976	50.3899994	51.8400002	53.0599976	53.6599998	54.5699997	55.6800003	56.4399986	56.9499969	57.7599983	58.6499977	59.5399971	60.2599983	61.0299988	61.9599991	62.6199989	63.3999977
MAMU	412209.7	4590412	44.7213593	1462.26709	1	1	158.9656219	25.1606369	26	-3.9781036	-8.7354889	-12.6216431	15.6906891	1702	1790.939331	16.5731926	11.5284252	6.4761219	1013699.313	280308.5313	733390.8125	3807.623779	1832	1915	49.2799988	1	0.96	5.0099998	64.3600006	1.38	18.0900002	26.25	35.5	41.5900002	47.8499985	49.6599998	51.3899994	52.4099998	53.0900002	53.5599976	54.6199989	55.9099998	56.8600006	57.4399986	57.8699989	58.7899971	59.3699989	59.7799988	60.2799988
MAMU	414268	4587724.6	480.884613	3125.323975	1	4	336.1351624	34.438324	76	6.1976624	13.2452087	35.5696716	65.8042297	1628	1934.327881	15.4535227	10.6835499	5.912498	1132144.25	290255.5	841888.6875	3749.161133	4165	4570	51.4699974	0.94	0.91	2.49	79.7900009	1.4	7.0599999	11.3499994	19.1599998	24.8999996	38.8499985	49.3400002	52.0299988	54.2299995	56.6499977	58.9099998	62.5200005	63.7799988	65.5299988	66.1899948	67.4700012	69.9700012	71.8099976	74.409996	75.8699951
MAMU	416311	4584114.7	182.4828796	5631.751465	1	4	329.7786865	39.2636833	67	5.7054443	9.3653564	-2.0453796	3.7540588	1581	2004.282471	16.2431374	11.6119909	6.9718251	1269069.125	283391.5313	985677.5625	3662.490234	3331	3495	41.1899986	1	0.95	4.3099999	61.7899971	1.37	3.3199999	6.5	27.8199997	34.4199982	39.1699982	42.3499985	43.9500008	45.4399986	46.3600006	47.0299988	47.7899971	48.2899971	49	49.5499992	49.7999992	50.3400002	50.7599983	53.5900002	55.9199982
MAMU	411737.1	4590732.9	219.1460724	1121.706299	1	4	155.0155334	21.0247593	72	-3.5575104	8.8845673	13.3178406	32.7267227	1706	1778.957031	16.5837917	11.6910543	6.7895803	1083250.25	285475.9688	797774.3125	3731.131836	3660	3928	35.1499977	0.9899999	0.93	4	48.2099991	1.38	4.7199998	15.3099995	21.5100002	27	31.3299999	34.7199974	36.6599998	38.0999985	38.9300003	39.7099991	40.5999985	41.079998	41.9500008	42.6800003	43.579998	44.2299995	45.1399994	46.0999985	46.8600006
MAMU	416534.8	4583108.6	14.1421356	6059.28418	1	1	333.1755371	77.9104538	21	-21.9042969	-35.6002197	-25.6137695	29.7264709	1559	2005.985718	16.0576591	11.5240898	6.9806528	692771.75	236173.0469	456598.6875	2229.788818	171	580	16.6099987	0.65	0.3	2.9099998	62.579998	1.37	1.41	1.5999999	1.7199999	1.99	2.3	2.6399999	2.8399999	3.04	3.21	3.8899999	4.4000001	5.21	14.3199997	14.7399998	15.4200001	57.2399979	57.7199974	58.5699997	61.579998
MAMU	412143.8	4590960.2	35.3553391	1308.147583	1	4	205.8377075	14.8130074	58	-2.4489288	2.0820618	45.3284912	63.0891571	1709	1798.71228	16.6213932	11.5480404	6.4708266	1138110.625	287842.4063	850268.1875	3798.366211	623	1248	3.46	0.73	0.5	10.6999998	15.2399998	1.37	1.4299999	1.53	1.76	1.99	2.1399999	2.3	2.46	2.6299999	2.8199999	3	3.1399999	3.28	3.46	3.73	4	4.23	4.6199999	5.3199997	10.6300001
MAMU	414339.3	4586628.3	366.8787231	3257.594971	1	4	355.3322449	38.5841255	61	-0.4873657	13.6001587	56.3090515	74.2490234	1600	1935.670166	15.4357443	10.7450676	6.0531139	1170301.875	290274.0625	880027.8125	3684.557617	8303	8406	64.5400009	1	0.9899999	6.9299998	82.4899979	1.38	12.5099993	41.5	53.3400002	59.6099968	63.579998	65.9799957	67.1800003	68.4599991	69.3499985	70.6800003	71.5599976	72.2200012	73.1299973	73.8199997	74.5299988	75.7699966	76.9700012	77.8099976	79.2099991
MAMU	413668.4	4588884.5	207.4246826	2540.75293	1	1	293.509613	38.3741837	42	4.2731934	7.4148254	40.407608	65.9732971	1660	1841.274658	16.1515656	11.0463915	5.9323492	934968.5	287086.7813	647881.75	3639.797363	4645	5111	39.4899979	0.98	0.91	2.3399999	66.1199951	1.37	3.73	5.2199998	16.1299992	24.6899986	27.6899986	31.289999	35.9300003	38.7799988	41.0599976	43.2299995	45.7799988	51.6800003	53.3099976	53.7399979	54.1499977	54.7099991	57.6499977	59.0900002	59.7999992
MAMU	415864	4584432.2	15	5110.178711	1	1	304.9292908	70.6388474	4	-29.9073486	-41.0292969	-13.9204407	-8.2078552	1587	1987.003662	15.9586277	11.4783401	6.9895844	717830.9375	220775.0625	497055.875	2512.574707	1870	1934	35.3899994	0.9899999	0.97	4.73	82.4499969	1.38	5.1399999	17.289999	24.9699993	29.0499992	30.7399998	31.8999996	33.0699997	33.7000008	34.2700005	35.5699997	36.2700005	36.9599991	37.7199974	38.25	38.579998	39.3600006	40.4699974	55.2099991	69.2900009
MAMU	416646.6	4582988.3	42.4264069	6163.331055	1	1	375.1851196	54.0109444	37	-3.3850708	-17.5812988	2.3057556	68.8866882	1556	2018.583862	16.0693588	11.5209599	6.9625616	824492.1875	266738.3125	557753.875	2587.250977	1552	2033	51.2099991	0.85	0.76	3.5699999	73.4199982	1.39	2.5799999	3.02	4.2999997	51.1100006	54.0200005	57.4499969	58.0200005	58.9599991	60.3400002	62.0599976	62.3799973	62.7299995	62.8999977	63.0599976	63.2299995	63.5699997	64.0899963	66.9000015	70.4000015
MAMU	414369.8	4588312.9	60.2079735	3196.267334	1	2	307.6411438	35.9526939	14	-7.4164734	-9.8438721	22.0063171	40.8110046	1642	1928.737305	15.7093773	10.7750168	5.8392115	1320436.875	270772.6563	1049664.25	3804.749023	1147	1571	8.5599995	0.97	0.73	9.2299995	58.8400002	1.37	1.55	1.8299999	2.1299999	2.55	2.8999999	3.27	3.6199999	3.8199999	4	4.1500001	4.3399997	4.48	4.6599998	4.9200001	5.4499998	5.9400001	6.2599998	6.9099998	55.8199997
MAMU	413475.3	4589395.9	54.083271	2510.587647	1	1	223.000946	38.7879486	25	-15.8860168	-22.2294617	-6.1094971	9.7762909	1678	1827.731201	16.193243	11.066473	5.9303603	905934.375	268418.2188	637516.1875	2744.564941	4422	4875	45.3799973	0.94	0.91	4.6199999	60.25	1.49	17.4300003	23.3299999	29.4399986	37	42.2099991	44.5099983	46.5499992	47.2199974	48.7899971	50.1599998	51.2399979	52.3099976	53.2299995	53.5999985	54.3099976	55.3899994	56.0999985	56.8199997	57.9499969
MAMU	416260.4	4582236.2	181.245697	5766.561035	1	4	287.625061	45.0416451	35	2.068573	-7.5333557	-20.7652893	7.0552063	1541	1947.888184	16.2724533	11.5733004	6.8641481	961332.125	279465.2188	681866.9375	3509.121338	4236	4386	58.1299973	0.98	0.97	4.6799998	77.5299988	1.39	11.3800001	24.0499992	40.9699974	49.0299988	53.1399994	59.6499977	61.0599976	63.1499977	64.6399994	65.909996	66.7200012	67.8399963	68.6699982	69.6399994	70.4000015	71.3499985	72	73.3300018	74.6100006
MAMU	413866.7	4587881.7	188.2153015	2732.700195	1	1	257.0436707	53.9822845	40	-2.5440369	0.2380981	-19.8944702	9.1509399	1630	1866.935303	15.8262129	10.9012527	5.9723539	801944.625	266623.3438	535321.25	2807.625732	3281	3339	64.9000015	0.9899999	0.98	4.9299998	80.6199951	1.7199999	44.7999992	49.0599976	52.2999992	56.9099998	59.7199974	61.1800003	63.0699997	63.9599991	64.5	65.8899994	67.6299973	69.4199982	71.5699997	72.5199966	74.409996	74.9000015	76.159996	77.2599945	78.0599976
MAMU	414090.3	4587430.5	357.9455261	2960.15625	1	2	306.9606018	50.8982468	65	-3.8715515	3.7288818	16.97229	42.5051575	1619	1905.821777	15.5474329	10.7393675	5.9303303	1320865.625	277667.2188	1043198.438	3777.475586	1920	2125	30.4499989	0.9899999	0.9	5.6500001	44.3099976	1.4499999	20.5599995	22.0599995	23.3400002	24.6000004	25.9300003	27.7199993	28.7999992	29.3999996	30.2699986	30.539999	30.7299995	32.3400002	34.7599983	36.1599998	36.6399994	37.7199974	38.3499985	39.2700005	40.1499977
MAMU	416489.1	4583790.5	306.4718628	5899.004395	1	1	371.0544128	39.854496	69	12.2339783	17.1521912	34.0330811	49.4154968	1574	2010.55481	16.139349	11.5628538	6.9768791	945486.5	286355.9688	659130.5625	3612.81958	5318	5420	55.329998	1	0.98	4.2399998	73.75	1.38	26.7999992	32.0400009	36.3999977	39.3499985	46.579998	51.5699997	54.6299973	56.5699997	60.0499992	61.5499992	63.579998	64.159996	65.5	66.2900009	67.7200012	68.4300003	69.0299988	70.5999985	71.6699982
MAMU	416359.5	4582817.8	346.0130005	5862.938477	1	2	390.9043274	39.7312546	87	2.0342407	15.4338074	53.0291748	100.1210327	1553	1978.987671	16.1223068	11.5427074	6.953383	1331161.875	289267.75	1041894.063	3881.344727	2809	2944	45.7700005	0.9899999	0.95	2.78	69.6699982	1.53	4.1199999	7.1999998	10.04	30.9599991	39.75	47.0099983	49.1800003	51.8099976	52.8499985	53.4699974	54.4599991	55.5499992	57.6399994	58.1599998	59.9199982	61.079998	62.1699982	64.3099976	65.2399979
MAMU	414042	4587149.7	185.6071167	2948.033203	1	1	244.8495331	51.7504616	54	-3.2782288	-13.0154572	-36.8930206	-21.0468292	1611	1892.164917	15.5911369	10.7647543	5.9372325	792632	252094.7344	540537.3125	2402.314453	1297	1520	24.0299988	0.9	0.85	4.9699998	31.6899986	1.37	9.3299999	14.0999994	17.9200001	20.1999989	20.8999996	22.7199993	23.4300003	24.3799992	25.3299999	26.3699989	27.0900002	27.5	28	28.289999	28.6499996	29.1399994	29.6899986	30.0599995	30.6799984
MAMU	415749.6	4584231.7	237.1708221	5056.802246	1	2	338.5844116	32.9618034	73	4.5033264	20.6837158	36.8025208	40.18396	1582	1969.095093	16.0410919	11.4976139	6.9469347	1340105.375	289562.5625	1050542.75	3989.162354	1688	1710	39.3199997	1	0.9899999	2.49	62.6299973	1.4	3.0599999	19.5799999	21.8299999	22.7299995	25.6399994	32.2000008	34.079998	35.9699974	37.8899994	39.0699997	45.3999977	47.7799988	48.3499985	49.3999977	52.25	56.1499977	58.7199974	59.9599991	61.2099991
MAMU	413981	4588563.6	254.8038483	2814.551514	1	4	338.4926147	12.6900082	100	14.9159241	26.8640442	69.5042419	93.1378937	1649	1877.022705	15.9717903	10.9537773	5.9301066	1230389.25	299035.6875	931353.5	4121.374023	3955	4366	40.9399986	0.97	0.91	3.99	53.5399971	1.4299999	10.5900002	18.3199997	24.1700001	31.0900002	38.2399979	42.9099998	43.8999977	44.5499992	45.8699989	46.8099976	47.2399979	47.6199989	48.0299988	48.25	49.4300003	49.8400002	50.1399994	50.8600006	52.0299988
MAMU	416176.5	4584141.4	45	5493.928711	1	4	265.7512207	50.0746307	8	-23.226593	-36.9110413	-61.0092773	-55.8332214	1582	1996.384522	16.1870975	11.585022	6.9745255	1142343.75	251315.9844	891027.75	2914.604492	2771	2935	39.9899979	1	0.94	9.5199995	54.5200005	1.4499999	29.7299995	32.1399994	34.6100006	35.1100006	35.7799988	37.0499992	38.2199974	39.1499977	39.7199974	40.2900009	40.8499985	42.3099976	43.2199974	44.079998	45.0900002	46.5499992	47.3499985	48.0599976	49.5099983
MAMU	413178	4589887.3	36.0555115	2224.095215	1	1	258.1881104	62.8191376	89	12.4113617	27.2363434	49.4882355	62.8814087	1691	1814.9823	16.1995449	11.1242704	6.0442543	818975.25	271044.5313	547930.75	3168.586914	4094	4364	37.4099998	0.9899999	0.94	1.74	70.3600006	1.37	3.77	6.2999997	13.2599993	14.7299995	18.2099991	27.8400002	29.5599995	30.4799995	34.7099991	35.2599983	38.0200005	39.7000008	53.0399971	55.1100006	55.9300003	61.5399971	63.4499969	64.0999985	65.0699997
MAMU	416593.3	4581945.4	472.0699158	6116.152832	1	4	387.9319763	51.0224113	63	1.4837646	7.2667542	39.870697	85.8119507	1533	1996.240234	16.2858009	11.5956287	6.8955755	1243156.375	283982.75	959173.5625	3609.139648	3430	3494	44.4099998	1	0.98	4.8699999	64.7200012	1.4399999	3.8199999	25.2799988	30.3099995	36.2099991	41.9599991	42.8499985	45.9599991	46.9799995	47.6399994	48.2599983	48.8099976	49.75	51.5999985	52.4899979	53.1299973	54.9300003	56.3499985	58.0099983	61.5599976
MAMU	412120.9	4590880	118.8486404	1331.700073	1	1	227.6093292	42.8877449	92	11.3950043	24.8021393	68.3665009	86.2214813	1709	1796.239014	16.6249008	11.5607805	6.4921346	919608.9375	283777.1875	635831.75	3615.585449	609	1133	35.9899979	0.59	0.54	4.5099998	46.6299973	1.37	1.9	3.0899999	33.4899979	34.1300011	37.5699997	38.1199989	39.1299973	39.3899994	39.6699982	41.329998	41.7599983	42.1299973	42.5299988	45.2299995	45.4399986	45.5099983	45.6199989	45.8600006	46.2000008
MAMU	414707.8	4586412.9	265	3641.380127	1	2	382.6553955	60.9101753	52	9.3703003	3.1977234	46.218689	86.639801	1601	1983.094971	15.5091257	10.9627934	6.4158998	1347372.75	275228.9375	1072143.875	3861.253174	1511	1805	36.2000008	0.98	0.84	1.4299999	67	1.37	1.89	2.46	3.01	3.8699999	7.9699998	8.4700003	19.8699989	43.5200005	45.5499992	47.7599983	50.0499992	50.7099991	51.1999969	51.6999969	55.4899979	57.0499992	62.7199974	63.7599983	64.3699951
MAMU	416700	4582502.1	320.3513794	6195.008301	1	4	436.3412476	28.7043362	72	6.7903748	11.0515137	61.8454895	126.9933777	1545	2022.221558	16.1442509	11.5393057	6.9243612	1189882.75	292758.625	897124.125	3705.188721	2430	2532	46.0900002	1	0.96	4.29	64.3799973	1.4399999	2.95	3.9599998	32.9599991	34.6800003	42.2099991	47.1299973	51.6899986	52.2199974	52.9099998	53.1499977	53.5499992	55.6399994	56.1899986	56.579998	56.8899994	57.3400002	58.6999969	59.329998	60.3199997
MAMU	414423.2	4587917	331.0966492	3285.989258	1	4	300.014679	39.3966866	36	-13.2410583	-17.26828	-1.3531799	24.4056702	1633	1949.074951	15.4775982	10.6745224	5.8702674	1172546.125	264244.4688	908301.6875	3245.378906	4556	4603	59.6399994	1	0.9899999	9.29	70.7799988	1.5599999	26.4799995	42.0200005	53.5299988	58.2099991	59.5599976	60.7700005	62.1999969	62.9399986	63.6999969	64.3799973	64.6899948	65.0400009	65.7099991	66.2200012	66.8499985	67.4799957	68.0499954	68.7900009	69.6199951
MAMU	416466.2	4583334.4	75	6021.098145	1	2	317.9263	39.8388519	29	-6.1324463	-26.2562866	-30.1638489	10.5845642	1564	2001.904419	16.0338383	11.5133276	6.9833474	1299849	265360.0625	1034489	3501.547607	2850	2909	59.6099968	1	0.98	3.97	89.4399948	1.37	2.74	3.78	34.8099976	53.8499985	55.5299988	58.7199974	60.6399994	62.4499969	64.4199982	65.7299957	66.8899994	69.8600006	71.2699966	72.7099991	77.3199997	77.9899979	79.6399994	82.0400009	83.5499954
MAMU	415978.3	4584688.1	30	5161.407227	1	3	356.2766418	48.0786858	42	-7.9482727	-4.2155457	11.7694397	30.946991	1593	2004.415161	15.9610739	11.4839573	6.9972491	949452.0625	273788.875	675663.1875	3394.202393	5804	5915	65.1199951	0.98	0.98	6.4499998	77.091301	1.41	12.5099993	43.8499985	49.2199974	54.0200005	58.9899979	64.1100006	66.9499969	69.4499969	71.2299957	72.4300003	73.2799988	73.9499969	74.4700012	75.3899994	76.4499969	76.9199982	77.6699982	78.5699997	79.8899994
MAMU	414353.3	4586854.1	404.7530212	3271.379639	1	4	374.1300354	37.0177574	96	12.3320313	26.1867676	65.9229126	91.4309082	1606	1942.671509	15.3858213	10.6967382	6.0064006	1209855.625	291594.0313	918261.5625	3758.651611	6336	6363	49.2099991	1	1	3.6099999	66.8899994	8.2699995	23.3299999	30.6399994	34.6300011	39.9599991	42.5200005	45.2099991	47.75	49.5399971	52.0599976	53.2299995	54.1499977	54.8699989	56.1499977	57.3199997	58.0999985	59.3400002	60.1299973	62.079998	64.1100006
MAMU	412361.1	4590433.9	57.00877	1605.630737	1	1	163.4602356	30.3910217	33	-2.7786255	-12.8881989	-13.5914917	11.9084625	1703	1796.818481	16.5427513	11.4643688	6.3797402	990924.3125	278038.9063	712885.375	3700.08374	3034	3290	35.4300003	1	0.92	1.4599999	61.1199989	1.38	5.3499999	9.5299997	11.3299999	13.5799999	16.8999996	19.6899986	22.8500004	23.7199993	41.2399979	42.7599983	44.6399994	49.0999985	50.75	52.1699982	53.1299973	53.5299988	56.7700005	57.5999985	58.6699982
MAMU	415877.9	4583845.8	35	5308.288574	1	2	191.4065552	70.1131821	0	-21.1097107	-45.4087372	-103.007843	-102.1718445	1576	1963.592651	16.1065331	11.5184479	6.9259887	1269750.5	229528.8906	1040221.625	3434.007324	706	1094	18.1299992	0.83	0.65	2.0699999	51.7599983	1.37	1.55	1.9799999	2.6399999	3.7099998	4.1999998	6.1099997	18.7199993	20.7299995	21.2399998	21.5599995	22.0699997	23.5599995	24.539999	24.9699993	25.3199997	25.7600002	31.2399998	31.8999996	32.4599991
MAMU	414292.3	4588508.6	120.2081528	3121.766357	1	3	346.6783447	14.2369461	96	16.8177795	30.4301147	72.1149597	87.2613831	1647	1913.557739	15.8418064	10.8420649	5.8403316	1248568.5	298407.3125	950161.1875	3986.387695	3489	3777	25.039999	0.9899999	0.92	2.8699999	48.4300003	1.38	4	9.5199995	13.9200001	16.1399994	18.0599995	22.7600002	24.0699997	24.6800003	25.9099998	27.4099998	27.9200001	30.2399998	30.5299988	30.8699989	31.1599998	31.5799999	34.3699989	37.3499985	38.0299988
MAMU	413489.3	4589591.6	10	2520.401856	1	1	192.0857086	67.6592026	6	-18.5358276	-34.0644379	-28.8917084	-19.4599915	1684	1827.293823	16.2353172	11.0878506	5.9315348	675143.6875	233116.2188	442027.4688	2317.240234	2611	3054	61.3099976	0.81	0.86	5.4699998	85.1699982	1.37	18.3699989	41.2199974	44.2299995	52.6100006	58.1800003	60.2399979	61.0699997	61.7399979	62.6099968	63.9499969	65.1699982	65.9300003	67.0999985	69.8300018	72.4799957	77.7799988	78.8699951	81.4799957	83.2099991
MAMU	416335.3	4582462	280.4014893	5835.214356	1	4	305.5773926	43.2565842	11	-7.6141052	-20.9468689	-22.6243591	17.6782227	1546	1966.955444	16.2006989	11.5628901	6.9150805	1222625.125	281123.9375	941501.1875	3670.460449	5085	5156	60.0999985	0.9899999	0.9899999	5.04	76.9599991	1.38	26.75	34.3199997	44.6499977	49.8400002	55.5900002	58.6099968	60.9499969	62.3899994	63.5200005	66.5999985	67.3600006	68.4300003	69.4399948	69.8099976	70.3799973	71.2999954	72.5499954	73.3199997	74.2299957
MAMU	411944.3	4590584.4	311.2073364	1357.810791	1	2	168.961731	20.0995445	17	-7.2947235	-1.4864044	15.7261047	38.7702789	1704	1783.782837	16.6017742	11.6317492	6.6537895	1262411.25	280232.5938	982178.5625	3801.065186	507	680	14.8399992	0.96	0.75	6.0899997	67.2200012	1.38	3.1399999	3.8699999	4.8299999	5.7999997	6.52	7.1199999	8.0500002	8.6099997	8.8299999	9.29	9.7600002	10.2600002	10.54	11.04	11.6399994	13.3199997	14.4799995	52.9599991	55.5699997
MAMU	413956.9	4587295.3	168.0029755	2840.532471	1	2	237.3312225	40.0293961	28	-4.8517151	-26.9088898	-40.5942841	-23.1352692	1614	1876.759399	15.6870584	10.8140593	5.93961	1301471.25	267914.8125	1033556.375	3498.173828	821	861	20.2799988	1	0.95	2.1499999	39.7299995	1.4699999	2.5	5.9400001	10.25	12.9399996	14.5099993	15.1399994	16.3899994	17.3899994	17.6999989	19.1700001	23.1399994	24.0599995	25.1099987	27.7699986	29.0299988	29.9299984	30.7799988	31.0900002	33.7700005
MAMU	414165.2	4587626.2	558.8604736	3025.413086	1	1	342.7655945	22.9015789	88	2.6410217	17.7731018	47.0530701	76.6181641	1625	1921.584106	15.481698	10.7031527	5.9238229	1061408.875	295174.9063	766233.9375	3831.323242	5641	5865	42.7599983	0.9899999	0.96	3.0799999	66.1500015	1.48	8.4200001	11.8699999	17.6000004	34.5099983	39.5499992	41.2700005	42.6899986	44.0900002	46.1100006	47.7899971	49.1499977	49.9500008	50.9300003	52.1999969	53.7399979	55.2999992	57.5999985	59.7799988	61.9099998
MAMU	416564	4584016.3	334.2528992	5898.686523	1	4	395.407959	28.9414158	94	12.3869629	23.947937	60.50354	66.4845581	1579	2018.811646	16.2997761	11.6349316	6.9601922	1210006.25	296493.3438	913512.8125	3944.883301	2547	2612	47.5200005	1	0.98	5.6399999	61.829998	1.41	2.8799999	31.0799999	34.6499977	39.7399979	44.0200005	47.1199989	49.6199989	51.9300003	54.3499985	54.7399979	55.0999985	55.3799973	55.9799995	56.8199997	57.1800003	57.6699982	58.4199982	59.0999985	59.6899986
MAMU	412477.9	4591115.8	109.6585617	1563.201782	1	1	223.8967743	45.8276825	81	6.1768799	26.8454895	51.33255	63.5722046	1711	1812.224609	16.5738602	11.4250555	6.2753148	870078.5625	280790.875	589287.6875	3589.284424	4579	5107	38	0.95	0.9	3	62.9699974	1.37	2.48	13.6700001	24	26.9699993	29.2600002	31.3999996	32.9899979	34.2399979	37.6599998	40.4799995	42.6399994	45.75	47.4899979	49.2399979	51.0699997	53.5	54.3600006	55.0499992	55.9499969
MAMU	413697.7	4589942.6	181.1076965	2746.984619	1	3	214.5238953	16.5586166	78	3.8672485	17.9947357	7.5630035	1.5875854	1688	1830.697632	16.3714314	11.1339273	5.8886113	1235803.5	286985.0938	948818.4375	3735.147949	4640	4709	47.7199974	1	0.9899999	3.8199999	64.4300003	1.48	9.6599998	23.7999992	28.5	35.9899979	40.0200005	42.1699982	49.2099991	51.8199997	52.6800003	53.5499992	54.7099991	55.6699982	57.8099976	58.1699982	59.9099998	60.6999969	61.1699982	61.8899994	62.5499992
MAMU	414764.9	4586289.2	241.5056915	3709.89209	1	1	381.2574463	49.3420258	38	-1.8898926	0.9451294	39.2383728	84.0957336	1599	1986.523438	15.570693	11.0533056	6.535666	913126.0625	279149	633977.0625	3656.530029	4083	4425	55.7299995	0.98	0.92	2.45	84.159996	1.37	2.45	4.7999997	7.54	22.3400002	41.1899986	51.9699974	56.4300003	61.1199989	67.7099991	68.9799957	69.8699951	70.9899979	73.1699982	76.0199966	76.6199951	78.1800003	79.6199951	80.3499985	81.8399963
MAMU	413992.4	4587011.2	196.7866821	2905.968018	1	2	232.4513702	61.6065331	25	-10.8912964	-16.1652069	-41.6919403	-32.2932281	1607	1877.173218	15.6616249	10.8084803	5.9532819	1299586.625	248041.25	1051545.375	3480.0354	3831	3912	57.7799988	1	0.98	7.1399999	75.6299973	1.38	24.25	35.6300011	43.3899994	52.2099991	54.4699974	55.9099998	57.7299995	59.8099976	60.4799995	62.3499985	63.7099991	64.5299988	65.0899963	65.9700012	68.2399979	70.1299973	71.2200012	72.2999954	72.9700012
MAMU	416675.8	4583762.2	313.129364	6088.123535	1	1	426.8778687	48.5653419	87	9.7299805	26.9512939	81.397583	103.5874023	1573	2025.012573	16.2162914	11.5887537	6.9512153	933254.5625	286376.75	646877.8125	3422.696289	3767	4215	50.2999992	0.91	0.89	5.7799997	69.1199951	1.38	2.9299998	36.25	38.9099998	43.4099998	46.3400002	47.0699997	49.5200005	51.2899971	52.0399971	53.6800003	56.2199974	57.1599998	59.3400002	60.2599983	61.0099983	62.6099968	63.75	64.8099976	66.3300018
MAMU	415557.8	4584755	318.1980591	4737.219727	1	3	395.1408386	25.0439568	58	2.7402954	5.2609558	65.6881104	91.0448303	1589	1980.507568	15.7990885	11.3908596	6.9734044	1219928.375	294433.6563	925494.75	4039.306397	7993	8021	51.1100006	1	1	4.0499997	69.7600021	1.37	22.25	29.1099987	35.2700005	38.9899979	42.7000008	45.8699989	48.8600006	51.4399986	53.8499985	55.5499992	57.75	58.8799973	60.7599983	62.2599983	63.3899994	64.3499985	64.9799957	65.5800018	66.159996
MAMU	416289.6	4583010.2	262.154541	5806.567383	1	4	371.532196	29.4462643	67	-4.1199951	11.8780518	44.7644958	81.1492615	1558	1975.175903	16.0917377	11.5327196	6.9643502	1155219	287767	867452	3470.422119	4203	4460	61.1899986	1	0.94	3	81.4199982	1.8	25.75	26.9599991	30.5999985	31.7399998	58.5	64.5100021	66.3499985	67.0999985	68.2200012	68.8499985	71.3399963	72.1299973	72.7999954	73.4599991	74.1699982	76.2599945	77.6299973	78.8499985	79.4399948
MAMU	412061.2	4591132.5	44.7213593	1165.268189	1	3	179.2711639	59.1014709	53	-0.4761658	-3.48526	20.1501617	40.5958862	1710	1799.570557	16.6324921	11.5625801	6.4888363	1025524.125	257212.875	768311.25	2901.037598	5292	5401	56.4300003	1	0.98	7.1399999	71.6800003	1.5799999	33.5299988	39.4199982	45.0900002	47.7899971	50.4300003	53.0299988	55.1199989	56.4199982	59.5399971	60.2599983	61.1099968	62.9300003	63.5900002	64.8899994	65.9599991	66.6699982	67.2699966	67.8099976	68.6500015
MAMU	414117	4588214.5	324.2298584	2951.122559	1	4	307.4888916	20.634222	100	10.5045166	13.0007324	20.5916443	50.2955627	1640	1904.32605	15.6981335	10.8182535	5.9353399	1180839.75	294507.8125	886331.9375	3953.447754	3446	3540	48.1100006	1	0.97	2.3399999	70.0999985	1.38	17.3799992	24.3899994	26.2999992	31.3400002	35.2999992	40.7199974	42.2999992	45.5	47.7799988	48.5999985	55.4300003	56.4300003	57.5699997	62.8599968	65.4599991	65.8499985	66.25	66.7900009	68.5100021
MAMU	413344.5	4589297.5	127.7693253	2347.322998	1	1	272.3908386	12.558259	87	9.6115112	14.9073181	40.9753876	63.8840942	1675	1820.404297	16.1667557	11.0607643	5.945569	1131816.625	294819.875	836996.75	3938.568604	3426	3756	44.9500008	1	0.91	2.27	63.1899986	1.37	3.1899998	6.1700001	7.8099999	8.75	13.6999998	51.2700005	51.8799973	53.4399986	55.1499977	55.3499985	57.1499977	58.6699982	60.5200005	60.8599968	61.1599998	61.3999977	61.6299973	61.9300003	62.2199974
MAMU	416515.8	4582127.7	458.9389954	6027.308594	1	4	400.4775391	43.411335	96	14.4046326	28.3729248	57.0153198	103.9656677	1538	1987.546753	16.2472401	11.5814381	6.9056363	1163446.625	290065.1875	873381.4375	3689.168213	1600	1868	33.2199974	0.97	0.86	1.2099999	66.7099991	1.38	2.0899999	2.4199998	2.71	3.02	3.3399999	3.6599998	4.0299997	17.7999992	40.9500008	45.9099998	50.7899971	53.4300003	54.0699997	54.4499969	55.0499992	56.7700005	57.6100006	59.2399979	62.2700005
MAMU	412287.4	4590250.1	207.9663391	1456.236572	1	2	186.291275	6.425436	86	13.7327728	14.0018463	7.3211212	39.1077118	1700	1791.038452	16.5511322	11.4944286	6.4306111	1218140.625	290604.0938	927536.5	4100.682617	3106	3291	33.0299988	0.97	0.94	4.79	44.5999985	1.5	9.5900002	18.6199989	25.9499989	27.75	28.7600002	30.0199986	32.1399994	34.9500008	36.5599976	37.079998	37.9899979	38.1199989	38.2199974	38.4399986	39.1800003	40.3799973	40.7099991	41.3199997	42.5999985
MAMU	414350.7	4587332.1	254.6075439	3228.486572	1	2	338.3098755	20.3480968	65	0.6737366	6.4208679	30.0022583	60.0311279	1618	1947.298218	15.3706169	10.6519413	5.9320478	1289226.375	292440.5625	996785.875	3936.636475	3494	3553	63.75	1	0.98	16.7600002	75.2399979	1.48	50.8499985	55.7199974	57.3899994	59.2700005	61.0399971	61.9300003	62.9399986	63.4599991	64.6500015	65.7999954	66.3899994	66.9300003	67.5599976	68.0999985	68.6699982	69.3399963	70.2299957	71.4899979	72.7200012
MAMU	416388.7	4583692.1	170	5839.884277	1	2	309.6229858	44.3164673	35	-10.3678284	-10.4310303	-23.6769104	-6.3648682	1572	2000.723267	16.0875645	11.5389528	6.9813952	1288208.875	269708.25	1018500.625	3457.277344	2792	3148	51.8199997	0.92	0.89	2.9099998	75.8300018	1.37	2.1599998	2.9299998	3.8599999	21.289999	54.1399994	57.8999977	58.5	60.1699982	61.1499977	62.329998	63.4199982	65.7099991	66.5299988	67.6500015	68.3199997	69.5199966	69.9399948	70.659996	72.1999969
MAMU	416165.1	4582569	259.6151123	5665.26709	1	4	294.7000122	31.3130016	62	-1.1319885	2.6582336	-9.5252075	14.2581482	1548	1945.030518	16.2217255	11.5574789	6.883369	1265910.375	289619.8438	976290.5	3776.982178	3481	3631	59.2199974	1	0.96	14.4099998	70.8699951	1.37	38.0099983	52.0099983	54.3699989	55.7799988	57.0499992	57.8699989	59.1399994	60.0900002	61.2700005	61.9199982	62.3599968	63.4899979	64.409996	64.7299957	65.4700012	66.1399994	66.7600021	67.7099991	68.6899948
MAMU	416622.5	4582719.4	298.3286743	6123.432617	1	4	448.5612183	20.4858418	99	18.9564209	35.2409363	78.5064697	145.1149597	1550	2012.966553	16.1077538	11.5362663	6.9547791	1255556.5	302363.3438	953193.125	4117.514648	2904	2935	44.3899994	1	0.9899999	7.3099999	58.1099968	1.39	2.8599999	38.6800003	42.2799988	43.4099998	44.8400002	45.579998	46.0900002	46.7999992	47.0999985	47.9199982	48.8899994	49.4699974	50.3899994	51.0999985	51.7399979	52.3099976	53.5200005	54.2099991	55.3699989
MAMU	412089.2	4591654	49.2442894	1114.057861	1	2	213.6921997	23.8459873	87	9.4240265	21.4225159	35.3249359	72.6609497	1713	1812.328491	16.5921497	11.4924421	6.3913646	1276568.375	290928.2813	985640.125	4094.224854	4534	4758	38.6599998	0.9899999	0.95	4.4200001	50.5900002	1.37	19.0100002	23.5499992	28.6299992	30.7799988	33.2299995	35.579998	37.1800003	39.7099991	40.8999977	43.0699997	43.5	43.829998	44.2299995	45.4599991	46.0900002	46.5200005	46.9099998	47.4500008	48.2599983
MAMU	415829.7	4584885.3	98.2344131	4975.251465	1	3	418.7697449	15.9201078	96	14.9433594	31.6831055	61.528717	97.5532532	1595	2004.197388	15.7847052	11.3970852	6.9996409	1247589.875	301021.8438	946568.0625	4065.894531	2822	2959	43.3799973	1	0.95	2.22	66.1199951	1.4299999	12.6700001	18.6000004	21.9300003	26.1199989	31.6099987	36.6199989	38.1800003	41.25	46.8199997	49.2599983	50.8600006	53.5699997	54.9199982	55.75	56.0499992	57.5599976	58.0099983	58.9300003	60.5299988
MAMU	414284.7	4587051.3	366.2308044	3195.19165	1	1	335.8782654	41.9944878	85	16.0086975	17.1767273	32.6587524	57.800415	1611	1935.255493	15.3957319	10.6765652	5.9563189	915277.4375	286030.5313	629246.875	3796.139893	4382	4457	50.579998	1	0.98	2.01	76.6500015	7.29	15.7299995	17.0499992	18.5	19.8899994	36.1899986	41.2199974	52.1899986	53.5900002	54.3699989	55.5599976	57.4099998	58.6099968	60.9399986	68.6999969	69.659996	70.0800018	70.5599976	71.6299973	73.8799973
MAMU	415789.6	4584043	227.7059479	5155.700684	1	2	259.0071106	43.8545647	40	-1.4528809	-9.8821106	-37.3684082	-35.2409973	1579	1963.729981	16.1010647	11.516407	6.9260836	1331080.125	276278.9688	1054801.125	3766.640625	5333	5397	58.1800003	0.9899999	0.9899999	3.77	78.1500015	1.39	9.1700001	26.9899998	32.6300011	40.7000008	48.7000008	56.1599998	61.0900002	63.6800003	65.7099991	67.2799988	68.7799988	69.6999969	70.5100021	71.5400009	72.4799957	73.0800018	73.7600021	74.6699982	75.8699951
MAMU	416724.8	4583411.3	261.7250366	6254.384277	1	4	427.6929321	42.4022751	83	13.5847168	29.9790649	58.7789612	110.6018677	1565	2028.056274	16.1076698	11.5325451	6.9474192	1282121.625	281553	1000568.563	3581.095947	2520	2543	44.8699989	1	0.9899999	5.52	59.8699989	1.42	10.7299995	22.0699997	35.0400009	38.0200005	42.7299995	45.6800003	46.2000008	47.8199997	49.3099976	50.25	50.7000008	51.0599976	52	52.3999977	53.7099991	54.2999992	54.7799988	55.0699997	55.9499969
MAMU	413411.2	4589775.5	127.4754868	2449.004883	1	4	257.3857422	16.3418713	100	24.9423523	31.2472076	42.8139343	51.0696106	1688	1823.242188	16.2579632	11.112607	5.9596424	1159266.375	293486.6563	865779.75	4014.776367	3593	3759	38.0099983	0.98	0.96	4.3699999	52.1800003	1.37	2.3299999	3.77	25.8999996	32.4799995	34.0299988	35.5599976	37.4599991	40.1100006	42.579998	44.5200005	45.4899979	46.0699997	46.4799995	47.3499985	47.7799988	48.4099998	48.8600006	49.4799995	50.1100006
MAMU	411988.1	4590768.2	284.253418	1282.263672	1	4	193.022644	20.5071392	91	-1.5914001	3.7809296	40.6278229	59.5195618	1707	1789.217163	16.6279526	11.6125383	6.5905218	1200474.25	291251.5	909222.6875	3988.219727	3828	3941	44.8600006	1	0.97	2.47	73.2900009	1.48	10.6799994	13.6599998	16.3699989	28.4499989	33.579998	39.0099983	46.3899994	46.8899994	48.1399994	50.4099998	52.829998	54.1699982	54.7799988	55.3499985	56.0200005	59.1399994	61.5900002	65.8799973	66.5800018
MAMU	414580.1	4586586.7	223.4390259	3504.126221	1	3	401.3330994	16.0114517	96	8.0603943	24.3516541	77.6158447	109.2734985	1603	1973.452393	15.3956528	10.8013926	6.2064629	1266737.75	299417.6875	967320.0625	4037.932861	4078	4269	42.7299995	1	0.96	3.3499999	58.9099998	1.37	3.73	6.1599998	11.9499998	33.2599983	37.2799988	43.6100006	46	47.3400002	48.4399986	50.6299973	51.2799988	52.3099976	53.5200005	54.1599998	55.079998	55.8199997	56.4399986	56.8799973	57.3999977
MAMU	414051.5	4588090.8	340.7711792	2896.635986	1	2	269.3045044	52.4637833	44	-0.6367188	-7.3388977	-17.4244995	14.0660553	1636	1897.599976	15.687727	10.8256721	5.960125	1314821	269874.6563	1044946.313	3856.31543	4088	4100	43.6100006	1	1	5.0799999	62.0900002	1.52	12.7399998	22.0499992	34.4199982	40.0299988	41.8799973	43.25	44.2999992	45.4599991	46.3099976	47.4399986	48.1699982	49.3400002	49.9699974	50.2899971	51.0399971	51.8699989	52.5	53.7599983	55.9899979
MAMU	415713.4	4584952.2	120.2081528	4850.672852	1	1	425.5839844	25.6456814	99	12.239563	31.6384277	67.1045837	109.0042419	1594	1999.784546	15.7407255	11.3689327	6.987689	1052126.375	298014.5313	754111.875	4183.081543	2278	2353	45.4599991	1	0.97	2.8399999	64.6899948	1.39	24.3999996	31.0599995	32.8699989	35.0900002	36.9699974	38.4500008	39.0999985	42.1699982	45.5399971	46.1800003	48.7799988	50.9300003	52.0399971	55.7700005	56.8999977	57.5099983	58.9699974	59.8099976	60.9099998
MAMU	416323.3	4583598.5	68.0073547	5814.163574	1	1	286.8458252	60.0671539	10	-0.5238647	-22.4529724	-42.7173767	-23.5545654	1570	1993.068481	16.0540962	11.5228901	6.9830818	744506.9375	246316.5156	498190.4063	2853.670654	1170	1401	49.75	0.88	0.84	2	75.5299988	1.37	1.9	2.3199999	2.9099998	3.7099998	5.9400001	60.5699997	61.0699997	61.579998	62.3599968	64.7799988	65.1999969	65.5499954	67.0299988	68.5599976	71.3600006	72.1500015	72.7799988	73.0999985	73.5299988
MAMU	411932.2	4591359.8	53.1507301	975.7177124	1	3	145.3678436	49.1763992	24	-8.3563995	-22.7323608	-17.6847382	13.3983002	1710	1800.401489	16.6526012	11.5773916	6.4981441	872609.875	254932.1094	617677.75	2769.864746	3895	3955	34.0499992	1	0.9899999	3.97	59.0099983	1.39	18.5599995	24.3099995	27.6399994	28.5	29.7299995	30.2799988	31.4899998	32.8699989	34.3600006	35.2399979	35.7299995	36.079998	36.3899994	37.1399994	38.3499985	39.2900009	41.3199997	45.2599983	47.1399994
MAMU	414127.8	4586757.2	245.2039948	3045	1	2	314.4381104	56.6799927	95	19.6210327	21.1401367	31.6747437	42.9363098	1601	1899.991089	15.5323105	10.7502794	5.9660745	1348975.5	272735.2188	1076240.375	3842.665772	534	547	40.8899994	0.95	0.98	4.3699999	66.0400009	1.6999999	5.2199998	20.6499996	31.1899986	35.2299995	35.6699982	38.1299973	40.5999985	41.4500008	42.5599976	43.2399979	45.5999985	47.3699989	48.2799988	48.9199982	50.6800003	51.8899994	52.1199989	52.4599991	56.7999992
MAMU	413152	4590006.1	25	2216.105713	1	3	218.6004028	33.6909943	67	-4.1932831	5.114212	15.1513672	25.4190216	1693	1815.195435	16.2247295	11.1443472	6.0599484	1131536.125	272856.3125	858679.75	3437.651611	5176	5248	48.0900002	1	0.9899999	5.1700001	66.8199997	1.51	24.4300003	30.4099998	37.2999992	40.5599976	42.2799988	43.9599991	45.9099998	47.8400002	49.7700005	51.2399979	52.8999977	53.5099983	55.2899971	55.8699989	56.6800003	58.579998	59.3699989	60.3400002	63.8899994
MAMU	415693.1	4584200.1	294.4910889	5013.803223	1	2	330.7913818	39.6862144	67	7.4281616	16.3553467	33.9541626	37.1215515	1581	1963.100708	16.0658131	11.5013227	6.9298801	1338942.75	286069.1875	1052873.5	4015.622559	3175	3227	33.2700005	1	0.98	2.8299999	50.9799995	1.39	12.3599997	17.3899994	20.3999996	23.6099987	25.2600002	27.0499992	28.9300003	30.4599991	35.0900002	38.1899986	39.8499985	41.1800003	41.9199982	42.4799995	42.8999977	43.5599976	43.9599991	44.1800003	44.5099983
MAMU	413944.8	4588441.8	366.2308044	2770.288818	1	4	300.8246155	59.2444305	54	-7.4111023	-5.4698486	27.1619263	55.494751	1646	1874.610352	15.9326	10.946743	5.9549727	1260899.875	271006.8438	989893.125	3582.545898	2512	2967	18.7999992	0.98	0.85	1.76	52.7199974	1.37	2.1199999	2.5599999	2.8999999	3.3099999	3.6599998	5.3099999	6.3799996	7.3199997	8.1999998	8.7200003	24.0100002	26.3899994	26.9300003	29.4499989	32.0400009	33.5999985	39.7299995	41.2000008	46.8600006
MAMU	416140.3	4583748.9	39.0512466	5591.511231	1	4	237.1769409	67.3261719	22	-10.2357178	-27.7537231	-77.0626221	-69.6393127	1573	1981.650757	16.076664	11.5254879	6.9671869	961068.1875	249474.8125	711593.375	2922.922852	5553	5654	72.7099991	1	0.98	7.4899998	87.75	1.39	23.0299988	46.2899971	62.2299995	68.2900009	71.3199997	73.7699966	75.7299957	77.3399963	78.7099991	79.5299988	80.7299957	81.8199997	82.4899979	83	83.8300018	84.4199982	84.9799957	85.6899948	86.2900009
MAMU	413256.2	4589484.7	11.1803398	2295.239746	1	4	246.9293365	53.7201729	54	-4.3638763	-2.3737793	24.0479279	43.5543671	1682	1816.861939	16.1669617	11.0687237	5.9621625	931047	255456.9063	675590.0625	2859.088379	2632	2981	34.0200005	0.9899999	0.88	3.6199999	49.8699989	1.37	19	22.4799995	25.7999992	26.7099991	28	29.7199993	30.6700001	31.2799988	32.3499985	33.7199974	36.329998	37.6699982	38.9300003	40.5699997	41.1299973	42.8899994	43.75	44.9899979	46.0299988
MAMU	416529.1	4582625.8	414.2764893	6026.097168	1	4	409.1409607	52.879982	73	3.8941345	14.0672607	51.2765503	110.9207153	1549	1998.469971	16.1303387	11.5484324	6.9565487	1125529.5	284305.6563	841223.75	3520.645264	4304	4409	48.8699989	1	0.98	6.0499997	64.5199966	1.38	20.9699993	29.5699997	36.4599991	41.329998	45.75	48.8099976	49.6899986	50.7099991	51.8600006	53.6899986	54.7399979	55.3099976	56.7899971	57.1399994	57.6599998	58.0399971	58.5099983	59.9099998	60.3699989
MAMU	412138.1	4590477.4	92.1954422	1440.3125	1	2	166.8968811	41.1163979	13	-0.5788727	-2.7284698	0.2053375	26.9749756	1703	1789.593628	16.5929775	11.5573387	6.5141768	1263824.75	275124.3125	988700.4375	3847.111572	5113	5359	45.8699989	0.98	0.95	4.21	64.4700012	1.37	17.039999	25.5999985	32.9099998	35.1599998	39.0099983	42	43.7199974	46.7899971	48.579998	49.5900002	50.5200005	52.5200005	53.7099991	54.329998	55.079998	56.9099998	58.2099991	60.2899971	61.8999977
MAMU	416640.9	4582114.4	369.8986206	6153.015625	1	2	408.7887268	31.7495518	57	-11.2478333	2.8927612	49.1916504	102.0542908	1537	2009.283081	16.2729549	11.5904703	6.8979845	1267784.125	266468.25	1001315.875	3318.617676	3520	3533	63.6299973	1	1	20.1599998	72.5499954	1.5599999	48.1599998	57.1899986	59.4399986	60.6099968	61.9099998	63.2099991	64.2299957	65.1299973	65.4300003	65.8399963	66.2799988	66.5599976	67.0100021	67.5100021	67.9399948	68.7699966	69.6999969	70.1199951	70.7099991
MAMU	414364.1	4587800	380	3222.425293	1	1	319.5500793	34.1175766	48	6.0102234	-2.8956909	16.8319702	45.2619934	1630	1944.458862	15.4514971	10.6723595	5.8919754	1002846.188	284521.9375	718324.25	3554.361084	3869	4031	44.1399994	1	0.96	1.53	73.909996	1.39	2.96	4.1500001	13.4499998	18.0200005	18.8599987	22.6000004	25.4499989	31.0299988	56.2399979	57.7999992	59.2599983	61.1899986	64	64.659996	65.5899963	67.8799973	68.8199997	69.5299988	72.159996
MAMU	416275	4584190.1	135	5570.262695	1	4	324.7403259	57.5887451	57	5.4660645	6.7757874	-8.045166	-2.1349792	1583	2003.817627	16.2656765	11.6231661	6.9715872	1221955.875	273102.875	948853.0625	3515.871338	1874	1883	40.9300003	1	1	4.5999999	57.8600006	2.74	31.1799984	33.1800003	33.8600006	36.2299995	37.0999985	37.7000008	38.0999985	38.4199982	38.8999977	39.329998	39.7999992	40.1199989	40.4500008	40.7799988	41.3499985	41.9599991	55.7899971	56.2799988	56.7299995
MAMU	411848.4	4590914.2	210.5350342	1083.016602	1	4	166.5965576	43.5740013	38	-4.7555084	-8.6035004	20.0992126	39.2033463	1707	1787.236939	16.6615639	11.6580563	6.6472254	1009327.938	276704.875	732623.0625	3736.515137	4104	4452	44.329998	0.9899999	0.92	2.5899999	73.9700012	1.37	15.6799994	20.0299988	25.6800003	30.1399994	32.829998	35.0299988	40.3899994	42.1499977	46.2799988	47.1800003	48.5999985	52.2700005	53.579998	55.2099991	56.3600006	58.0399971	59.9799995	62.7999992	66.1500015
MAMU	415487.2	4584656.9	409.6644897	4690.674316	1	3	381.9950867	31.8337593	74	0.8517151	5.4804382	66.1897278	84.5800781	1586	1969.868042	15.9016724	11.4267206	6.9428849	1291989.5	290178.4688	1001811	3881.727539	3317	3446	45.7099991	1	0.96	3.75	70.5899963	1.38	2.3999999	4.3199997	35.8999977	39.9199982	43.0299988	44.4500008	45.3199997	46.1100006	46.8499985	50.329998	52.2599983	53.7899971	54.579998	54.7999992	55.9199982	60.7399979	63.1899986	65.5499954	66.8699951
MAMU	416473.2	4583303.2	54.083271	6022.042969	1	4	306.7844543	56.5876045	12	-17.2474976	-40.3757019	-42.2836304	0.2157593	1563	2001.965454	16.0376377	11.514924	6.9826903	979730.0625	245905.75	733824.3125	2792.050781	304	771	12.8199997	0.42	0.39	2.6699998	39.9899979	1.39	1.53	1.8	4.1799998	4.6999998	8.2299995	8.75	11.0599995	12.4499998	13.5	15.4099998	15.7299995	16.5699997	16.8999996	17.1700001	17.3599987	17.8299999	18.4499989	20.6999989	22.1399994
MAMU	412244.8	4591034.5	75.166481	1369.616699	1	4	205.6828003	29.3108215	49	-5.3249512	1.8697815	40.1291199	57.3606567	1710	1803.320923	16.6061134	11.5085735	6.4082079	1117801.75	285378.1875	832423.5	3767.409912	327	778	4.9499998	0.61	0.42	18.1700001	48.4899979	1.37	1.41	1.49	1.54	1.62	1.77	2.3699999	2.55	2.6699998	2.8199999	2.9099998	3.03	3.1399999	3.25	3.3499999	3.48	3.6099999	3.7099998	3.9499998	4.4499998
MAMU	414440.3	4586431.8	155.0806274	3375.681397	1	2	331.6598816	38.6208382	63	-3.2783508	0.5116272	26.2518005	46.3312988	1597	1948.404053	15.4857454	10.8357029	6.1849885	1319381.125	286486.9688	1032894.125	3888.186035	2124	2158	43.7099991	0.98	0.98	5.04	62.0499992	1.4	5.3499999	28.2699986	33.75	35.9599991	40.3199997	41.5900002	43.3199997	44.7999992	45.4300003	46.4699974	47.4599991	48.2700005	49.2599983	49.8499985	50.9099998	52.2199974	57.3199997	61.0599976	61.3999977
MAMU	415965	4584225.7	124.1974258	5263.401856	1	2	338.2471924	23.8733158	97	21.1661682	32.3165283	22.6851807	25.8660583	1583	1985.220947	16.0647469	11.5241766	6.9760494	1314210.875	292806	1021404.813	3976.341309	3896	4152	37.6299973	0.9899999	0.94	3.6499999	54.3899994	1.4299999	4.9899998	18.7399998	24.9899998	27.4300003	30.0999985	31.5100002	38.25	39.5599976	39.8600006	41.829998	42.3999977	42.8499985	43.4099998	46.3600006	46.9399986	47.5999985	48.0599976	51.9899979	53.329998
MAMU	418343.6	4597445.3	25	8499.860352	1	3	43.1837654	33.5338135	3	-32.1011467	-56.6214104	-93.9054413	-102.79776	1651	1866.305054	17.262455	11.8448286	6.422195	886210.6875	234101.2031	652109.4375	2053.661133	4219	5256	22.8999996	0.96	0.8	1.9299999	39.4500008	1.38	6.04	11.3699999	13.3800001	14.1099997	14.9299994	16.0499992	17.8599987	19.1199989	22.1700001	26.6700001	27.9200001	28.3199997	28.5100002	29.0299988	29.9699993	32.4599991	32.6499977	32.8699989	33.2399979
MAMU	411198.7	4596308.8	29.1547604	1373.826782	1	3	107.4290466	63.1109619	59	1.1138229	-3.6913071	-51.850296	-32.937149	1729	1882.417114	16.2869205	11.3583736	6.4236484	816845.6875	246387.5469	570458.1875	2885.081787	4692	5034	41.5999985	0.9899999	0.93	4.9699998	59.7199974	1.37	17.1000004	26.0799999	32.1699982	35.1100006	36.5900002	38.5299988	39.4799995	41.5599976	42.8799973	43.9599991	45.6399994	46.7899971	47.8499985	48.6299973	49.3199997	50.0599976	51.25	52.7799988	55.329998
MAMU	412781.8	4596629.7	25	2935.864502	1	1	165.3538208	46.406765	39	-10.0257263	-13.9199982	71.4177856	63.3370361	1737	1847.499756	16.2767639	11.3757915	6.4668169	857824.0625	270345.3125	587478.75	3073.316406	2427	2734	11.6300001	0.98	0.89	2.73	31.7999992	1.37	1.73	2.3599999	3.7099998	4.5799999	5.1799998	5.8399997	6.4299998	6.7599998	7.9400001	9.5100002	10.4399996	11.7799997	13.2399998	14.4899998	15.3800001	17	23.3599987	27.4899998	29.3299999
MAMU	412849.1	4594498.8	78.2623825	2471.811035	1	3	132.4114227	51.6658745	43	13.3975143	10.6850967	-30.8614502	-46.802948	1730	1867.874756	16.5116463	11.3200397	6.1226969	1226824.125	265637.125	961187	3669.912842	3234	3277	34.1800003	1	0.9899999	2.3399999	59.6800003	1.38	3.6699998	5.4400001	6.8899999	14.7199993	26.3699989	31.0199986	33.4899979	35.4699974	37.2799988	39.8400002	41.0200005	42.4799995	44.0099983	45.4599991	46.9300003	48.6599998	49.6299973	50.7000008	52.0200005
MAMU	414932.8	4601919.3	76.1577301	5458.575684	1	4	148.2424316	58.9853477	31	-11.5001678	-19.9912109	-95.0423584	-150.5120239	1715	2122.225586	17.4976139	11.742548	5.9806013	949372.125	246557.1406	702814.9375	2853.570313	1018	1273	9.4200001	0.97	0.8	4.71	39.5499992	1.4	2.24	2.99	3.5	3.6999998	3.9099998	4.0899997	4.29	4.5299997	5.0099998	5.3800001	5.75	6.75	8.2200003	9.6499996	13.0799999	17.2700005	18.3099995	21.6000004	32.1699982
MAMU	414986.2	4601795.6	88.6002274	5472.634277	1	4	183.394928	78.8503876	51	7.635025	-6.9545288	-71.2327881	-120.4162292	1716	2126.753906	17.541378	11.7334709	5.9176445	1013810	239010.3906	774799.625	3057.289551	3224	3237	29.6099987	1	1	1.5699999	101.159996	1.4399999	4.8499999	6.9099998	8.04	9.2299995	11.0100002	14.7299995	17.4099998	18.9799995	20.6999989	21.6299992	22.7199993	23.4599991	25.4699993	53.8199997	54.6399994	56.9199982	58	60.1499977	61.3899994
MAMU	417781.7	4597480.4	33.5410194	7965.38916	1	2	38.3134537	71.0838318	46	4.5565414	-3.1357613	-34.331749	-80.3352051	1681	1843.619995	16.8539524	11.7825747	6.7034559	1187715.75	241589.4219	946126.3125	3271.242676	3169	3273	25.8199997	1	0.97	3.1499999	37.8899994	2.4199998	6.8199997	11.1999998	16.039999	18.4200001	21.2999992	23.9699993	25.8899994	26.3599987	26.8699989	28.6099987	29.4200001	31.0100002	31.3299999	31.7099991	31.9499989	32.4300003	33.329998	33.6599998	34.9199982
MAMU	412745.2	4597049.2	131.5294647	2990.819336	1	3	165.0692596	71.8056259	82	25.9025116	62.8572922	89.4746628	70.0612946	1738	1842.688477	16.2574043	11.4945745	6.7239919	1185521.75	253760.4531	931761.25	3427.944824	1991	2349	15.4399996	0.97	0.85	6.79	54.8899994	1.39	2.99	4.1500001	5.5499997	6.1700001	6.48	7.9400001	10.54	13.0199995	14.1999998	15.5199995	16.1800003	16.9400005	17.9899998	18.3899994	19.3099995	20.289999	22.2799988	24.2399998	42.2999992
MAMU	418150.2	4597596.3	44.7213593	8352.475586	1	1	66.3626099	65.4861984	29	8.9180489	3.0974045	-37.9463577	-76.3807831	1659	1861.153076	17.1898518	11.9023628	6.607151	762334	241137.0781	521196.9375	2835.570068	4346	4393	32.1399994	1	0.9899999	4.6700001	58.3899994	1.5	18.8400002	22.8699989	25.3799992	26.6599998	27.6899986	28.3699989	29.0100002	29.5799999	30.3699989	31.25	32.0400009	32.7399979	33.6199989	34.3800011	35.9099998	37.0699997	39.8099976	47.8199997	52.4300003
MAMU	414867.1	4602008.4	44.7213593	5427.828613	1	4	132.750412	70.6334229	39	-7.7660065	-18.4992218	-102.4916534	-159.7825775	1714	2114.051514	17.4921932	11.7612267	6.0243602	1103178.125	235402.6875	867775.4375	3133.991211	2649	2669	24.1999989	1	0.9899999	2.5899999	53.9799995	1.89	12.46	15	15.5599995	16.0799999	16.6499996	16.9799995	17.3599987	17.6499996	17.9699993	18.3500004	18.8199997	20.1700001	21.0699997	22.4399986	37.8600006	40.9899979	42.829998	44.3199997	45.7099991
MAMU	418929	4601654.1	60.2079735	9277.036133	1	4	109.9912796	93.1992035	35	4.0975494	-7.365181	-87.6744461	-168.703125	1528	2024.422974	17.5028992	11.8259144	6.1455059	903044.625	215694.8438	687349.8125	2509.474121	2301	2388	9.6700001	1	0.96	3.47	29.4499989	1.5799999	2.8	3.21	3.75	4.25	4.7999997	5.1700001	5.4400001	5.8099999	6.3799996	6.8799996	7.3899999	7.9099998	8.6300001	9.4899998	15.3399992	16.5100002	17.2999992	19.4399986	26.5799999
MAMU	414649.8	4599157.2	14.1421356	4875.57666	1	2	113.5691147	16.8864365	2	-26.1375656	-56.8829727	-116.775383	-88.2057877	1745	1946.835205	16.6164818	11.1842556	5.7422342	1187126.125	255519.125	931607	2970.067627	1292	1882	17.7399998	0.79	0.69	1.8199999	53.2999992	1.4299999	2.1399999	4.1100001	5.1799998	5.7799997	6.23	6.7799997	7.3999996	8.25	9.0999994	23.4599991	26.0499992	26.4699993	26.9499989	27.3899994	28.2099991	28.5299988	29.3799992	29.9899998	30.6599998
MAMU	418870.6	4602245.7	25.4950981	9339.949219	1	1	66.5362015	40.7610321	5	-22.2417755	-34.7613907	-134.3658142	-220.544281	1517	2066.386719	17.7507019	11.956337	6.1600809	826008	238365.9375	587642.0625	2165.837647	5955	6662	43.1499977	0.94	0.89	3.8299999	67.2200012	1.37	5.25	22.6599998	30.4799995	34.2199974	37.5200005	38.8099976	40.5099983	43.5200005	44.9599991	46.079998	47.4099998	49.5999985	50.9099998	51.8600006	53.5499992	54.6999969	56.8699989	60.9199982	62.5499992
MAMU	414779.4	4602205.6	39.0512466	5417.308106	1	4	113.8572235	75.5565567	31	5.0215759	-17.431366	-121.4316559	-166.0367279	1711	2101.978027	17.4907036	11.7866001	6.0779142	970903.625	232632.6875	738270.9375	2954.677002	3484	3515	15.8399992	1	0.9899999	3.0899999	63.8099976	1.79	3.9499998	4.6199999	6.0599999	7.02	10.1199999	12.8499994	15.21	16.3199997	16.9099998	17.2999992	18.0200005	18.6800003	19.6700001	20.4799995	20.9799995	21.7399998	22.4399986	23.3199997	24.3599987
MAMU	418083.5	4597499.3	20	8259.615234	1	1	110.3548813	76.5116959	61	13.6545258	28.92099	10.6251831	-25.19944	1665	1855.461182	17.1161499	11.8593111	6.5946684	685826.625	244718.1563	441108.4375	2303.789063	3979	4517	23.5599995	0.9899999	0.88	2.6599998	57.7399979	1.38	6.7399998	8.75	11.0699997	13.4799995	14.8499994	15.8599997	17.5499992	18.8500004	20.2799988	20.8999996	21.7199993	22.5299988	23.3299999	25.0100002	31.7600002	37.2700005	39.0099983	42.7399979	50.3799973
MAMU	412470.2	4597058.1	7.0710678	2715.662842	1	1	94.9663925	36.3275642	45	-12.742012	-12.0850601	3.2364731	-6.4762115	1736	1846.395996	16.2923889	11.4940615	6.6868472	927746.5	264912.625	662833.875	3167.015137	1131	1840	28.8299999	0.67	0.62	1.6799999	60.4300003	1.38	2.24	2.55	2.95	14.1099997	15.5799999	17.2399998	17.5699997	19.5	21.8799992	23.25	24.6299992	32.8899994	38.8999977	39.75	52.9199982	54.4899979	54.7899971	56.25	58.2999992
MAMU	412531.1	4594440.9	26.9258232	2154.181885	1	2	142.0715027	55.4320717	16	-8.9994049	-27.240036	-31.3740387	-38.8920898	1729	1873.126831	16.3224945	11.1540403	5.9811835	1306182.25	254592.4063	1051589.75	3690.13501	543	608	4.4099998	0.93	0.89	19.8899994	34.8199997	1.37	1.5599999	1.75	2.03	2.23	2.4299998	2.5899999	2.74	2.8799999	3.04	3.1699998	3.3	3.4199998	3.5899999	3.79	3.9199998	4.0799999	4.3299999	4.6799998	5.3699999
MAMU	410894.7	4595629.7	35.3553391	830.8579712	1	4	200.2779999	46.4796104	79	13.4810638	11.734314	25.4665375	69.2479401	1728	1871.308106	16.3070259	11.455863	6.6021695	981257.625	274777.8125	706479.8125	3371.70459	2080	2375	33.2700005	0.97	0.88	6.4400001	46.5	1.7099999	18.0799999	22.789999	24.6899986	30.6299992	31.4200001	32.7000008	33.4799995	33.8199997	34.1399994	34.8899994	35.75	36.5099983	36.9399986	37.3400002	37.7099991	38.2599983	38.8099976	39.9699974	40.5599976
MAMU	417882.7	4597555	29.1547604	8081.277832	1	1	25.4494267	74.8997269	22	-14.7924557	-22.493578	-51.3037033	-101.8858871	1675	1849.48938	16.9433193	11.8192587	6.6873198	637094	218021.2969	419072.6875	1616.051514	4455	4698	32.4199982	1	0.95	4.4099998	44.8699989	1.4299999	13.2399998	19.75	23.9200001	25.9099998	27.9499989	29.7600002	31.4200001	32.2799988	34.079998	35.5200005	36.2700005	36.8099976	37.7599983	38.6699982	39.1800003	39.7299995	40.2599983	40.9399986	41.9500008
MAMU	411458.8	4596472	78.1024933	1679.382324	1	1	108.744873	63.0504684	46	15.46315	9.0557022	-37.0233765	-31.0492401	1730	1880.05249	16.2453518	11.3292341	6.4055343	719565.5	254404.2344	465161.2813	2729.048096	1004	1439	26.7299995	0.76	0.7	1.89	57.3899994	1.37	1.5799999	3.6499999	4.54	5.1900001	5.77	23.8699989	26.0999985	26.539999	31.3999996	34.3699989	35.1100006	35.75	36.3099976	36.6800003	37.0200005	39.7000008	40.7700005	42.0499992	42.5699997
MAMU	418277.9	4597391.2	107.7032928	8423.806641	1	3	105.5162964	91.3477173	41	0.4825897	-6.4746399	-23.4938049	-35.3621674	1655	1861.489014	17.210392	11.8279848	6.4398708	785078.75	211330.6406	573748.125	2017.800903	4237	4243	29.5499992	1	1	5.1799998	39.1599998	1.38	15.9399996	19.4899998	23.039999	25.0499992	26.2299995	28.0699997	29.0799999	30.039999	31.3199997	31.6899986	31.9299984	32.2199974	32.7199974	34.0099983	34.7099991	35.25	35.6399994	36.2099991	36.7799988
MAMU	412763.8	4596585.7	40	2902.705566	1	1	182.1378784	41.5433998	49	-7.9403076	-9.0714569	83.9235229	78.6791458	1737	1848.316528	16.2810116	11.3648787	6.4408083	896819.9375	275906.6875	620913.3125	3214.905029	1255	1679	14.3699999	0.95	0.75	3.47	51.5399971	1.37	2.3999999	2.98	3.1999998	3.54	4.1300001	4.6999998	5.52	6.04	6.6799998	9.8099995	10.6099997	12.8400002	14.2199993	17.8400002	19.0599995	28.4200001	31.3199997	35.4399986	47.2899971
MAMU	411650.8	4596635.8	18.0277557	1906.462647	1	3	59.7420998	53.6427002	14	-7.0281792	-26.3181343	-78.6695557	-74.7663116	1731	1873.038452	16.244318	11.3332043	6.4143	820469.125	243815.9688	576653.1875	2739.425293	3678	3827	46.2599983	0.98	0.96	3.8199999	67.1699982	1.4699999	9.4799995	24.4200001	30.0100002	33.6699982	37.8799973	40.8499985	43.7700005	46.5599976	50.0499992	51.6999969	53.4599991	54.4499969	55.8699989	56.4799995	57.8199997	58.7599983	60.4300003	61.4099998	62.2099991
MAMU	414982.2	4602146.2	11.1803398	5585.038086	1	1	136.952179	67.9916077	16	-18.3987732	-25.0206909	-117.230896	-160.5389099	1712	2126.610352	17.4334297	11.7051764	5.9703526	698034.125	220460.8438	477573.2813	2200.264404	11035	11520	52.079998	1	0.96	2.1399999	81.9799957	1.37	7.1199999	17.6499996	26.2600002	28.8899994	35.1800003	39.3499985	42.5699997	45.5099983	48.9099998	58.2899971	63.1699982	67.2799988	69.1100006	71.2099991	73.3099976	74.8099976	75.9499969	77.3300018	79.1500015
MAMU	418012.5	4597563.6	60.2079735	8208.180664	1	4	73.0355148	72.05336	69	4.7640076	11.9242363	-15.989151	-61.5051651	1668	1854.596069	17.0612507	11.8569384	6.6447363	781329	245005.7344	536323.25	2692.896973	6086	6489	28.0999985	0.9899999	0.94	2.8699999	40	1.37	11.5099993	16.2799988	18.7199993	20.1599998	21.6299992	23.6299992	25.3199997	27.3099995	29.6899986	30.9499989	31.6899986	32.4899979	33.5499992	34.3499985	35.0400009	35.5699997	36.2199974	37.1800003	38.1699982
MAMU	412630.4	4594501.8	15	2267.531738	1	2	158.7718964	33.2496452	35	0.4359894	-6.2781677	-12.4180603	-21.9475403	1729	1871.980713	16.3811779	11.1949968	6.0042181	1274624	271503.0625	1003121	3681.27124	4500	4579	57.9300003	1	0.98	4.71	76.4700012	1.37	11.8800001	23.7699986	31.4599991	54.5399971	57.5200005	59.7199974	61.0299988	62.0699997	63.3899994	64.9199982	65.5299988	66.3399963	67.6100006	69.1199951	69.6100006	70.6500015	71.3099976	72.3699951	73.4300003
MAMU	414909.8	4601781.8	10	5391.89209	1	4	122.8358841	93.1834183	3	-34.6237869	-60.8979568	-120.8961258	-176.7731323	1716	2117.058838	17.567337	11.7587299	5.9428124	828675.4375	180107.6875	648567.75	1958.196289	4692	5408	36.3499985	0.89	0.87	2.1399999	63.6499977	1.37	2.54	6.96	13.6499996	18.5900002	23.3500004	28.4599991	31.3199997	34.1599998	37.5599976	40.5999985	42.4599991	44.5599976	46.75	48.7700005	50.9199982	52.829998	54.7999992	57.4300003	59.6699982
MAMU	411586	4596537.4	53.1507301	1824.719116	1	4	99.2592316	65.8077393	45	18.5772781	1.4826431	-42.8332214	-39.321991	1731	1876.977661	16.2360401	11.3234396	6.4031868	1054102.5	242663.375	811439.1875	3146.592041	4473	4487	53.8499985	1	1	8.8599997	77.3300018	1.9	28.4699993	40.5	45.7599983	49.3899994	50.7000008	52.3600006	53.3199997	54.75	55.4199982	55.9399986	56.4300003	57.0099983	58.329998	59.2799988	60.1800003	62.6599998	63.9899979	65.6100006	66.5899963
MAMU	418213.8	4597466.6	35	8378.396484	1	3	102.3066483	57.2044373	41	11.225296	8.4933243	-15.4037933	-38.2863235	1658	1860.483398	17.1989117	11.8590622	6.5124755	878536.5	244379.2969	634157.25	2762.698486	7470	7618	41.1699982	0.9899999	0.98	2.55	62.4099998	1.37	4.9499998	9.7299995	15.54	22.4799995	32.2099991	35.6699982	41.0499992	43.5900002	45.0399971	46.7999992	48.1899986	50.2399979	51.4099998	53.3600006	54.7899971	56.6199989	58.4199982	59.079998	60.5900002
MAMU	414831.6	4601969	5	5381.175293	1	4	102.1503448	18.729641	1	-34.7076416	-52.2343903	-128.5221252	-189.0155182	1714	2110.093262	17.5071716	11.7770472	6.041285	1036065.813	237190.3281	798875.5	2366.437988	2338	2655	10.7399998	0.98	0.88	2.23	22.3099995	1.37	1.92	3.26	5.6399999	6.3299999	7.0599999	7.5799999	8.2200003	9.1499996	9.6099997	10.1399994	11.3099995	12.0299997	12.8499994	14.04	14.3599997	15.7799997	17.039999	18.3599987	18.8599987
MAMU	412519.2	4597021	5	2761.634522	1	4	118.1571884	49.1123314	61	-9.7713089	-2.3958588	27.5910339	16.8796921	1736	1846.144898	16.2948456	11.4827442	6.661665	901123.75	264918.5	636205.25	3321.658447	1287	1869	19.3500004	0.77	0.69	1.4599999	46.2399979	1.37	1.65	2	4.8699999	5.3099999	5.5999999	5.7999997	6.1500001	8.1099997	18.6999989	20.2299995	21.2199993	21.8999996	28.6099987	32.0999985	34.2999992	34.8499985	35.4699974	36.1899986	37.3099976
MAMU	412397.3	4594403.8	0	2013.386475	1	2	133.2014313	39.6454887	0	-29.2956085	-50.1672668	-44.0233307	-46.2662354	1728	1873.900757	16.3002491	11.1544132	6.0035386	1200952	227984.125	972967.8125	2879.385742	2919	3479	22.9099998	0.98	0.84	6.54	30.3999996	1.39	12.4699993	14.8199997	17.6800003	19.8799992	20.75	22.1099987	22.7399998	23.1499996	23.6700001	24.4499989	24.9300003	25.25	25.7600002	26.3400002	26.789999	27.2399998	27.6999989	28.1099987	28.5599995
MAMU	410971	4595700.1	47.1699066	926.6201782	1	1	175.0023956	53.3614502	44	-1.6241455	-3.5231018	-1.8197327	40.3170319	1728	1875.873047	16.2919388	11.4219513	6.549552	862679.75	264296.1563	598383.625	2914.628906	2174	2458	21.5599995	0.96	0.88	2.3699999	41.8799973	1.39	3.6999998	9.1599998	10.6899996	13.2199993	13.9899998	16.2299995	18.8699989	20.039999	20.8799992	21.5200005	23.1599998	24.8899994	25.5499992	26.0900002	29.4499989	29.8799992	30.6700001	34.2599983	37.6199989
MAMU	418125.4	4597506.4	50	8305.692383	1	3	100.3243256	97.2462997	52	8.5933914	18.197258	-4.6681595	-37.8162231	1662	1857.458374	17.1570549	11.8735151	6.5821576	797133.5	215101.7344	582031.75	2245.579346	2851	3521	21.9300003	0.91	0.81	1.77	45.4599991	1.38	6.5499997	10.4399996	11.25	12.0099993	12.5	12.9899998	13.3699999	13.8599997	14.2599993	14.7799997	15.29	15.8299999	28.039999	29.3799992	35.1599998	40.3499985	41.5	43	43.7099991
MAMU	412479	4596976.8	11.1803398	2723.600586	1	4	127.4521637	47.1781235	67	0.8451157	-0.0741653	32.2835388	23.987854	1736	1847.459229	16.3006401	11.459033	6.6083231	994270.4375	269030.7813	725239.625	3322.995117	1238	1413	35.1300011	0.9899999	0.88	1.77	74.7900009	1.7199999	3.6799998	4.2399998	4.73	5.27	20.1399994	22.8999996	25.4200001	27.5599995	29.1799984	37.3999977	39.5999985	41.5900002	43.5699997	52.4099998	56.5399971	58.0900002	64.7299957	65.9300003	71.7999954
MAMU	414822.2	4598827.1	25	5066.213867	1	3	77.5191727	81.6331787	10	-25.4956207	-47.9655075	-104.5923843	-108.1820297	1746	1925.075806	16.5872021	11.2043476	5.8114953	1040109.75	203163.8125	836945.9375	2477.433594	4788	4893	53.6699982	1	0.98	1.9	79.9599991	1.5999999	22.9399986	25.6199989	32.5599976	37.4899979	38.6499977	40.079998	41.3199997	45.1499977	53.3099976	59.5499992	62.9799995	63.7799988	65.8499985	71.3399963	72.2799988	72.7900009	73.1800003	73.7399979	74.7200012
MAMU	414598.3	4599223.4	5	4825.010254	1	2	118.6390915	26.9137249	1	-29.2226944	-61.5998764	-119.2066116	-84.8122177	1744	1951.817993	16.6507168	11.2044325	5.7487593	1199075.375	248491.8906	950583.5	2887.058838	3653	4383	37.329998	0.86	0.83	3.8099999	57.8799973	1.39	22.9599991	26.789999	27.4799995	30.5799999	31.1399994	31.4799995	33.6800003	34.1300011	34.5900002	34.7799988	35.3499985	40.7900009	41.2399979	41.5599976	46.579998	47.8400002	50	51.7099991	55.7299995
MAMU	414034.9	4601841.9	56.5685425	4589.490723	1	2	56.1458168	81.5178223	12	-16.7390175	-41.5481834	-130.4704742	-159.9367065	1716	2041.674316	17.1819801	11.6638336	6.1400824	1182896.875	203723.2031	979173.75	3079.047607	1952	2025	24.5599995	1	0.96	7.6499996	84.9000015	1.51	8.3499994	11.2199993	11.9799995	13.4099998	16.1599998	17.3199997	18.5499992	19.4799995	19.8699989	20.6000004	21.9499989	22.6899986	23.8899994	25.1399994	27.2799988	30.1399994	33.0099983	35.579998	75.0100021
MAMU	418909.1	4602153.7	103.0776443	9352.957031	1	4	130.5868073	88.7231979	50	19.4104538	21.4192123	-68.2463074	-152.35466	1517	2055.97876	17.7467918	11.9517679	6.1549654	1073519.375	224001.2031	849518.125	2840.876953	3297	3400	25.6499996	1	0.97	2.28	40.579998	1.53	13.1799994	16.2600002	17.4699993	19.4499989	19.9599991	20.6399994	21.0799999	21.5100002	22.1899986	22.7699986	23.3400002	23.8899994	30.7299995	33.4699974	35.2099991	36.4099998	37.2799988	38.2199974	38.6199989
MAMU	418909.7	4601737.4	50.2493782	9271.738281	1	4	104.6844864	69.2161713	32	2.9945068	-10.6526108	-90.7955093	-174.3069458	1527	2027.62854	17.5287056	11.8492937	6.1669507	946519.75	233875.875	712643.875	2739.889648	3509	3587	20.6899986	1	0.98	2.8899999	31.7699986	1.37	11.4499998	12.71	14.1700001	15.4399996	16.7099991	17.5799999	18.7999992	19.9300003	20.2799988	20.9099998	21.789999	22.5900002	23.3500004	23.9200001	24.7099991	26.0599995	27.4200001	28.2099991	29.4399986
MAMU	412744.5	4596980.3	105.1189804	2988.05127	1	3	140.8937836	80.8182907	63	5.8404541	26.7408752	62.2632065	44.591774	1737	1843.550049	16.265543	11.4691486	6.664618	1040594.063	243827.9531	796766.0625	3032.199951	8040	8351	33.6399994	1	0.96	2.03	50.0499992	1.37	4.27	7.1499996	9.1199999	11.1499996	13.7399998	30.5900002	36.1899986	37.9899979	40.0900002	41.6399994	43.0999985	44	44.6800003	45.3799973	46.0499992	47.0200005	47.8400002	48.3099976	48.8699989
MAMU	412852.1	4596666.6	35.3553391	3015.692383	1	1	156.6235046	61.0538712	42	-0.7092133	1.1790619	69.7243576	57.5554581	1737	1845.957031	16.2640724	11.3912344	6.510438	805915.625	257858.75	548056.875	2790.299805	3681	3681	54.2899971	1	1	2.3299999	70.7200012	2.5999999	31.3599987	33.2799988	35.5200005	40.3400002	42.6599998	46.3499985	53.079998	55.5900002	59.1800003	60.579998	61.8099976	62.5200005	63.579998	64.2699966	64.8499985	65.3300018	65.7900009	66.2099991	67.5699997
MAMU	412636.8	4594498	20.6155281	2270.781738	1	2	158.7225342	31.673542	39	2.6972046	-4.4816742	-12.2196808	-22.0727997	1729	1871.835815	16.3842621	11.1989613	6.0090251	1287236.625	274924.4688	1012312.125	3817.269043	4740	4761	53.0699997	1	1	2.79	75.659996	1.4299999	11.2199993	19.25	24.75	29.8599987	42.1199989	49.4699974	52.0699997	58.2299995	60.2899971	63.1099968	64.9300003	65.2999954	65.7600021	67.3399963	67.75	69.0100021	69.5599976	70.3600006	71.9499969
MAMU	412847	4600668.2	10	3118.000244	1	4	91.0528488	82.6333847	11	-12.4937057	-19.6226578	-6.9495697	-27.8001175	1730	1935.133179	16.2031136	11.4851351	6.7592425	824792.4375	227011.5156	597780.9375	2707.838623	6307	6324	50.6399994	1	1	3.8	68.0999985	1.52	26.289999	32.3099976	36.3199997	39.4099998	41.8499985	44.7599983	47.3999977	49.2899971	51.6800003	53.6999969	56.2599983	58.4199982	59.3400002	60.3799973	61.0699997	62.5499992	63.3599968	64.1299973	65.2900009
MAMU	414919.8	4602055.6	105.9480972	5492.160156	1	4	177.186554	97.6878662	92	30.1409302	24.6894836	-65.2603607	-117.6075745	1713	2119.677246	17.4701633	11.7383051	6.0001922	1086398.375	229589.5938	856808.8125	3345.125732	2506	2548	16.6000004	1	0.98	2.51	45.3400002	1.37	4.46	5.3899999	6.0299997	6.6299996	7.4299998	8.4099998	9.04	9.6300001	9.8999996	10.2299995	10.8999996	11.7299995	12.54	19.0299988	26.8699989	28.4399986	34.9300003	40.2299995	43.2799988
MAMU	419202.5	4600573.9	55.2268066	9432.735352	1	4	103.5978775	71.2422714	30	7.9758911	-9.283432	-93.4123764	-171.046814	1534	1991.418335	17.7654552	11.9178104	6.0693045	1088861.5	237895.0938	850966.4375	2974.400391	5392	5450	45.4599991	1	0.9899999	6.6499996	60.4899979	1.4	20.8999996	30.7099991	37.5699997	41.25	42.2799988	44.3400002	45.329998	46.7099991	47.4699974	48.4300003	48.9799995	50.1100006	50.8799973	51.5900002	52.1100006	52.8999977	54.0499992	55.1999969	55.6899986
MAMU	419325.1	4600901.5	54.083271	9580.158203	1	1	217.894165	22.6325417	64	8.4033051	20.0995331	-8.886673	-62.9503479	1515	2021.309692	17.7239704	11.8284512	5.93152	1006186.375	268484.6563	737701.6875	3060.005615	2901	3033	32.829998	1	0.96	2.23	70.0400009	1.38	8.8199997	13.54	15.1999998	17.7799988	18.5200005	19.289999	21.789999	22.7699986	24.8199997	26	32.9199982	36.6100006	40.5900002	41.1100006	44.6699982	49.9199982	53.7299995	62.9599991	67.8899994
MAMU	419114.2	4600796.2	159.1383057	9357.356445	1	4	133.5298767	64.3264084	68	7.1205521	21.5936356	-62.6771851	-140.5437012	1535	1996.755127	17.5573483	11.813653	6.0677032	798482.875	242615.0625	555867.8125	2635.241699	6422	6506	43.7299995	1	0.9899999	2.23	63.2399979	1.38	19.3699989	22.3500004	24.1800003	26.0799999	31.9200001	37.9599991	41.8499985	44.4399986	46.0399971	47.5699997	49.8099976	51.3699989	52.5299988	53.6199989	55.1199989	56.6199989	57.8600006	59.2899971	60.8799973
MAMU	419658	4600575.6	36.0555115	9887.398438	0	2	188.9763794	91.4720383	21	-7.7463684	-48.5398712	-89.1017456	-101.1394043	1499	2089.33252	17.8624172	11.7555161	5.6460199	1210823.75	210307.5938	1000516.188	3195.123779	5581	5681	24.1000004	1	0.98	1.99	51.8899994	1.37	7.6900001	10.5100002	12.2399998	13.29	13.9499998	14.9899998	15.8800001	17.1900005	21.3899994	25.0199986	26.5499992	27.4099998	28.8899994	30.7600002	31.8899994	35.9699974	39.5599976	40.7099991	42.0099983
MAMU	419527.1	4600986.7	55	9786.932617	1	4	302.0342102	79.4513321	49	0.7535706	-0.8847351	34.7034912	18.7902832	1497	2056.534668	17.7910671	11.7807274	5.7696719	927304.375	252803.125	674501.25	2976.210449	3161	3199	22.9300003	1	0.9899999	3.24	40.5699997	1.4	12.6499996	15.3099995	16.1800003	17.1900005	17.9200001	18.7999992	19.7999992	20.5900002	21.4899998	22.3699989	22.7999992	23.4799995	24.5299988	25.6899986	26.3499985	28.9300003	30.0900002	34.7299995	36.6899986
MAMU	419509.3	4600802.9	60.2079735	9751.616211	1	2	314.2780457	87.1985855	90	22.8596802	55.617981	58.5825958	29.9950256	1504	2050.022217	17.8333225	11.8187866	5.8031416	1298832.25	248638.4531	1050193.875	3558.67334	2384	2415	26.3299999	1	0.9899999	8.2299995	46.7799988	1.5999999	13.8299999	21.3899994	23.7399998	24.8099995	25.4799995	25.9399986	26.289999	26.6800003	26.9599991	27.1999989	27.4399986	27.7299995	28.0199986	28.25	28.4399986	28.6599998	28.9899998	29.3699989	31.6099987
MAMU	418981.1	4600699.2	80.1560974	9220.533203	1	2	107.7491531	12.7553186	59	36.185173	22.7436066	-79.0336227	-158.1228943	1547	1990.638794	17.3795757	11.7495642	6.1168776	1207648.75	272924.7813	934723.9375	3273.663574	3552	3599	27.9799995	1	0.9899999	6.9699998	40.4799995	1.38	10.4699993	20.4799995	22.3799992	25.5100002	26.3799992	27.2099991	28.0499992	28.9399986	29.5699997	29.9699993	30.1599998	30.539999	30.9299984	31.2799988	31.6799984	32.6100006	33.3800011	33.9399986	35.5
MAMU	419875.6	4600157.7	228.9650574	10095.27832	0	4	380.9541016	81.8896179	73	-3.8051147	21.4544983	59.5938416	74.6905212	1487	2165.540527	17.7644806	11.5632029	5.3552594	757522.4375	255270.1563	502252.2813	2709.891846	2414	2452	28.1800003	1	0.9899999	2.02	52.9799995	1.4299999	12.1799994	14.1199999	16.0799999	17.0599995	18.2399998	19.0200005	20.5100002	22.3299999	24.0499992	25.1700001	30.1700001	32.0099983	34.2900009	36.4199982	38.25	39.4300003	41.4699974	46.3600006	49.3999977
MAMU	419179.3	4599816.8	57.00877	9398.59668	1	4	42.7296104	66.2578735	14	-15.1860886	-26.9967232	-114.7381439	-217.7493286	1555	1969.790039	17.8065701	12.0224037	6.2368469	799126.5625	231197.3438	567929.1875	2606.276367	1340	2044	6.0099998	0.91	0.66	6.3199997	24.9099998	1.37	1.7099999	2.01	2.3	2.6399999	3.05	3.49	3.78	4.27	5.3399997	6.3499999	6.5899997	6.77	7.0299997	7.29	7.6399999	7.96	8.46	9.2799997	11.7199993
MAMU	419437.2	4600704.8	58.3095207	9674.886719	1	2	228.7426147	107.465004	63	1.8480072	19.8725128	-8.9363556	-54.9286499	1512	2035.82544	17.8376064	11.8535833	5.8682904	1246341.125	225623.4219	1020717.625	3389.548828	5329	5450	24.5599995	1	0.98	3.23	48.579998	1.38	3.6899998	7.23	11.9200001	19.3699989	20.9399986	23.3400002	24.2399998	24.8099995	25.5999985	26.8199997	28.039999	28.7199993	29.4899998	30.2199993	31.0900002	32.0200005	33.1399994	33.9399986	34.6699982
MAMU	419206	4600962.2	7.0710678	9465.993164	1	4	116.2071152	77.0182266	28	-13.8812485	-23.7403946	-95.5511856	-162.1546021	1523	2003.903198	17.6482048	11.8312435	6.0123272	875197	227888.625	647308.375	2473.720703	5217	5490	36.0099983	0.98	0.95	2.77	62.6399994	1.38	3.3499999	18.6499996	22.0200005	26.789999	29.1199989	29.9499989	30.9399986	32.2099991	32.9799995	33.4199982	34.2000008	40.8499985	41.8799973	44.7000008	50.7199974	51.1800003	52	55.5200005	57.7899971
MAMU	419636.1	4600954.4	85	9893.327148	0	4	383.7382813	80.755928	84	14.5413208	35.3621826	94.6425781	98.7384949	1490	2085.643799	17.7579937	11.7112465	5.6635838	793794.125	254477.9844	539316.125	2715.702393	6391	6719	24.5299988	1	0.95	2.5599999	38.9199982	1.4499999	10.8800001	13.3999996	15.0799999	17.7600002	20.0499992	21.1800003	22.3999996	23.3500004	24.6299992	25.6999989	26.7600002	27.2999992	27.9499989	29	30.25	31.3299999	32.6699982	34.0999985	35.4899979
MAMU	419378.1	4600663.6	110	9612.513672	1	2	197.7238312	78.2234116	58	8.6165009	17.3772888	-27.3894806	-84.5737762	1518	2024.245239	17.8246479	11.8732691	5.9206486	1277576.25	237864.25	1039712.063	3350.375244	5483	5505	36.8999977	1	1	7.7399998	47.9500008	1.4	20.7099991	28.5900002	31.1099987	32.7399979	33.6499977	35.6100006	36.4899979	37.1599998	38.0999985	38.6199989	39.2199974	39.6199989	40.2599983	40.9300003	41.6899986	42.4599991	44.1100006	44.8999977	45.7899971
MAMU	419169.8	4600560	28.2842712	9397.012695	1	4	73.5114288	76.6246414	17	-7.4302979	-29.5931091	-119.4387512	-199.0771942	1537	1990.117065	17.7124214	11.8966799	6.0799642	1097256.875	229008.25	868248.625	2927.235352	3193	3252	24.9099998	1	0.98	1.65	44.4300003	1.8399999	6.1199999	8.5699997	11.6899996	13.3499994	14.5299997	15.8899994	16.6800003	17.9499989	23.1399994	25.3099995	27	30.2699986	33.2399979	35.8199997	37.0999985	37.6299973	38.8400002	40.0999985	41.8699989
MAMU	419248.7	4600857.5	97.0824356	9496.675781	1	1	191.214447	64.0674362	77	8.2414703	30.3455811	-21.8743591	-87.7916565	1523	2006.465942	17.7051239	11.8527603	5.9988694	798664.9375	249514.9844	549149.9375	2899.888184	5373	5490	46.1899986	1	0.98	6.2399998	61.0099983	1.39	24.6199989	31.4499989	34.7299995	38.6499977	41.4099998	44.2999992	45.8999977	47.3799973	49.0299988	49.829998	50.5399971	51.3099976	52.3999977	53.0200005	53.6699982	54.4799995	55.6100006	57.3199997	58.2599983
MAMU	419020	4600757.2	88.6002274	9264.62207	1	4	112.6900406	84.0564804	62	23.8150177	22.1236267	-76.7852859	-156.6534119	1543	1993.566895	17.4296894	11.7665977	6.1007481	918976.25	225956.1875	693020.125	2697.731934	6402	6522	39.4300003	1	0.98	3.01	56.9699974	1.4599999	16.3999996	21.4799995	25.2999992	30.4899998	32.7900009	34.1300011	36.6300011	38.4500008	40.2199974	41.5999985	42.6299973	43.9199982	45.1699982	47.3499985	49.2899971	50.6599998	52.2099991	53.2199974	54.5399971
MAMU	419561.3	4600566.7	57.00877	9792.018555	1	2	154.483139	88.1886368	16	-15.6098938	-56.267334	-101.5953217	-133.2436676	1506	2056.676758	17.9352665	11.8573456	5.7777014	1199407.375	216543.75	982863.5625	3172.171143	7348	7448	43.9699974	1	0.9899999	4.8899999	62.4099998	1.39	13.8499994	29.4399986	33.6899986	35.6499977	37.7399979	40.9099998	42.6199989	44.0599976	45.8799973	46.9599991	48.0900002	49.4699974	51.0499992	52.1800003	53.0699997	54.1399994	55.2199974	56.7099991	58.5699997
MAMU	419483.8	4600759	49.4974747	9723.457031	1	2	275.9453125	60.791584	77	8.7796631	38.5766907	27.1383972	-8.2273865	1507	2044.844849	17.8382664	11.833271	5.8270702	1318176.625	255955.9844	1062220.625	3532.807129	5809	5861	37.2299995	1	0.9899999	2.01	57.0399971	1.37	16.0599995	17.7299995	21.1800003	22.1800003	25.9499989	28.0199986	31.0599995	32.5599976	40.4699974	41.5699997	42.1699982	42.7199974	44.7299995	46.2099991	47	49.8999977	53.25	54.3499985	55.1100006
MAMU	419098.2	4600635.4	62.6498222	9331.519531	1	2	76.1872025	76.8174667	26	-16.5157166	-20.3908157	-114.0241623	-194.5518494	1540	1991.125488	17.5759048	11.8331938	6.0888376	1240772.5	227968.4688	1012804	3083.267578	3828	3934	50.9300003	1	0.97	7.9499998	67.0699997	1.4299999	32.9300003	41	43.6699982	45.2000008	45.9199982	47.3400002	48.0499992	49.3600006	50.7799988	51.4799995	52.1800003	53.4699974	55.2700005	56.8099976	57.5200005	58.8799973	61.9499969	63.1299973	64.0999985
MAMU	419695.3	4600480.5	25.4950981	9923.06543	0	1	169.5287628	89.3730392	7	-26.4730225	-67.1994171	-114.4080963	-123.4058685	1497	2102.590576	17.8593655	11.7267647	5.5907469	533966.4375	188039.5	345926.9063	2066.4375	5724	5982	24.3400002	1	0.96	5.2599998	36.2799988	1.37	10.3599997	15.5799999	19.1099987	20.0699997	21.5100002	23.039999	23.8699989	24.3999996	25.1800003	25.6199989	26.0799999	26.6599998	27.3699989	28.0299988	28.8099995	29.3599987	30.0900002	31.0499992	32.4699974
MAMU	419229.9	4599815	99.2471695	9448.578125	1	4	66.4109955	54.2810287	25	-8.937767	-13.005394	-95.2254028	-198.2957916	1551	1975.371582	17.8605671	12.0350571	6.2082367	859837.1875	245147.2656	614689.875	2810.996338	6457	6608	53.6899986	1	0.98	6.1900001	68.3899994	1.64	22.1499996	41.1800003	45.2199974	46.8999977	48.2099991	49.7000008	52.1299973	53.6100006	55.7399979	56.7999992	58.0900002	58.8400002	59.7999992	60.8899994	61.7999992	63.1599998	64.4300003	65.5199966	66.6199951
MAMU	419434.3	4600711.8	68.0073547	9670.542969	1	2	238.2280884	90.8226089	68	6.8737946	28.3688049	1.0344086	-45.3018188	1512	2035.144165	17.8320103	11.8522453	5.8712187	1279888.5	237528.5313	1042360	3427.991455	2330	2358	23.1499996	1	0.9899999	2.23	43.7399979	1.76	6.5899997	9.9899998	14.96	16.2199993	16.9300003	17.9200001	19.3099995	19.8299999	20.2600002	20.7700005	21.3799992	24.0299988	28.2999992	30.1499996	31.7999992	33.5	35.3999977	36.079998	37.3499985
MAMU	407513.4	4611082.8	96.176918	992.937561	1	3	267.90802	1.2748486	60	4.0792236	0.0290222	30.6363983	86.4304352	1674	2056.136719	16.3728962	11.3843737	6.3945737	1199100.875	292059.5313	907041.375	3991.903565	2532	2559	69.0599976	1	0.9899999	43.3400002	79.4899979	1.78	60.1299973	62	63.5200005	65.9399948	66.4300003	67.0199966	67.9799957	69.3699951	69.7699966	70.1699982	70.6999969	71	71.4899979	72.0800018	72.7799988	73.3699951	74.7099991	75.5	76.5299988
MAMU	407569.3	4611524	15	1261.923096	1	1	248.1386414	9.3435183	8	-2.4670105	-14.7223511	-6.4501801	59.2531738	1670	2069.024902	16.5168629	11.422965	6.3277879	1131904.5	286810.5313	845093.9375	3893.687256	5603	5775	61.75	0.9899999	0.97	10.5900002	75.3499985	1.38	30.8799992	48.7000008	54.9499969	57.6399994	59.6299973	61.4699974	62.9599991	64.7699966	65.409996	66.8499985	67.4399948	68.2699966	68.6899948	69.2900009	69.7699966	70.5400009	71.3199997	71.9599991	72.8799973
MAMU	407264.4	4612246	112.3610229	1304.11853	1	3	298.7578735	18.0799217	71	7.1149292	15.4981689	50.6860657	103.5909424	1670	2076.465332	16.9974232	11.6239357	6.2476707	1237512.875	292815.75	944697.0625	4005.562744	2069	2277	10.8800001	0.97	0.91	1.28	23.3299999	1.37	1.89	2.29	2.6499999	3	3.26	3.6799998	4.1599998	4.8099999	5.2999997	6.23	13.75	15.5	16.9400005	17.7600002	18.8500004	19.4799995	20.0699997	20.5799999	22.5
MAMU	407000.8	4611631	254.9509735	845	1	1	318.9429626	26.228035	78	1.3365173	18.0113831	92.910965	155.2796631	1678	2032.232422	16.7766647	11.601862	6.426115	1044053.938	292707.4688	751346.5	3813.641846	2824	2913	72.2699966	1	0.97	6.9099998	84.5899963	1.38	41.2700005	50.5099983	55.8799973	61.7799988	68.159996	71.8600006	75.1299973	77.0499954	77.9700012	79.4399948	80.0599976	80.7599945	81.2399979	81.5800018	82	82.4000015	82.7900009	83.1299973	83.6199951
MAMU	407214.2	4611871.7	130	1116.075684	1	1	312.8314819	18.1816444	81	3.7275391	14.4717102	65.0497742	135.1209564	1673	2060.821533	16.971447	11.61304	6.253561	1089959.125	296039.7813	793919.3125	4169.705078	3568	3671	57.7899971	0.98	0.97	10.1899996	72.0599976	1.4	37.2299995	46.9899979	52.6299973	53.8400002	55.4899979	56.5	57.2599983	58.0499992	59.4799995	59.9300003	60.3799973	61.2599983	61.5900002	62.9499969	63.4599991	64.159996	65.8899994	67.5699997	68.5400009
MAMU	407681.8	4609665.6	143.0034943	766.0613403	1	4	331.9065247	31.6488323	98	19.7659302	37.9327698	100.0097351	169.2606506	1683	2016.950195	16.0318375	11.2255268	6.4114008	1189253.625	292480.5	896773.0625	3969.419434	2690	2733	45.9899979	1	0.98	9.3899994	59.0499992	1.4499999	30.1899986	38.25	40.6899986	41.1599998	41.7700005	44.0900002	44.5099983	45.3899994	46.4199982	47.2799988	49.0399971	49.4099998	50.0099983	50.9399986	52.2700005	52.8999977	53.7099991	54.6999969	56.0599976
MAMU	407422.6	4610989.2	44.7213593	866.0831299	1	2	259.7523193	39.5680428	44	-2.4813538	-14.4753418	27.2015076	83.1124878	1676	2046.525513	16.3615437	11.3987141	6.4335923	1311021.125	271844.5938	1039176.563	3867.657715	3167	3176	65.2999954	1	1	9.0199995	81.4300003	1.53	40.8999977	51.7599983	56.4199982	58.6800003	60.8199997	61.8599968	63.7700005	65.1800003	66.2299957	67.1800003	68.4700012	69.9199982	71.6299973	72.7600021	73.8300018	74.2900009	76.0599976	76.8799973	77.9199982
MAMU	407618.2	4610227.1	30	851.1903687	1	1	251.8191223	79.4416656	33	-8.5889282	-7.4604187	15.3008881	76.63974	1679	2037.560791	16.0896721	11.2563496	6.4180565	636350.125	243317.9219	393032.1875	2534.530029	3207	3373	43.5900002	0.97	0.95	2.6499999	69.4799957	1.37	5.1999998	16.4599991	21.5499992	25.3699989	31.8400002	34.7700005	43.1800003	44.829998	48.6499977	49.4099998	51.5299988	52.8199997	55.2399979	56.1800003	57.4799995	58.6599998	59.3400002	61.1299973	63.4899979
MAMU	407364.1	4611535.7	18.0277557	1082.404785	1	2	282.2893677	17.3020592	34	2.8970642	-5.2526245	31.2808075	103.670639	1673	2057.812256	16.6823826	11.5002422	6.3168497	1277634.125	290993.4688	986640.625	3988.407959	1855	1869	50.4099998	1	0.9899999	8.3199997	67.0199966	2.3999999	36.5699997	43.8899994	46.0399971	46.5599976	46.8499985	47.9300003	49.4199982	49.8899994	50.1699982	50.2700005	50.4399986	50.6699982	51.4899979	52.5	53.1499977	55.2199974	61.0999985	61.3799973	63.6599998
MAMU	407648.7	4611987	96.176918	1565.990112	1	3	293.3521118	43.229805	68	0.5913391	6.7170105	35.4298706	89.65625	1665	2082.839356	16.6571674	11.476717	6.2920146	962845.1875	277603.75	685241.5	3313.958008	4299	4402	66.0100021	0.9899999	0.98	3.6699998	83.4799957	20.2999992	47.1899986	53.9300003	56.2599983	57.9499969	60.5900002	61.5399971	62.5299988	64.4399948	65.8300018	66.5400009	68.3699951	69.2699966	70.25	72.3300018	73.159996	74.1100006	76.5	78.7699966	80.4000015
MAMU	408217.9	4610904	10	1555.032105	1	3	139.3938293	90.7326584	6	-16.0557098	-34.1985626	-89.0265808	-67.8482819	1667	2076.252441	16.3953972	11.288455	6.1815114	829056.9375	215064.875	613992.0625	2435.649414	5450	5947	24.9799995	0.91	0.92	2.6499999	38.7999992	1.37	7.0899997	10.1099997	12.1499996	17.2199993	20.1800003	21.6199989	22.8099995	23.9300003	25.8499985	27.5299988	29.1099987	30.2299995	30.9200001	32	32.7599983	33.4799995	34.2999992	35.0099983	35.9899979
MAMU	407267.6	4610663.3	155	577.6027832	1	4	295.1045837	56.8146973	58	3.6616516	17.0430298	66.3755646	126.5282135	1680	2021.415772	16.163393	11.3746243	6.5803432	1118839.75	271813.2188	847026.5	3542.736572	3496	3686	63.8799973	1	0.95	26.6800003	73.7399979	1.41	52.2299995	56.8099976	58.1499977	61.0900002	62.1999969	62.8899994	63.5900002	64.6999969	65.1299973	65.4899979	66.659996	67.4499969	68.0199966	68.6699982	69.1699982	69.5	70.0999985	71.159996	71.8799973
MAMU	406962.6	4612107.3	228.2542419	973.7171021	1	1	278.2033997	25.3546047	100	1.3545837	12.2187805	57.488739	104.4211121	1676	2049.744385	16.9122486	11.6615248	6.4092145	1066677.625	290806.4688	775871.125	3864.84082	944	1382	11.6899996	0.9899999	0.68	3.21	44.7799988	1.37	1.9399999	2.23	2.6199999	2.9399998	3.1399999	3.3599999	3.5	3.6199999	3.8199999	4.2199998	4.5499997	4.7999997	5.3099999	5.7799997	6.6299996	34.1100006	41.8899994	42.8600006	44.0200005
MAMU	407176.1	4612428.2	160	1327.572998	1	4	305.4772034	31.0493336	82	6.4147034	20.4793701	70.6144867	105.8704834	1670	2078.817139	17.0281219	11.6456079	6.2600517	1056531.625	290530.9063	766000.75	3757.49707	3289	3781	35.7199974	1	0.87	1.74	63.9199982	1.41	8.8800001	11.6799994	13.9200001	15.9899998	17.6000004	21.1599998	28.7600002	33.8199997	36.7999992	39.7599983	42.2999992	45.3400002	46.5499992	48.0699997	49.0999985	51.829998	55.3600006	57.0499992	60.1099968
MAMU	407481	4609780.9	55.9016991	642.2810669	1	1	287.2752075	28.7351799	54	4.5606384	-2.7295227	57.3726196	125.1052246	1684	2005.051392	15.8936377	11.2249031	6.5479364	1005960.563	287178.3125	718782.25	3804.078125	2604	3036	45.7599983	0.93	0.86	4.29	72.862854	1.38	2.71	4.3899999	32	34.6199989	42.7799988	47.079998	48.1599998	49.329998	50.25	51.4799995	53.7399979	54.75	56.1299973	56.3799973	56.6100006	57.7799988	58.7199974	59.6299973	63.2399979
MAMU	406913.1	4611826.5	299.5413208	815.8737793	1	4	249.1247864	71.9644318	15	-12.6834717	-20.1508789	29.4909973	85.9626617	1678	2032.459717	16.8217754	11.638299	6.4539948	799633.1875	255026.1875	544607	2737.206055	1853	1879	58.8899994	1	0.9899999	6.8199997	76.6500015	1.42	21.0200005	39.2999992	48.8999977	49.829998	53.2700005	57.8899994	59.7999992	62.5	63.3599968	64.6299973	66.5	67.0100021	67.5499954	67.909996	68.1800003	68.7200012	69.6199951	71.0999985	72.3600006
MAMU	407136.7	4611244.9	117.1537476	760.5425415	1	1	320.8903198	17.955349	80	4.3892517	19.2205811	88.7652893	154.2511444	1678	2030.679199	16.62047	11.5242643	6.4258251	1110093.5	295389.9688	814703.5	3926.497559	1194	1657	6.52	0.9899999	0.72	7.9899998	26.1899986	1.41	2.05	2.47	2.9299998	3.5699999	3.9499998	4.6399999	5.1799998	5.6299996	5.9699998	6.2999997	6.5599999	6.8099999	7.0799999	7.4299998	7.75	9.0599995	9.7699995	11.3800001	12.3800001
MAMU	407533.1	4609861.1	7.0710678	730.1541138	1	2	250.568573	72.0327759	8	-20.3424683	-38.0826111	18.9463654	85.0944214	1683	2015.211914	15.9496536	11.213357	6.4689698	1171670.25	224899.2813	946770.9375	2960.074463	6896	7145	62.6800003	0.96	0.97	3.03	85.2699966	1.4	36.4799995	38.7399979	46.1599998	50.8999977	54.2299995	57.9300003	59.3499985	61.579998	62.5699997	64.0899963	66.4599991	68.4599991	70.1899948	72.3699951	74.1699982	76.3799973	78.4199982	79.75	81.1399994
MAMU	407334.9	4610372.5	42.4264069	579.2451782	1	3	286.2735291	79.4661713	52	-2.3482056	7.6536865	56.6484833	117.8626251	1681	2016.303589	16.0010166	11.3137245	6.6201024	975784.8125	249122.9844	726661.8125	3040.715576	2587	2678	59.829998	1	0.97	4.6100001	71.8399963	25.4799995	45.7099991	49.5200005	51.5200005	53.9799995	55.1999969	56.7599983	58.4699974	61.0099983	61.75	62.1899986	62.6899986	63.9699974	64.4300003	64.7099991	65.0299988	65.4300003	66.2399979	67.4599991	68.1800003
MAMU	407517.9	4612134.1	49.2442894	1488.371582	1	1	253.1504364	46.3370819	34	-3.5970612	-18.6651459	-7.2423859	50.6370087	1666	2083.051025	16.7138176	11.5039558	6.2893209	866319.25	268510.875	597808.375	2940.688477	1088	1331	22.4399986	0.97	0.82	1.9399999	72.8699951	1.38	1.8099999	2	2.3299999	2.6399999	2.8199999	3.04	3.1999998	3.3899999	3.6999998	4.5099998	6.6999998	25.4599991	32.2999992	34.8600006	38.5200005	62.7599983	63.2999992	63.4699974	63.6800003
MAMU	408158.2	4611171.4	130	1598.788574	1	3	173.4351501	24.4246998	51	8.1559448	7.9954224	-51.4737549	-37.5139771	1665	2076.375488	16.6574612	11.4438915	6.2303214	1215387.75	280064.2813	935323.4375	3666.482422	8517	8670	50.7000008	0.98	0.98	2.9299998	76.1199951	1.39	17.1099987	23.1299992	29.9499989	34.1899986	40.6299973	45.1100006	49.0099983	52.3999977	53.8199997	55.5	57.1699982	57.8600006	59.4799995	61.3799973	63.8699989	65.0499954	66.8199997	69.3799973	73.0400009
MAMU	407632.2	4610449.4	5	886.9329224	1	1	246.4848938	70.6312256	8	-23.4024048	-19.0859375	8.092514	67.0869293	1677	2046.458984	16.1544323	11.284874	6.4120421	670801.875	220208.9063	450592.9375	2469.27124	5298	5437	56.8400002	0.98	0.97	1.9499999	89.7699966	1.61	7.9199996	12.4399996	15.1899996	20.1099987	28.2699986	47.2700005	55.5299988	59.8699989	64.6199951	68.6899948	71.4300003	73.909996	75.6899948	77.8300018	79.1299973	80.9300003	82.3199997	83.7099991	85.8099976
MAMU	407449.3	4611763	52.2015343	1271.868652	1	3	294.3417664	44.5115128	65	-2.9418335	3.2957458	35.3322144	107.2299194	1670	2069.211182	16.6875439	11.4910259	6.2928433	1236877.25	278530.6563	958346.625	3596.482422	3063	3332	32.2599983	1	0.92	1.49	62.9099998	1.42	2.9099998	3.9299998	4.77	5.4299998	6.5699997	7.1900001	27.6299992	33.3600006	35.5	36.2999992	37.4199982	42.2000008	48.5999985	49.2000008	50.3600006	54.1299973	55.0900002	55.8199997	60.5900002
MAMU	407571.2	4612454.9	97.0824356	1674.514893	1	3	247.5449982	57.1421852	42	7.7344666	-1.9394989	-6.6926117	30.4080353	1663	2094.779053	16.8632774	11.5718012	6.2732563	912803.8125	265762.1875	647041.625	3262.54541	2709	3247	39.9899979	0.87	0.83	2.0999999	66.8199997	1.38	4.5599999	12.75	14.4200001	16.3099995	28.4200001	32.4300003	34.9099998	38.4399986	40.579998	41.9699974	47.3600006	52.0599976	54.0200005	54.6100006	55.6699982	57.2599983	59.6899986	60.2199974	61.3899994
MAMU	408384.4	4610289	5	1618.409668	1	4	199.6511078	78.8334885	2	-24.2732239	-41.4430389	-56.4494476	7.2475433	1671	2070.017334	16.066637	11.0999432	6.1292868	872665.625	220339.7188	652325.9375	2159.037598	2774	3042	22.1800003	1	0.91	1.62	39.1699982	1.4	6.0099998	7.6199999	8.3299999	10.6899996	12.6599998	15.2999992	16.3299999	18.2199993	19.8199997	20.6899986	21.9699993	24.9399986	31.6099987	32.3499985	33.2000008	33.9399986	34.7799988	35.6499977	37.2399979
MAMU	407195.1	4610890.6	98.9949493	625.4797974	1	3	267.0337219	55.3749886	40	-8.2299805	-9.2926025	36.9075317	99.5892792	1679	2024.299072	16.3388329	11.4350328	6.5263391	934724.5	254167.125	680557.375	2983.618897	2842	2875	61.8400002	1	0.9899999	18.5200005	76.0199966	1.4	49.3799973	55.1800003	58.1499977	58.8099976	59.6299973	61.1099968	61.6999969	62.1299973	63.4099998	64.0800018	64.4499969	64.9499969	66.3399963	66.9199982	67.3799973	68.0400009	68.7799988	69.7399979	71.5299988
MAMU	406996.9	4612294.5	318.1980591	1102.689941	1	4	253.4510956	23.6267242	35	-12.1691742	-16.2281952	31.6692657	69.0653534	1674	2060.505371	16.9405155	11.6618147	6.3808122	1074712.75	280441.6563	794271.125	3438.929443	158	697	2.3699999	0.3	0.23	2.0599999	3.51	1.37	1.52	1.67	1.8099999	1.89	1.9499999	2.01	2.1199999	2.1699998	2.23	2.3	2.3999999	2.5	2.5999999	2.6499999	2.8099999	2.8999999	3.03	3.1299999	3.21
MAMU	407586.5	4611121.3	114.2365952	1077.613159	1	2	261.0301208	28.1045704	61	-0.9477539	0.0629578	19.5731812	75.7369843	1673	2060.88916	16.3847008	11.3787718	6.3719645	1274496.25	284225.875	990270.375	3869.454346	3334	3592	54.3799973	0.96	0.93	4.0099998	73.3099976	1.38	9.0900002	17.5900002	34.5699997	47.4799995	49.0699997	52.6499977	55.6100006	59.7999992	60.6999969	62.6199989	63.829998	64.25	65.5800018	66.6299973	67.7900009	68.4899979	68.9899979	69.7600021	71.6999969
MAMU	407393.4	4610008.2	53.8516464	608.4816895	1	3	299.6298523	63.8174973	71	5.5886841	22.8825378	69.4552307	134.7088776	1683	2005.785645	15.8625145	11.2441339	6.6178794	969208.3125	265721.9688	703486.375	3257.783936	1415	1671	6.9699998	0.9899999	0.85	1.5999999	13.8999996	1.38	2.02	2.4099998	2.76	3.0999999	3.54	4.0899997	4.4699998	4.8299999	5.3299999	5.75	6.54	8.46	9.2399998	9.9699993	10.6499996	11.1799994	11.8899994	12.4099998	13.0699997
MAMU	407088.4	4611198.1	183.9836884	699.2138672	1	4	322.6304016	36.3140259	94	8.5632935	26.8152161	92.1032867	157.8543701	1679	2023.195923	16.5262489	11.5114021	6.4939518	1139764.875	289521.5313	850243.375	3839.586182	3262	3262	59.3999977	1	1	9.1799994	71.3899994	3.5999999	36.3999977	49.7399979	53.6899986	55.9099998	57.5	58.3999977	59.4699974	60.3499985	61.3799973	61.9099998	62.8199997	63.4899979	64.0400009	64.5599976	65.2099991	65.5100021	66.2799988	67.3199997	68.8300018
MAMU	407292	4611438.8	0	975.7561035	1	1	277.8191223	14.7550707	0	-10.787262	-18.4204407	34.9994354	103.9989624	1674	2050.231445	16.6988125	11.5158939	6.3316407	1108988	278873.625	830114.375	3536.022461	2991	3166	65.9199982	1	0.95	27.6700001	81.0299988	1.37	56.8999977	58.8400002	60.7700005	61.3799973	62.1800003	62.9199982	63.8799973	64.3099976	65.75	67.0999985	68.659996	69.1100006	69.8300018	70.7699966	71.409996	71.7399979	72.1999969	74.659996	75.5999985
MAMU	408084.9	4610807.1	73.8241119	1399.473145	1	3	182.4442291	25.4638615	38	-1.2396393	-6.0365143	-53.7907562	-18.2971344	1669	2073.686035	16.2811108	11.2527132	6.2242904	1106562.25	278480.2188	828082.0625	3353.668457	885	985	21.7399998	0.9899999	0.9	1.9499999	47.3199997	1.37	3.6099999	8.1999998	9.3599997	11.6899996	11.96	13.1300001	14.4399996	17.1599998	21.6299992	24.4899998	26.2399998	27.25	27.5900002	27.8499985	30.25	30.7299995	31.5100002	38.2199974	38.4399986
MAMU	407505.5	4610556.4	10	783.6612549	1	2	283.535614	47.0631027	49	-13.0733643	-2.5947571	50.74823	107.0124969	1678	2041.269043	16.1722527	11.3227024	6.4696999	1260252	267925.3438	992326.6875	3484.498535	4292	4491	61.3799973	0.98	0.96	5.6399999	79.1899948	1.38	4.2399998	19.7799988	51.4899979	58.0499992	59.8400002	63.4699974	64.3199997	66.2699966	67.1999969	68.6899948	69.7999954	71.1500015	71.9399948	72.75	73.3799973	74.2399979	75.2999954	76.3199997	77.3300018
MAMU	406819.4	4612000.3	345.0362244	796.1940918	1	2	260.7528687	60.0922966	94	16.3010101	21.7849579	49.9694366	96.6856842	1679	2031.410767	16.7590504	11.6518135	6.5430551	1285715.375	268105.625	1017609.688	3819.730957	4836	4877	61.4199982	1	0.9899999	12.71	74.4799957	1.4299999	35.6599998	53.7799988	56.5599976	58.9300003	60.3199997	61.6800003	62.6899986	63.8199997	64.2399979	64.9700012	65.6899948	66.6899948	67.1999969	67.6100006	68.1199951	68.7799988	69.5299988	70.5199966	71.3799973
MAMU	407368.3	4612331.3	30	1437.019531	1	1	296.3547974	28.5338516	88	6.7862549	21.5906982	43.3967743	92.3291626	1668	2083.438965	16.9205799	11.5934048	6.2618618	1010627.063	281709.4375	728917.6875	3666.197022	3423	3480	58.2599983	1	0.98	6.1399999	75.1199951	1.37	31.3799992	42.0900002	46.3199997	48.829998	51.5200005	54.4799995	57.8999977	59.8400002	61.2899971	62.0499992	64.3099976	65.5499954	65.9700012	67.5400009	68.2699966	68.7799988	69.5899963	70.7699966	71.75
MAMU	407561.4	4610997.6	5	991.2618408	1	2	235.3118439	55.305233	5	-14.4296875	-26.8072052	-0.9145966	52.4740448	1674	2057.203613	16.3367558	11.3675919	6.397172	1312831.375	251471.7188	1061359.625	3743.947754	2149	2266	59.6199989	1	0.95	3.9099998	84.2799988	1.7099999	4.2199998	5.0899997	29.9200001	45.2799988	58.4499969	61.0999985	64.3799973	66.2799988	68.4899979	69.1299973	69.5499954	70.8300018	72.5800018	73.3499985	73.8699951	74.5199966	78.1399994	79.9000015	80.8499985
MAMU	407320	4611148	201.3082275	870.0574951	1	3	300.8861389	16.3595505	61	1.7080994	12.237915	66.5321655	127.6251526	1676	2042.694336	16.5049477	11.4566269	6.4060898	1195090.5	291325.4375	903765.0625	3684.847168	1975	2249	21.9200001	0.96	0.88	1.7199999	52.0099983	1.37	2.1900001	5.0899997	6.6299996	7.7999997	9.5699997	12.7199993	14.7999992	19.8899994	21.2799988	25.4399986	27.3299999	28.0999985	28.5900002	31.9699993	32.5699997	34.4799995	35.7999992	36.5099983	36.9199982
MAMU	408234.8	4610516.3	5	1490.587158	1	1	168.7835083	53.9930649	1	-23.843811	-38.3260651	-79.9987946	-28.300293	1670	2072.25	16.1542454	11.1605291	6.1651459	692060	211351.5938	480708.375	1993.04541	2633	2814	34.6699982	1	0.94	4.04	53.3199997	1.39	3.28	8.1599998	30.2199993	30.6599998	31.2600002	31.8499985	32.7399979	33.7099991	34.5099983	35.0499992	36.6800003	37.6599998	41.4599991	43.1399994	44.7199974	46.3899994	46.8600006	47.3199997	49.6599998
MAMU	407660.5	4611584.8	0	1372.816406	1	2	210.9373169	20.0050163	0	-28.0839539	-45.0639343	-43.253418	16.3740082	1668	2073.443115	16.5479259	11.4322481	6.3150563	1100803.75	223676.2188	877127.5	2532.370361	1135	1295	4.6399999	0.98	0.88	2.1800001	9.4899998	1.37	1.9399999	2.1599998	2.3	2.53	2.8699999	3.23	3.6199999	3.8799999	4.1199999	4.3299999	4.6100001	4.9699998	5.52	5.9099998	6.1700001	6.5699997	6.8899999	7.4299998	8.2399998
MAMU	407131.9	4612036	49.2442894	1095.776001	1	3	293.1766663	32.6157379	77	-0.1024475	5.6816101	53.7667389	113.8618927	1673	2060.841065	16.9919872	11.6411104	6.2888293	1149884.75	284783.125	865101.6875	3589.465332	5138	5266	46.8699989	0.9899999	0.98	6.6999998	61.2899971	1.5799999	24.5	30.9299984	39.6699982	41.0099983	43.6899986	45.4399986	46.579998	47.2999992	47.8999977	49.0599976	50.8600006	51.4399986	51.8799973	52.8400002	54.1399994	55.1699982	56.0599976	56.9799995	58.1599998
MAMU	406938.8	4611424.3	176.1391449	659.1282349	1	4	327.1810608	31.0936527	89	10.73349	31.9347839	103.5062714	166.7142334	1680	2016.153687	16.5815468	11.5625095	6.5419579	1277547.625	291332.3438	986215.3125	3936.22168	1202	1249	51.3699989	1	0.96	6.4200001	66.0400009	1.4599999	2.8899999	3.8899999	46.7399979	51.9699974	53.2799988	54.7099991	55.9899979	56.1299973	56.329998	56.6800003	57	57.7999992	58.2599983	58.9499969	59.6800003	60.1800003	60.6299973	65.1199951	65.3899994
MAMU	407143.4	4611665	161.5549469	968.6201782	1	3	315.5806885	30.4348392	74	0.5575867	9.3549194	78.7320404	146.4546356	1675	2047.260132	16.8880196	11.6002216	6.3115635	1155492.875	287044.8438	868448.0625	3615.594727	3357	3606	19.5900002	0.96	0.93	2.6299999	49.0999985	1.66	8.3699999	11.4200001	12.54	14.0299997	14.4899998	15.6700001	16.6900005	17.8099995	18.6900005	19.9599991	20.8400002	21.2999992	21.9499989	23.1800003	24.289999	25.3099995	26.2299995	28.2199993	30.3099995
MAMU	407610.9	4609739.7	75	731.1976318	1	4	300.6122742	48.9333763	59	4.8536072	8.0500488	69.0549774	137.0292358	1683	2014.793213	15.9892445	11.2216349	6.4460812	1134962.125	274076.2813	860885.8125	3548.905518	3859	3878	56.1299973	1	1	6.5699997	71.5	1.4	25.0199986	38.4399986	46.0299988	50.5099983	52.9099998	55.5	56.8799973	58	58.9799995	60.6999969	61.3899994	61.9099998	62.6999969	63.4799995	64.3199997	65.1800003	66	66.6399994	68.25
MAMU	407377.2	4610782.6	105.4751129	726.7221069	1	4	283.3906555	38.4797249	49	3.6952209	2.4975586	54.055954	109.8245697	1678	2036.646606	16.2520199	11.3775816	6.4994597	1011193.188	279802.5625	731390.625	3531.824951	4507	4957	46.8999977	1	0.91	2.0799999	76.1500015	1.37	2.45	3.9599998	4.98	5.8499999	34.0200005	44.9699974	50.2000008	53.5299988	54.9599991	58.0099983	58.5399971	61.75	63.8899994	65.8199997	66.5400009	67.9000015	69.8899994	70.7999954	72.6299973
MAMU	407494	4611340.8	139.4632568	1128.372681	1	3	278.9693909	20.0716305	66	0.9536438	5.6872864	31.3316498	95.9151001	1672	2060.730469	16.4889145	11.4197941	6.3497758	1123863.5	288693.1875	835170.3125	3799.735596	1435	1645	16.8199997	0.89	0.87	2.0999999	54.4499969	1.37	1.7199999	2.1299999	2.6099999	3.04	3.53	8.96	14.8199997	18.6099987	21.1199989	22.0699997	22.4599991	22.8299999	23.2299995	24.4200001	24.9799995	25.5	26.2099991	26.5599995	27.2799988
MAMU	407577.9	4612062.7	94.3398132	1521.068726	1	3	270.1592407	71.0596848	51	-1.6885986	-8.0896606	9.9988403	67.3659363	1666	2083.064941	16.6709824	11.4844694	6.2933464	884511.5625	234732.2031	649779.375	2552.86084	5990	6017	64.409996	1	1	5.3099999	78.2200012	1.37	30.7199993	42.4199982	49.4199982	55.2899971	58.9399986	63.5399971	65.8699951	67.4399948	69.159996	70.0599976	71.1699982	71.9700012	72.7399979	73.2900009	73.909996	74.5199966	75.25	75.8300018	77.0400009
MAMU	407079.8	4612173	178.0449371	1105.814209	1	4	293.5770264	58.2862206	87	4.8676453	14.2379456	62.3337097	111.2337952	1674	2061.777588	16.9894638	11.6577511	6.3242726	1107408.625	273915.4375	833493.1875	3317.504883	3598	3674	60.8199997	1	0.98	11.71	74.4399948	1.37	33.7799988	51.4699974	54.3499985	56.4199982	59.1999969	59.8699989	60.7999992	62.7299995	63.6699982	64.3199997	64.4799957	64.8799973	65.5400009	66.3099976	67.2399979	67.9199982	69.0299988	70.1399994	71.3199997
MAMU	407547.4	4611782	61.0327797	1366.034424	1	2	295.9969177	6.3292475	68	2.3033142	10.7674255	36.9923401	103.257309	1668	2074.783203	16.5939846	11.4506788	6.3051667	1226496.5	293332.0625	933164.375	4058.720459	3676	3731	54.5	1	0.9899999	8.0799999	73.8199997	1.4699999	27.2299995	43.7700005	46.5099983	47.5999985	50.0699997	51.3899994	53.25	54.0099983	55.3600006	57.3199997	58.0699997	59.4399986	59.829998	60.4899979	61.25	64.0899963	67.2299957	68.9700012	69.5800018
MAMU	407303.5	4612504	82.7647247	1472.990112	1	1	299.8640137	26.2614861	80	3.6488342	21.2447815	56.8092041	91.1630707	1668	2086.817627	16.991497	11.6257038	6.2553554	1037921.125	289299.125	748622	3561.776856	2633	2743	55.1699982	1	0.96	8.54	72.659996	1.39	15.4200001	38.7900009	49.4500008	51.2399979	51.7999992	53.5900002	55.3799973	56.0200005	57.1499977	57.8799973	59.5599976	60.8799973	61.6599998	62.3999977	63.8799973	64.6899948	66.3499985	67.1399994	68.7900009
MAMU	407013.8	4611892.3	180.2775574	931.3565674	1	4	288.2894287	39.8005562	78	3.0200195	5.3632813	61.3477936	119.9110107	1676	2044.469971	16.8936729	11.6372757	6.3798709	1098149.375	285578	812571.375	3695.164551	2867	2927	61.1299973	1	0.98	6.25	81.6299973	1.42	42.2700005	46.4099998	50.5699997	52.75	54.1199989	55.3699989	57.4300003	58.4899979	59.5599976	61.4199982	62.7199974	65.3199997	68.0899963	69.0999985	70.8099976	71.5999985	73.3600006	74.5899963	75.8499985
MAMU	407237.4	4611050	183.575592	746.3243408	1	2	282.2751465	53.7811356	38	-13.9212036	-6.2199402	50.3963776	112.6144257	1678	2033.129761	16.4638424	11.4609261	6.4546123	1287179.5	247895.8906	1039283.563	3219.310059	3657	3805	38.8799973	1	0.96	2.76	60.4699974	1.37	3.01	4.4299998	16.0900002	24.0900002	29.9299984	34.6100006	38.4399986	40.8799973	42.9500008	45.6899986	47.1599998	48.4300003	49.1499977	50.6899986	51.8600006	53.1800003	54.4399986	55.5499992	56.6800003
MAMU	408172.5	4610689	15	1461.129761	1	3	161.8731842	59.9511337	10	-17.8797302	-30.5102234	-77.8050385	-38.6819	1669	2073.494385	16.2341595	11.2109642	6.1871047	916851.4375	239180.3125	677671.125	2548.4375	1796	2433	17.8599987	0.94	0.74	1.7099999	34.1800003	1.37	1.74	2.3199999	3.04	3.53	4.3099999	12.4299994	14.3599997	17.7999992	19.1199989	20.5799999	22.3899994	22.8899994	24.9599991	25.5699997	26.2600002	27.3999996	28.7299995	30.1299992	30.5100002
MAMU	407644.6	4609923.5	14.1421356	854.005249	1	4	247.7285156	74.3791275	16	-19.2975464	-28.8217773	13.1545105	78.2263794	1682	2027.265869	16.0270805	11.2113962	6.3880944	791880.1875	233410.7188	558469.4375	2764.829102	2115	2174	55.5399971	0.9899999	0.97	12.8800001	67.4399948	1.6799999	36.5200005	49.2399979	50.1299973	52.079998	53.8999977	54.4899979	55.9099998	56.4899979	56.8999977	57.3400002	57.8099976	58.5200005	59.1999969	59.9199982	60.3999977	60.9099998	61.7299995	62.2700005	63.1899986
MAMU	407461.6	4610164.2	75.166481	691.4658203	1	1	282.3523254	46.1505928	67	6.3633118	7.0625	50.3137054	112.6555023	1681	2021.117554	15.9924135	11.2645559	6.5303178	887851.9375	275106.5625	612745.375	3462.49707	3999	4176	52.1699982	1	0.96	5.9499998	73.8300018	1.37	24.2600002	35.75	39.7999992	44.1399994	46.75	48.8699989	50.6299973	51.8699989	53.2099991	55.3899994	56.1100006	57.4799995	58.7399979	60.0099983	60.8199997	61.7899971	66.2399979	68.25	70.0299988
MAMU	407329.5	4612209.8	53.8516464	1343.893555	1	3	258.1660767	62.0136299	24	-17.6628723	-23.1058655	4.1309967	61.5483551	1669	2077.63794	16.9285183	11.5944815	6.2571688	1132392.25	233671.4688	898720.8125	2791.703369	3691	4053	46.5499992	0.95	0.91	5.3199997	65.5299988	1.42	10.0900002	30.1799984	36.5299988	40.8099976	42.0499992	43.4399986	45.9899979	47.9899979	49.6699982	50.579998	52.1100006	53.2299995	53.7799988	54.2399979	55.2099991	57.0099983	58.079998	58.8099976	61.2199974
MAMU	407598.9	4610605.4	18.0277557	882.8363647	1	4	293.2102356	51.3638344	83	6.4519043	15.5268555	59.3039246	112.923111	1676	2048.991943	16.2018852	11.3134823	6.4224682	1254031.875	268820.5313	985211.3125	3563.418457	3599	3685	54.3699989	1	0.98	5.2199998	74.6999969	1.4	6.3099999	19.1199989	43.8400002	49.0999985	53.0900002	54.7899971	55.9099998	56.329998	57.0499992	58.7999992	59.9799995	61.1899986	62.1199989	63.6999969	65.7299957	68	69.5199966	70.7600021	71.9700012
MAMU	406867	4611598.1	313.129364	719.2531128	1	4	311.4372559	55.4027138	85	6.917572	29.9707336	94.6039734	152.0882263	1680	2017.132202	16.6590843	11.6009064	6.5416861	909728.9375	275977.2188	633751.75	3252.433838	359	392	22.6700001	0.9899999	0.92	2.6199999	52.5200005	1.4599999	2.1800001	2.97	3.54	4.0799999	17.3099995	18.6499996	20.4599991	22.2699986	22.7600002	24.6499996	25.4699993	27.1399994	28.789999	29.8599987	31.4299984	31.75	32.8400002	34.5499992	47.3600006
MAMU	407405.7	4611929	49.2442894	1318.683106	1	1	307.0264282	16.2549133	87	3.8620605	16.2912292	47.3616333	117.2001343	1669	2072.161377	16.7745037	11.5287447	6.2804928	1101407	295098.4063	806308.625	3995.989502	633	989	3.1899998	0.94	0.64	2.1399999	6.23	1.37	1.5599999	1.6799999	1.8099999	1.9499999	2.0999999	2.2	2.28	2.46	2.6099999	2.72	2.9099998	3.0699999	3.25	3.8099999	4.5499997	4.77	5.1599998	5.46	5.75
MAMU	407670	4612249.9	65.1920242	1675.029907	1	1	249.4231415	34.8773384	43	9.8253021	-8.6458282	-6.1245117	36.3482208	1663	2090.46875	16.7417259	11.5127869	6.2773242	970877.875	274632.5313	696245.3125	3495.146729	2558	2655	45.829998	1	0.96	1.99	71.4799957	1.39	2.8999999	3.6599998	4.46	6.79	9.4299994	54.1999969	55	56.5499992	58.5099983	59.0599976	59.5	60.5699997	60.9599991	61.3799973	62.0299988	63.1800003	66.25	68.4799957	69.7900009
MAMU	407286.3	4610956.4	80.6225739	736.3762817	1	3	272.2203674	65.8288879	58	0.5105591	-10.7460327	40.9335022	101.1187134	1678	2034.288086	16.376894	11.4283009	6.4761081	1195416.125	258722.9844	936693.0625	3437.710938	887	1338	5	0.73	0.66	2.49	11.5	1.37	1.62	2.1699998	2.6099999	2.9299998	3.27	3.6599998	3.9199998	4.3899999	4.7199998	5.0899997	5.3399997	5.5999999	5.8699999	6.1199999	6.3699999	6.9400001	7.3099999	7.7399998	8.5299997
MAMU	406930.6	4612370.3	314.841217	1095.730347	1	2	241.9259338	68.4712296	26	-8.8242645	-12.6412354	25.5166779	56.6278076	1675	2059.050537	16.8871078	11.6576405	6.425446	1239979.625	260235.6719	979743.9375	3610.271973	4510	4563	65.7399979	1	0.9899999	10.6999998	78.0499954	1.4	38.8799973	51.3199997	58.2099991	60.7799988	62.9499969	66.6800003	67.9399948	68.8199997	69.6399994	70.2799988	70.9899979	71.5199966	72.0400009	73	73.4300003	74	74.6699982	75.2599945	75.9799957
MAMU	407520.1	4610069.5	100.6230621	745.5534668	1	2	291.9169006	50.5458221	87	9.8616943	21.1749573	59.3406219	122.1453094	1681	2023.713623	16.0061359	11.2417002	6.4705691	1269103	269830.3438	999272.625	3530.083008	4784	4973	49.0200005	0.97	0.96	5.8699999	67.1299973	1.37	14.8299999	35.2299995	37.4799995	39.9399986	43.2599983	45.75	47.5499992	48.8999977	50.0499992	51.3600006	52.5200005	54.6399994	56.9199982	57.9899979	59.3099976	60.1199989	61.6399994	62.9300003	64.1100006
MAMU	406895	4611272.8	255.5386505	543.4381104	1	2	278.3374939	44.1413918	65	4.4820557	6.7895508	55.0366058	120.6363373	1681	2004.228638	16.4238129	11.530117	6.6344061	1332157.625	278165.9063	1053991.75	3775.113525	2610	2760	35.0200005	0.98	0.95	3.4299998	50.5099983	1.37	3.1199999	11.5900002	18.7600002	25.25	30.1099987	33.9699974	35.2399979	38.3499985	39.0900002	39.9500008	41.7099991	42.3999977	43.0999985	43.5299988	44.4899979	45.25	45.8600006	47.1199989	48.5699997
MAMU	407108.4	4611633.8	178.885437	922.5237427	1	3	324.3991394	24.3057022	88	7.4821167	17.1899109	90.7490997	157.3463287	1676	2042.643066	16.8469677	11.5967579	6.3456068	1161425.625	294212.0625	867213.625	3918.985352	4337	4488	42.5200005	0.9899999	0.97	5.7999997	57.0599976	1.42	16.4300003	29.9799995	32.6199989	36.0400009	38.0099983	40.5999985	42.5900002	44.2700005	45.0699997	46.3099976	46.7399979	47.2899971	47.9399986	49.1499977	49.75	50.2799988	51.5099983	52.1100006	54.0099983
MAMU	407313	4610631	152.0690613	610.6144409	1	4	309.9248047	53.5306816	74	6.3233643	26.4714966	80.936676	139.8547668	1680	2024.579346	16.1534748	11.3622437	6.5658345	1137897.125	267237.6875	870659.375	3284.307129	4267	4723	54.0399971	0.94	0.9	3.77	72.4499969	1.4699999	4.3899999	11.9899998	26.9099998	38.9199982	50.2799988	55.8699989	58.9199982	60.5	61.2700005	62.8499985	64.2200012	65.1800003	66.1500015	66.8199997	68.1899948	68.9599991	69.6699982	70.4199982	71.1699982
MAMU	407485.8	4612395.9	28.2842712	1573.483398	1	2	254.9879913	61.4455185	44	-9.5943756	-4.1754303	-0.0809784	43.1361084	1665	2090.142578	16.8614998	11.5704269	6.2733397	1271619	239386.5469	1032232.438	3158.663086	1453	1706	13.9099998	1	0.85	3.3999999	51.1100006	1.39	2.5699999	4.9000001	6.3599997	7.3199997	8.0999994	8.8699999	9.3499994	9.6499996	10	10.71	11.3299999	11.8999996	12.4399996	13.0199995	13.8299999	24.8799992	30.1299992	31.8199997	32.7700005
MAMU	407419.7	4611299.5	130.8625183	1041.693359	1	1	292.2174072	15.5874443	94	5.0379639	9.0772095	49.231781	113.2945404	1674	2054.3479	16.5315189	11.4445724	6.3565731	1107763.875	293529.8125	814234	4026.568115	331	454	11.0599995	0.96	0.73	5.0499997	47.3600006	1.39	1.78	2.28	3.01	3.5899999	3.97	4.2799997	4.6799998	5.0099998	5.2799997	5.4499998	5.7599998	6.3599997	6.6299996	7.0599999	8.0100002	8.25	9.25	46.9199982	47.1399994
MAMU	407015.7	4612553	139.2838898	1272.104614	1	3	288.646759	20.2312641	85	8.8760071	26.4568176	67.930603	89.9802094	1673	2072.509033	16.906765	11.6393147	6.3681583	1133257.75	290346.9688	842910.75	3751.403076	3700	3920	60.9099998	1	0.94	10.3000002	74.75	1.37	10.1599998	49.4300003	50.9199982	53.4699974	58.1899986	60.3699989	61.9199982	64.0699997	65.4399948	65.9799957	66.5199966	67.2900009	68.4199982	68.6800003	69.0499954	69.8600006	70.909996	71.2299957	71.9499969
MAMU	407625.5	4611379.8	156.9235535	1256.025513	1	1	262.8826904	30.5492096	70	0.309082	6.5329895	12.9483643	72.7316437	1670	2067.748047	16.4788475	11.4073744	6.3351116	991639.0625	283161.2188	708477.875	3901.266846	8817	8906	57.2299995	1	0.9899999	2.74	82.7900009	1.42	15.6099997	24.4799995	33.3800011	42.3699989	44.3099976	47.8899994	51.5999985	56.5299988	58.1199989	62.2999992	67.409996	68.2799988	70.1100006	71.0800018	74.6899948	76.3399963	77.8799973	79.1800003	80.2399979
MAMU	407229.1	4612101.7	30	1208.77002	1	3	274.5310974	26.9183979	40	-8.5075378	-14.3382568	26.3103027	87.5790405	1671	2069.878662	17.0070171	11.6275187	6.2461462	1207777.5	283001.9375	924775.5625	3677.2854	604	821	22.289999	0.91	0.74	1.11	63.1399994	1.37	1.67	1.9399999	2.0999999	2.29	2.48	2.8	3.25	3.9199998	5.2799997	7.6999998	38.25	38.6599998	39.7999992	40.8699989	41.2299995	41.6299973	44.9399986	45.1299973	45.3400002
MAMU	408225.2	4611139.1	61.8465843	1646.936523	1	3	148.9249878	24.739706	29	1.8482361	-8.5989838	-72.5682526	-63.882019	1664	2076.885498	16.6725616	11.4399099	6.2072477	1157439.625	275604.4375	881835.1875	3443.662109	5186	5200	58.5299988	1	1	2.3799999	85.0400009	1.48	15.0199995	20.7799988	28.4899998	34.1599998	39.25	47.1299973	60.1999969	64.0599976	66.8399963	68.8499985	70.2999954	71.4599991	72.3899994	73.0999985	75.0199966	76.8799973	79.3899994	80.8699951	81.9599991
MAMU	407051.3	4611500.1	116.6190414	799.2026978	1	3	333.7592468	15.156764	80	8.2330322	25.5791931	103.90625	169.3634796	1678	2031.78418	16.7261219	11.5753241	6.4232316	1217106.375	297331.6875	919774.6875	4071.119629	3535	3827	47.7299995	0.9899999	0.92	6.1999998	66.5299988	1.39	5.6099997	33.0999985	38.7999992	41.3199997	43.1499977	44.6199989	46.9199982	48.2599983	51.1299973	53.1499977	53.4899979	53.7299995	54.2799988	56.1800003	56.5999985	57.079998	58.1499977	58.6299973	62.4699974
MAMU	407274.9	4611821	123.7941818	1160.538696	1	1	321.1506958	8.4219847	100	8.2745361	21.5492554	69.0935822	141.6834717	1672	2062.059815	16.894722	11.5802507	6.2645683	1166867.625	297619.9375	869247.625	4152.94043	1676	1908	38.4799995	0.92	0.88	5.1199999	60.6099968	1.37	1.9599999	22.6199989	28.8899994	32.8999977	34.4599991	39.7799988	40.4199982	41.1299973	41.4500008	41.8400002	42.8400002	43.7299995	44.329998	45.3799973	46.2700005	46.5399971	46.9899979	48.1800003	57.5099983
MAMU	407468.2	4610858.3	75	840.7734375	1	1	266.3322449	39.6220894	34	-0.5413513	-6.492157	35.8975983	88.8062134	1676	2047.154785	16.2889347	11.3712873	6.451262	917526.375	276591.6875	640934.6875	3303.208496	2795	2799	62.3999977	1	1	8.8499994	75.0400009	1.4	42.6800003	48.1899986	51.5999985	53.5999985	56.9300003	59.6399994	61.5299988	62.0900002	64.9199982	66.2999954	67.3399963	68.5	69.0699997	69.8699951	70.5100021	71.0999985	71.9000015	72.4599991	73.6399994
MAMU	406858.3	4612258.8	400	969.03302	1	4	245.412796	42.3086548	90	6.2772369	1.3358765	34.4950104	69.4243622	1677	2048.41626	16.8691902	11.6758003	6.4803081	1056809.625	282218.0938	774591.5	3591.982666	1917	1930	54.2700005	1	0.9899999	11.2199993	72.5599976	1.5899999	36.0599976	42.5400009	47.2599983	48	49.5099983	51.3899994	53.7399979	54.0900002	55.2999992	56.8499985	57.5900002	57.7700005	58.0900002	59.1299973	59.4499969	63.4699974	64.2699966	65.3699951	65.9300003
MAMU	407407.2	4612589.8	22.3606796	1607.746826	1	3	273.5930481	31.6208344	64	1.2435913	12.0914307	25.8526917	57.0149231	1665	2093.498779	16.9752769	11.6213198	6.2612166	1128838.125	283552.0625	845286	3509.769287	3981	4198	62.5699997	1	0.95	4.3399997	81	1.37	25.3099995	30.0999985	33.5	54.8999977	56.3999977	59.3199997	65.9399948	66.5699997	67.1299973	69.3899994	70.2299957	72.1800003	73.5499954	74.1699982	74.6899948	75.4799957	76.3300018	76.9700012	78.1199951
MAMU	407524.1	4610213.2	35	755.5957642	1	1	263.0402832	75.0070496	44	-4.8373413	-6.5682983	29.5101166	90.7838135	1680	2029.993652	16.0560436	11.2675114	6.4734583	666557.25	251538.1563	415019.0938	2866.064941	2785	3134	29.6399994	0.86	0.89	3.78	46.4500008	1.37	13.4299994	16.6399994	23.6599998	24.7600002	26.1199989	27.0299988	27.9399986	28.6700001	29.1299992	30.6700001	32.0699997	32.7399979	33.8999977	34.6899986	35.1499977	36.0599976	36.8999977	37.7999992	38.8699989
MAMU	407341.1	4611526.8	0	1060.047119	1	3	280.0054321	8.1316252	31	-1.8245239	-9.7868958	30.3848114	102.5515289	1673	2056.279785	16.696764	11.5076313	6.3172522	1213799.5	283951.1563	929848.375	3655.135986	1944	2059	48.8600006	1	0.94	5.0299997	68.159996	1.39	3.8499999	7.6599998	32.1300011	44.3400002	48.25	50.2999992	51.6800003	55.3499985	55.5299988	55.6899986	55.8099976	56.0099983	56.6699982	58.079998	58.4599991	60.2399979	61.0599976	61.6499977	62.4199982
MAMU	407707	4612218.7	82.7647247	1696.326904	1	1	265.5505981	79.4583969	56	18.6750183	3.6447449	11.3399963	52.1116333	1662	2090.283203	16.7228832	11.5030584	6.2766647	666092.25	253461.5156	412630.75	2547.197266	4229	4230	50.7399979	1	1	1.55	75.1100006	2.1499999	24.9599991	27.8499985	30.4699993	32.2599983	34.0599976	35.9099998	40.2700005	42.25	47	51.2199974	54.2700005	63.5999985	65.6699982	66.6299973	67.1399994	69.4899979	70.7799988	71.3899994	73.3399963
MAMU	408276.2	4610774.8	20	1581.684204	1	1	175.562439	8.273963	32	0.170517	-11.8972168	-55.6791382	-30.4256287	1667	2076.002441	16.272316	11.2136145	6.1543984	1124001.375	281868.25	842133.1875	3523.647461	3952	4079	38.0200005	1	0.97	2.8499999	64.3499985	1.38	16.6199989	23.4799995	26.5199986	27.9200001	29.0900002	30.8999996	32.8600006	33.4099998	35.2599983	35.829998	36.4399986	37.4799995	38.1800003	48.4399986	50.5900002	51.1199989	56.0399971	57.3400002	60.4799995
MAMU	406886.2	4611968	276.1340332	843.3563843	1	2	264.3957214	54.0457764	75	6.5461121	9.0936432	48.2050629	98.8979492	1678	2036.887573	16.8389931	11.6539259	6.4676542	1270700.375	264654.7188	1006045.625	3599.254395	725	983	11.3199997	0.9	0.74	7.1999998	72.0899963	1.39	1.9499999	2.47	2.75	2.96	3.27	3.6699998	3.99	4.2199998	4.54	4.8399997	5.0599999	5.3699999	5.6700001	6.1299996	6.5799999	7.3799996	26.7099991	37.25	53.6999969
MAMU	407638.4	4611847.7	136.4734344	1476.930908	1	2	307.5742188	40.2935333	90	6.4715271	21.3077393	50.5848083	108.5820923	1666	2078.947266	16.6213284	11.4615059	6.2987037	1335040.875	284592.6875	1050448.25	3937.682861	5009	5134	47.0499992	1	0.98	3.8299999	71.5999985	1.38	6.1999998	27.9599991	31.75	35.2900009	37.5099983	41.8199997	45.6499977	46.9199982	49.1100006	51.3199997	52.1299973	54.1999969	57.0299988	58.5099983	59.6699982	60.9199982	61.4699974	63.4399986	66.5499954
MAMU	407109.9	4612298.9	247.5883636	1196.76648	1	4	290.0648193	45.4668922	82	0.839386	8.8311768	58.3194733	100.2014008	1672	2068.945068	17.0024567	11.6542311	6.3036704	1052133.375	279809.1875	772324.1875	3261.217529	2953	3125	50.7899971	1	0.95	4.21	66.9799957	1.4	4.4000001	21.8599987	28.8400002	39.7799988	46.5299988	49.5599976	52.5399971	56.0200005	57.6599998	58.6800003	59.8400002	60.6800003	61.2199974	61.829998	62.7599983	63.2599983	63.5999985	64.0699997	64.909996
MAMU	406977.7	4611682.4	310.8456116	842.3330688	1	1	301.9794617	21.9519596	67	-3.5283203	7.7480164	77.5759277	138.6577606	1678	2031.976196	16.7947655	11.6129179	6.4302592	1058935.375	290401.375	768534.0625	3628.662109	671	883	44.8600006	0.9	0.76	2.9199998	73.7099991	1.39	2.26	2.7	3.3599999	4.0299997	46.3999977	47.8799973	48.5299988	49.8600006	55.4899979	55.6399994	55.75	55.8699989	56.0999985	58.1699982	58.5200005	58.6899986	58.8400002	59.6199989	62.0200005
MAMU	407186.1	4611201.1	132.382019	795.4401245	1	1	322.664093	20.1678963	83	7.1129456	23.0342407	89.7224579	154.3578949	1677	2034.764893	16.6260471	11.5138378	6.3990932	1103710.625	295272.625	808438	4011.622803	1588	2082	9.3099995	0.9899999	0.76	9.04	65.2399979	1.38	1.67	1.92	2.1299999	2.3399999	2.6499999	3	3.6099999	3.8499999	4.1199999	4.3199997	4.5499997	4.7599998	4.96	5.1999998	5.5	5.7399998	6.0699997	6.6299996	64.5199966
MAMU	407582.5	4610088	128.0624847	806.876709	1	2	287.1542358	44.2004662	84	13.6127014	21.7599487	53.2575226	115.3502808	1681	2029.196167	16.0388832	11.2394571	6.4337034	1324164.875	274838.4375	1049326.375	3776.958008	3407	3793	41.2599983	0.97	0.9	2.6900001	60.1699982	1.38	2.8199999	4.8399997	7.0999999	29.289999	34.1300011	38.579998	44.25	45.329998	47.2299995	49.079998	51.8400002	52.9699974	53.6499977	54.6800003	55.3400002	56.4799995	57.7299995	58.3199997	58.829998
MAMU	407399.5	4610228.4	0	631.6051025	1	1	244.255188	21.7962456	3	-25.9241333	-35.4674988	13.2523346	75.4780884	1681	2016.679565	15.9702606	11.2823181	6.5878839	904631.375	236723.0156	667908.3125	2209.87207	3394	3983	52.3199997	0.83	0.85	3.6399999	70.4799957	1.37	35.0999985	37.6599998	39.2599983	40.2999992	42	46.5599976	51.3499985	51.9300003	54.7700005	55.5200005	56.3600006	57.2700005	57.8999977	58.5	59.3099976	61.4399986	62.1699982	66.9899979	67.8300018
MAMU	407421.1	4612003.3	61.8465843	1355.036865	1	1	287.8581238	55.069458	65	-0.6632385	1.8887024	27.6008911	94.6413574	1669	2075.150147	16.7780552	11.530467	6.2798247	800356.875	272881.9688	527474.9375	3312.924072	4547	4584	60.9099998	1	0.9899999	12.5900002	72.2799988	1.37	38.4199982	50.3999977	54	57.4199982	59.3699989	60.6499977	62.079998	62.6800003	63.2099991	64.2699966	64.6999969	65.3300018	66.0299988	66.5499954	67.1800003	67.8600006	68.4700012	69.2200012	70.0899963
MAMU	408081.8	4611030.6	20.6155281	1471.954468	1	3	159.8405609	56.8834648	14	-9.8924866	-20.2064362	-72.1841278	-45.3292084	1667	2074.965332	16.4756165	11.3583241	6.2410297	1209381.75	253416.5156	955965.25	3422.568604	1879	1880	30.3400002	1	1	6.1199999	61.6299973	2.2	20.5100002	22.4099998	23.5100002	24.9200001	25.6899986	26.6700001	27.1800003	27.6999989	28.7299995	29.25	29.9399986	30.6099987	30.9899998	31.4699993	31.9099998	32.4099998	35.6899986	45.6100006	46.2399979
MAMU	407497.4	4611722.5	0	1291.607544	1	2	270.9877319	19.9092216	32	-13.9627686	-13.5197144	12.1694641	82.2294769	1669	2070.776123	16.6195259	11.4624157	6.3036218	1216689.125	261880.0781	954809.0625	2893.976318	1451	1470	33	1	0.9899999	7.6499996	56.75	5.2199998	15.0099993	27.6099987	28.1899986	29.289999	31.1700001	33.1100006	33.5099983	33.6899986	33.829998	34.0400009	34.25	34.6199989	35.3899994	36.3400002	37.079998	37.5499992	37.8499985	39.1800003	39.9500008
MAMU	407619.4	4612444.5	50.9901962	1709.129883	1	3	233.9593048	64.1737518	30	2.0561523	-12.5960999	-20.0063629	15.7070007	1662	2095.577637	16.8656731	11.5709562	6.2690196	911782.8125	255416.3438	656366.4375	3085.833252	2741	2758	56.1299973	1	0.9899999	2.6599998	76.4199982	1.39	19.6099987	24.039999	33.1899986	37.1499977	38.1899986	39.4399986	60.8999977	62.9699974	65.7299957	66.4799957	67.0999985	67.6699982	68.2900009	69.2999954	70	70.4499969	72.2900009	72.75	74.409996
MAMU	407060.3	4612521.4	116.7261734	1289.001587	1	1	291.6856689	16.7989521	88	6.7526855	20.2996826	67.759613	92.4590149	1672	2074.367432	16.9416504	11.6419678	6.338737	1094884	294578.9375	800305.125	4114.789063	3175	3333	42.8699989	0.9899999	0.95	1.9399999	69.8399963	1.41	7.3199997	11.25	12.6999998	16.1399994	30.5799999	33.8699989	37.9500008	40.829998	42.3600006	49.2299995	52.6100006	54.2399979	55.7599983	59.2599983	61.1199989	62.7099991	64.1699982	65.1199951	67.1500015
MAMU	407550.7	4611257.9	239.6351318	1124.822266	1	2	289.6858215	10.9442339	99	10.5839233	22.9151306	44.2493591	104.5673218	1672	2062.226563	16.4306908	11.3943825	6.3574252	1251146	294016.875	957129.125	4081.751221	2390	2437	46.079998	0.9899999	0.98	3.47	63.8699989	1.78	7.6199999	14.7199993	31.4599991	37.7299995	38.079998	38.3699989	45.5	47.8899994	48.8199997	49.6499977	51.3099976	54.4099998	57.5699997	58.5699997	59.7199974	60.1399994	60.8599968	61.5599976	62.4899979
MAMU	407327.1	4609874.1	63.2455521	540.0231323	1	2	290.86203	39.3255119	55	0.4404297	18.1336975	63.0235138	130.8068085	1685	1991.083374	15.7348223	11.2343903	6.725163	1323550.75	271905.375	1051645.375	3803.705811	2662	3140	45.7299995	0.85	0.85	5.5499997	65.3199997	1.37	2.6099999	32.8499985	35.6499977	38.7099991	41.1399994	41.9699974	42.8600006	45.0200005	46.9300003	48.0399971	48.6599998	50	52.2399979	54.8600006	58.3799973	58.8099976	59.5999985	60.8199997	61.4199982
MAMU	406991.7	4611067.4	344.4197998	568.7926025	1	4	300.0794983	63.2668228	92	16.3431702	34.3512878	73.3506012	139.678772	1681	2006.583618	16.2811184	11.470849	6.6569133	1198765.5	272016.7813	926748.6875	3469.705078	951	1352	21.8500004	0.69	0.7	1.4599999	43.3400002	1.38	1.6999999	2.8599999	3.6899998	4.0799999	4.9499998	5.4299998	10.3800001	21.8400002	24.5299988	26.1099987	26.8400002	29.3699989	30.5	33.25	33.8800011	37.4099998	39.0999985	40.25	40.579998
MAMU	407200.1	4611428.4	5	890	1	4	299.4088135	55.0455704	4	-2.7302551	-5.9736023	62.3806915	130.0075836	1676	2044.036377	16.7721691	11.5523701	6.3311005	1212593.375	260519.4375	952074	3397.077148	47	829	1.6899999	0.07	0.06	5.1900001	2.73	1.37	1.4	1.42	1.4299999	1.4399999	1.4499999	1.5	1.51	1.5599999	1.5999999	1.62	1.64	1.67	1.67	1.6899999	1.79	1.87	1.9	2.1199999	2.3199999
MAMU	408135.2	4610947.1	11.1803398	1492.715698	1	1	158.9468536	35.2926445	8	-0.1940308	-16.1687469	-71.7525635	-46.5206757	1667	2075.254639	16.4201946	11.3176908	6.2151856	932374.9375	271059.625	661315.3125	3504.555664	5112	5206	26.1099987	1	0.98	4.9899998	36.2399979	1.38	17.3500004	19.1800003	20.4300003	20.9599991	21.9799995	23.6299992	24.3799992	25.1800003	26.2199993	26.8799992	27.7199993	28.5900002	29.2399998	30.0299988	30.7299995	31.1199989	31.6899986	32.3499985	33.4099998
MAMU	407667.6	4609503.1	18.0277557	697.2983398	1	2	287.1679077	59.0806122	48	-11.8945618	-3.4466553	60.2417603	129.8735352	1685	2006.473023	16.011507	11.2402935	6.4612403	1320913.5	262799.9688	1058113.5	3346.059815	1453	1994	47.2799988	0.84	0.73	4.8699999	66.5199966	1.37	2.29	12.04	37.5	43.7199974	49.579998	50.75	51.7599983	52.0499992	52.3999977	52.9799995	53.6499977	54.1399994	54.5900002	54.8199997	55.1199989	55.5699997	56.6699982	60.4899979	63
MAMU	407433.9	4610425.6	7.0710678	686.4765015	1	4	283.8428955	66.1359634	72	-4.01297	-1.3328247	51.9685516	111.3988647	1680	2029.071777	16.0856514	11.3127146	6.5348239	1161164.25	236306.5	924857.75	2980.579346	3625	3841	49	1	0.94	8.4799995	63.7799988	1.42	21.4399986	39.2299995	44.3199997	46.1199989	47.0299988	47.7399979	48.3699989	49.2599983	50.4699974	51.5499992	52.8499985	53.2599983	53.5599976	53.9799995	55.9899979	56.7099991	57.8499985	58.5	61.2599983
MAMU	407332.8	4612471.3	45.2769241	1481.05542	1	4	314.1393433	27.779417	98	17.2285461	37.7983704	67.8488464	105.5031433	1667	2086.887451	16.9733696	11.6178198	6.2575459	1110988.5	291619.3438	819369.1875	3907.025879	2627	2647	54.9499969	1	0.9899999	16.4599991	67.5	1.65	42.5299988	47.1100006	48.8600006	50.329998	52.5099983	53.2399979	53.8799973	54.5099983	56.0999985	56.4499969	56.9300003	57.3600006	58.1199989	58.75	59.25	60.4099998	61.1699982	61.6299973	62.329998
MAMU	407607.3	4610863.5	132.382019	968.7233887	1	1	261.4809265	23.802824	46	1.2651978	0.9082031	27.9256592	78.2049866	1674	2056.77832	16.2883778	11.3459854	6.402246	1054664.25	286793.625	767870.625	3672.128662	1671	1846	39.8400002	0.9899999	0.91	2.5799999	67.9899979	1.41	2.72	3.5899999	5.25	15.9699993	40.5900002	40.9699974	41.8199997	43.9099998	44.579998	44.7399979	48.6899986	49.5599976	49.829998	51.5599976	53.8899994	54.6399994	55.8099976	57.4899979	60.7099991
MAMU	406834.8	4611856.2	356.545929	750.2666016	1	4	211.90802	48.0186806	0	-21.6710663	-36.8947449	-2.0488739	50.8493805	1679	2026.073486	16.760788	11.6418848	6.5220094	1009616.938	251587.3906	758029.5625	2821.280762	2102	2329	33.8099976	0.94	0.9	1.74	74.0999985	1.37	4.7199998	8.8499994	10.5100002	13.0299997	14.4399996	15.9299994	18.0900002	23.3400002	38.5999985	42.1899986	43.5299988	44.7299995	46.2000008	47.5499992	50.3400002	51.3499985	52.6499977	53.8600006	55.7899971
MAMU	407383.7	4611104.2	166.2077026	896.2700195	1	3	288.8755798	15.5738611	96	3.5668335	8.1975403	54.6363983	113.0588379	1675	2046.400635	16.4423294	11.4275837	6.410779	1224180.375	293141.6563	931038.6875	3906.148193	3390	3502	51.829998	0.98	0.97	3.1299999	72.6899948	1.37	9.0299997	18.8299999	23.6399994	26.8400002	46.9699974	54.6800003	56.5999985	58.1599998	59.2099991	60.0499992	61.1399994	62.2299995	62.9499969	63.8199997	65.1500015	66.1699982	67.0100021	68.0299988	69.2299957
MAMU	408201.9	4610652.9	0	1483.854736	1	4	157.6988068	32.9554253	1	-23.9839783	-37.3112488	-83.312439	-42.7177734	1669	2073.621826	16.2176762	11.1969919	6.1754537	925546.3125	240704.1406	684842.1875	2381.328125	3243	3511	26.0999985	0.97	0.92	3.4399998	37.6499977	1.37	2.1900001	3.3299999	4.1599998	24.4200001	25.6700001	26.6700001	27.8099995	28.0999985	28.789999	30.3799992	31.1899986	31.5599995	32.3800011	32.9300003	33.5099983	33.7199974	34.1199989	35.1899986	36.0400009
MAMU	407043.2	4610973.8	270.4163513	546.0082397	1	2	311.1842041	14.0149431	99	23.3113403	50.6482239	83.2133789	149.3104248	1681	2008.655273	16.2370319	11.447217	6.6529698	1264589.125	296899.3438	967689.75	4283.835449	731	825	25.3500004	1	0.89	1.4299999	61.9599991	1.37	1.87	2.05	2.28	2.54	2.8999999	3.23	3.55	3.9599998	5.3800001	25.25	25.4499989	33.4599991	45.3400002	45.7799988	47.7299995	48.0999985	49.2000008	60.5999985	61.1299973
MAMU	407195.6	4612177.1	102.9562988	1214.187012	1	2	298.1776123	35.1041794	88	9.4798889	12.6776428	54.413147	109.5111847	1671	2071.38501	17.0546608	11.6474161	6.2383785	1283754.375	284537.375	999217.0625	3868.610596	4252	4408	55.079998	1	0.97	4.27	74.4700012	1.38	4.6799998	26.789999	36.1499977	41.0099983	48.4099998	52.6399994	56.3600006	58.9499969	60.7700005	62.4199982	63.7799988	64.909996	65.9700012	67.1500015	68.409996	69.4499969	70.75	71.75	72.5499954
MAMU	406903.4	4611565.4	267.0674133	728.6288452	1	1	335.3669128	39.2117424	99	19.9253845	45.0169678	116.0359039	175.099823	1679	2019.237671	16.6610641	11.5931778	6.5241675	969888.4375	289354.2813	680534.125	4087.510986	1933	2068	34.9699974	0.9899999	0.94	2.5999999	60.079998	1.4	3.0899999	4.9099998	19.0699997	24.6499996	26.8999996	28.8799992	31.7699986	33.1399994	33.6800003	35.6399994	37.3800011	39.5	42.7700005	44.4099998	46.5599976	50.4699974	54.4599991	55.8899994	56.8899994
MAMU	407127	4611896.4	101.2422867	1041.981323	1	1	305.0587769	29.7675171	74	2.8968201	10.4841309	65.660614	130.9563599	1674	2054.945557	16.9605961	11.6292124	6.2968025	996667.9375	289372.9063	707295.0625	3747.042969	1741	2067	37.8400002	0.95	0.84	3.6199999	64.8818741	1.38	2.1699998	3.26	4.21	29.9799995	31.5599995	33.6100006	35.6199989	39.5400009	39.8199997	44.4300003	45.079998	45.2700005	45.579998	45.9199982	54.3099976	54.9899979	55.329998	56.2999992	56.9300003
MAMU	407538.7	4609685.8	5	641.7554321	1	4	274.5589905	78.1183853	35	-25.2842407	-18.111908	45.5805054	113.9468842	1684	2005.416138	15.9339924	11.2282772	6.5144854	825802.875	220339.6719	605463.25	2296.351318	1384	1685	35.2199974	0.84	0.82	1.6799999	63.9699974	1.37	1.64	2.4299998	10.7299995	13.1099997	14.2799997	18.3400002	20.6499996	33.5299988	37.6899986	40.5999985	44.1299973	45.3600006	46.9899979	48.0099983	53.1999969	58.5999985	59.2299995	59.9599991	62.0200005
MAMU	407355.7	4611009.5	100	822.3442383	1	3	277.3209229	47.5749779	76	5.6482544	-2.759491	44.9319458	103.214386	1676	2041.679321	16.3928032	11.4192867	6.4430466	1223412.875	275329.25	948083.5625	3665.954102	3034	3161	38.4199982	0.97	0.96	1.8299999	65.3199997	1.38	12.6899996	18.6099987	20.1899986	21.3199997	22.6599998	23.8599987	24.9200001	32.2399979	42.0400009	45.0399971	46.6100006	48.5599976	50.4199982	51.3499985	51.8499985	52.5399971	55.329998	58.5	59.5200005
MAMU	408286.3	4609196.3	39.0512466	1241.0177	1	2	179.4712982	47.9847031	13	-6.3763733	-22.117691	-55.6578674	26.0113678	1684	2027.610352	16.2067776	11.3145552	6.4172487	1284521.75	266984.1875	1017537.5	3731.180176	3199	3222	66.3499985	1	0.9899999	11.7599993	78.6899948	1.37	37.8899994	52.4699974	59.7999992	62.5200005	63.6699982	65.7600021	67.1199951	68.3799973	69.1999969	70.8799973	71.909996	72.5	73.75	74.1100006	74.5599976	75.2599945	75.6500015	76.1500015	76.8399963
MAMU	408185.9	4610793.9	25	1497.940308	1	3	154.2403564	39.5926971	10	-13.8834686	-29.1117249	-79.2637482	-49.453476	1668	2075.2854	16.2790947	11.2307234	6.1822548	1075732.25	259784.4844	815947.75	3048.278565	3907	4008	24.1000004	1	0.98	2.8199999	34.5	1.39	8.1700001	10.8599997	14.04	16.789999	19.2299995	21.5599995	23.789999	24.4599991	25.789999	27.1099987	27.6599998	28.4099998	29.1299992	29.5100002	29.8799992	30.4799995	31.1700001	31.75	32.9399986
MAMU	411599.5	4604314.2	105.4751129	3080.259766	1	3	87.6821899	92.1058121	50	-10.7877579	-15.8811798	-62.4618225	-53.3357697	1695	2008.076782	16.1786575	11.3610716	6.5395303	1028235.563	211896.3125	816339.25	2699.019531	3981	4115	47.4799995	1	0.97	3.54	63.1800003	1.4599999	17.3699989	25.2099991	31.3099995	37.3099976	41.4799995	42.6800003	45.3699989	47.4399986	52.2099991	53.3499985	54.4099998	55.1299973	55.8099976	56.7199974	57.3699989	58.2099991	59.6899986	60.8499985	61.5399971
MAMU	410893.1	4603792.7	25	2415.874512	1	3	101.7047729	39.9602051	53	-2.6473312	6.7679901	31.2398911	-15.0693207	1708	1964.667236	16.2463188	11.742816	7.2322865	1181316.875	267115.75	914201.0625	3329.793457	1975	2296	70.4599991	0.87	0.86	9.7600002	84.7599945	1.38	50.9799995	58.6999969	60.2399979	61.9499969	63.6699982	66.5199966	68.7999954	71.3799973	72.7900009	73.5400009	73.8099976	74.0199966	74.2699966	74.5400009	75.3099976	82.3499985	82.8600006	83.1399994	83.3199997
MAMU	411350.5	4605116.4	114.01754	2935.102295	1	2	290.3604431	46.1738091	81	0.6721497	18.3163452	97.6381226	89.4683533	1684	2042.718384	16.425766	11.3271961	6.2243037	1327628.25	281817.8438	1045810.375	3910.044922	1001	1285	12.2399998	0.9899999	0.78	8.75	50.6599998	1.38	1.99	3.21	4.1799998	5	5.5499997	6.75	7.23	7.5	8.4099998	10.71	12.46	13.8699999	15.0999994	15.46	15.75	16.1299992	16.8400002	17.0299988	47.1699982
MAMU	410821.9	4609087.3	35	3668.078613	1	2	114.6893234	78.3953094	15	-8.8633575	-27.9064407	-74.9576797	-138.6620178	1632	2115.745361	16.8057594	11.5023308	6.1889033	1199897.25	220460.1094	979437.125	3159.797852	1976	2113	16.0200005	1	0.94	5.5599999	47.5999985	1.4	4.4899998	7.0299997	8.7200003	10.7199993	11.8899994	13.0699997	13.7799997	14.1199999	14.7799997	15.5199995	16.3099995	16.7700005	17.2099991	17.9300003	18.6800003	19.8599987	21.789999	23.6700001	28.3799992
MAMU	411452.8	4604892.4	98.4885788	2983.362305	1	3	245.7713776	92.7328262	88	22.1862183	31.5224457	61.7177887	62.1598053	1687	2033.26001	16.258213	11.2843781	6.3054814	777624.5	230726.4063	546898.0625	2593.489502	2677	3197	23.3999996	0.88	0.84	1.91	50.5900002	1.37	3.8199999	6.0799999	8.3000002	9.8899994	11.3299999	12.6599998	14.9399996	16.9300003	24	27.8799992	30	31.3299999	32.2199974	32.829998	33.2399979	33.7099991	34.4699974	35.6199989	46.6699982
MAMU	410964.9	4603418.4	148.6606903	2569.946533	1	3	89.4489059	83.2449341	55	9.3048172	28.9179382	24.5504303	-7.5724716	1711	1936.011963	16.2208118	11.7466593	7.2693543	1090764.375	243337.4531	847426.875	3275.63208	4532	4689	47.3799973	1	0.97	4.8499999	65.2600021	1.37	14.2199993	18.1399994	37.8099976	42.4899979	43.9099998	45.6599998	46.9300003	47.7799988	50.8999977	52.0099983	52.8899994	53.8999977	54.5499992	55.0699997	55.5699997	57.9899979	59.6299973	60.9899979	62.2099991
MAMU	412077.9	4604942.6	93.0053787	3607.745117	1	4	237.5289612	43.5697327	39	8.8833008	0.8117371	4.9279022	66.1822662	1676	2039.595093	16.8149204	11.4588003	6.0976686	1045730.813	266931.2813	778799.5625	3161.231445	1055	1405	19.1999989	0.84	0.75	6.0699997	49.9199982	1.37	2.4099998	9.6999998	13.6999998	15.3800001	15.7699995	16.6999989	17.2399998	17.4300003	17.6499996	17.8699989	18.1700001	18.9099998	19.7299995	20.2700005	20.8099995	21.25	22.0299988	22.8199997	46.3999977
MAMU	411203.7	4604822.2	71.5891037	2724.967773	1	2	190.407074	24.1683636	98	12.7545319	10.5149078	29.6753845	9.3110657	1692	2030.605591	16.2139206	11.3099499	6.4024868	1274632.5	286429.375	988203.125	3924.126465	2586	2800	27.9699993	1	0.92	1.36	54.2099991	1.38	8.46	10.3999996	11.5099993	13.0299997	13.8599997	15.1199999	16.1000004	17.2600002	18.0200005	18.5100002	20.1199989	24.2199993	45.2999992	46.4599991	46.7700005	47.4699974	50.4899979	50.9699974	51.75
MAMU	410078	4608873.4	51.4781494	2951.512207	1	4	28.8000298	1.9323685	5	-5.6843414	-21.8076096	-89.9853058	-163.7888641	1664	2061.961426	16.1681709	11.3006439	6.4233017	1143046.25	268358.3438	874687.875	3399.775147	3307	4130	18.0100002	0.97	0.8	2.6399999	29.039999	1.38	2.3199999	5.7599998	9.5100002	12.6300001	13.6399994	14.2199993	16.3899994	17.9799995	18.8999996	19.4099998	20.7299995	21.5	22.0499992	22.5699997	23.4899998	24.5699997	25.3099995	26.1199989	27.6499996
MAMU	411511.2	4604496.4	114.2365952	2998.270264	1	2	194.5579071	25.0233765	98	18.6133728	53.4678497	33.8809204	40.2816162	1693	2015.780396	16.1691475	11.3345013	6.4949131	1281268.25	281716.5938	999551.625	3892.417236	3892	4177	26.5699997	0.9899999	0.93	1.9499999	40.75	1.37	3.3499999	7.5499997	9.6399994	11.9099998	13.9399996	16.7299995	23.6999989	29.7699986	30.0299988	30.6799984	33.6399994	34.0699997	35.5200005	36.0400009	36.9899979	37.6399994	38.1299973	38.75	39.3999977
MAMU	411938.1	4604646.8	11.1803398	3432.273193	1	4	101.0389557	91.4740143	8	-31.8212891	-44.3968201	-105.4657593	-55.5765839	1685	2026.101807	16.3850784	11.3161564	6.2415338	617705.5625	184171.7656	433533.8125	2195.936523	2812	2893	38.5200005	0.98	0.97	5.2399998	62.4399986	1.41	25.0299988	29.5299988	31.0199986	33.0499992	35	36.0900002	37.0299988	38.4599991	39.3799973	39.9699974	40.8899994	41.5200005	42.0400009	43.079998	43.8699989	44.579998	45.1199989	45.7000008	46.4599991
MAMU	411231.7	4605338.7	114.2365952	2882.416504	1	4	334.1625671	39.9963646	97	28.3496094	60.2181396	128.1135712	119.0557098	1682	2050.144775	16.6573353	11.4186535	6.1757793	1238531.125	286418.0313	952113.125	3605.691895	5225	5484	41.2000008	1	0.95	2.75	60.8899994	1.37	5.4699998	8.8000002	17.2199993	25.3999996	33.2399979	37.5	40.4599991	43.0200005	45.3499985	46.9199982	48.1399994	50.3699989	52.8199997	53.7999992	55.1399994	55.8899994	57.1599998	57.7899971	59.0299988
MAMU	411475.6	4603313.1	7.0710678	3093.400147	1	4	78.5411301	57.4210281	6	-13.5027695	-16.3963852	-11.0145035	-15.1016159	1708	1936.705078	16.29949	11.5792837	6.8536978	965755.9375	252791.9375	712964	2908.368164	4474	4677	56.4899979	0.9899999	0.96	3.0999999	83.25	1.37	5.46	12.4899998	18.4400005	26.3599987	53.8099976	58.4799995	61.579998	62.9899979	63.8699989	67.8099976	68.9199982	69.6199951	70.8099976	71.7600021	72.4300003	73.7299957	74.1100006	74.8099976	75.2299957
MAMU	411628.1	4605088	72.1110229	3194.526611	1	3	243.7631226	64.3942566	54	12.9964905	-0.3918762	28.022934	50.8433533	1680	2040.827026	16.437851	11.3247395	6.2053862	1115650	253336.8906	862313.0625	3151.52832	3556	3607	28.8400002	1	0.9899999	7.8799996	38.9099998	1.5	17.7299995	21.8199997	24.2999992	25.1299992	25.9399986	27.1399994	27.8499985	28.4599991	29.3499985	29.9899998	30.75	31.2600002	31.7399998	32.4099998	33.1399994	33.8800011	34.5900002	35.579998	36.4899979
MAMU	411100.8	4604335.9	30	2585.043457	1	4	41.5623398	55.5906715	8	-6.5611801	-23.2882233	-77.4341812	-106.9345169	1700	2004.693848	16.2273922	11.5378866	6.8418765	1174104.5	252630.5156	921474	3439.424316	4779	5236	31.8299999	0.95	0.91	2.98	57.4799995	1.37	3.49	5.0999999	9.6199999	20.9499989	29.6299992	31.1299992	32.329998	33.1300011	35.3800011	36.8400002	37.7799988	38.5299988	39.2999992	39.8099976	40.3999977	42.3899994	43.7299995	44.5399971	46.0999985
MAMU	410917.9	4604837.3	172.1917572	2447.529297	1	4	132.240921	37.5147629	51	3.1243286	7.2062149	-26.2236176	-47.1674194	1696	2029.504028	16.2555943	11.3778944	6.4977984	1190949.5	273990.8438	916958.625	3758.189941	1754	1789	33.4500008	1	0.98	1.5899999	64.4000015	1.38	4.5699997	6.1599998	7.8599997	8.6099997	9.8499994	19.6599998	26.5499992	29.3099995	32.3899994	43.2599983	44.2000008	44.9899979	47.8600006	49.4099998	49.9199982	50.2099991	51.8099976	52.4699974	54.3400002
MAMU	411055.1	4605004.4	72.1110229	2620.615479	1	4	199.9605255	32.114212	90	9.7319336	10.7914581	29.1747437	7.7985077	1691	2036.955078	16.3344784	11.3478661	6.3584752	1239728	284212.375	955515.5625	3829.506836	7334	7448	43.8699989	1	0.9899999	3.04	67.0199966	1.4299999	4.75	9.2200003	20.7099991	29.3400002	34.5699997	40	44.7099991	46.5900002	48.6800003	50.7099991	51.0900002	53.3999977	54.9199982	56.1399994	56.7700005	57.6499977	59.0699997	60.0299988	62.9399986
MAMU	410689.2	4608975.4	71.5891037	3494.04126	1	2	73.4813995	81.2297287	17	-8.3503571	-36.8762665	-94.0539246	-166.4877014	1639	2100.683838	16.6097679	11.4543171	6.2888651	1242695.75	218212.0625	1024483.688	3435.643311	1971	2161	8.4200001	1	0.91	6.7799997	39.3499985	1.38	2.5799999	3.1999998	3.77	4.46	4.8299999	5.2199998	5.75	6.7199998	7.6599998	8.29	9.25	10.1799994	10.79	11.4200001	11.8099995	12.3400002	12.9799995	13.5799999	14.3199997
MAMU	411654.8	4604793.8	58.3095207	3165.035645	1	1	142.3026886	94.3278275	33	-8.8872986	-28.764801	-54.6026154	-29.1432953	1686	2028.968994	16.204834	11.251298	6.2915182	499271.0938	192388.7031	306882.375	1727.072144	1526	2253	11.2699995	0.66	0.68	2.96	26.2999992	1.4299999	2.1499999	2.97	5.4499998	7.1999998	8.1799994	8.8800001	9.1899996	9.4699993	9.9299994	10.8800001	11.3199997	11.8000002	12.5299997	13.0099993	13.5999994	14.5599995	18.8400002	19.539999	23.1499996
MAMU	410597.7	4603710.9	33.5410194	2141.10376	1	2	86.5413208	83.2477417	53	-4.7796478	-3.377182	24.3759155	-27.2266769	1712	1953.885376	16.2360554	11.7452917	7.248404	1164525.125	230757.4375	933767.6875	3118.685547	4323	4378	33.3499985	1	0.9899999	2.98	49.8899994	1.5999999	6.02	8.3999996	21.4599991	22.1299992	26.3199997	28.8099995	32.25	35.0400009	37.079998	37.9099998	38.3600006	39.079998	40.5099983	41.9300003	43.2799988	44.0400009	44.9300003	45.7099991	46.8799973
MAMU	411288.9	4604041.8	25	2783.275879	1	1	23.9614849	2.123991	3	-10.2782879	-23.1444645	-88.7112427	-103.5990677	1701	1988.20398	16.2294197	11.5692034	6.9029346	1137377.375	273002.5313	864374.875	3430.518066	145	1280	2.4199998	0.13	0.11	4.6900001	4.0099998	1.4	1.6899999	1.8099999	1.9	2.0999999	2.1499999	2.23	2.27	2.3099999	2.3499999	2.3999999	2.4400001	2.48	2.54	2.5999999	2.6399999	2.71	2.78	2.9399998	3.1599998
MAMU	410976.3	4604483	15.811388	2463.173828	1	4	38.8202477	62.1245155	4	-18.8588715	-35.3194923	-88.8953705	-119.0122986	1700	2011.200073	16.2305279	11.5030308	6.770071	1181477.75	239008.5938	942469.125	3056.913086	657	684	13.7199993	1	0.96	6.5	53.2899971	1.48	3.26	5.4400001	6.6499996	7.4699998	8.21	8.7299995	9.0599995	9.4299994	9.6999998	9.8499994	9.9699993	10.21	10.7600002	11.2799997	15.9299994	23.2999992	23.8599987	24.75	45.9699974
MAMU	411388	4604713.6	39.0512466	2891.872315	1	4	188.2266235	72.7426376	53	-3.0175171	7.2852631	21.9679871	16.7605133	1692	2025.796875	16.156683	11.285428	6.4094934	917683.625	251857.1875	665826.4375	3156.215576	3410	3496	47.4199982	1	0.98	2.54	73.9700012	1.4	6.6900001	12.6499996	19.7700005	23.5900002	34.7700005	39.5299988	49.75	51.0399971	53.579998	55.5299988	56.3600006	57.2999992	58.2999992	60.5399971	61.8400002	63.1899986	65.6299973	69.3899994	70.0800018
MAMU	411631.9	4603540.4	20	3188.863525	1	4	101.17733	21.1697998	38	-1.3410339	0.3364563	-6.7578964	-3.9542923	1705	1957.474487	16.2930126	11.4816236	6.6649466	1125664.75	277155	848509.75	3558.154541	3146	3715	21.7999992	0.9899999	0.85	4.8199997	29.5100002	1.37	8.9399996	12.9099998	15.7299995	18.25	19.7700005	20.8400002	21.6999989	22.3799992	22.789999	23.5299988	24.2799988	24.6499996	25.1299992	25.5100002	25.7799988	26.3199997	26.8099995	27.2600002	27.8899994
MAMU	411499.8	4605285.2	95.131485	3120.833252	1	4	355.9542847	12.1253986	100	30.7924805	65.5643616	134.4649506	145.6937256	1678	2048.955322	16.6461887	11.4057875	6.1601443	1213387	297855.5313	915531.5	4100.262695	3215	3598	27.25	0.93	0.89	2.4400001	51.7399979	1.37	2.21	3.3599999	6.8099999	14.9099998	23.1099987	24.6800003	25.539999	26.0999985	27.5100002	29.2299995	31.4399986	33.8400002	34.8899994	35.829998	37.1399994	37.579998	40.6899986	41.8799973	43.0400009
MAMU	410930.6	4603390	171.1724243	2550.436279	1	3	90.8643951	56.9812202	56	5.5305634	31.9524727	27.9002724	-4.8986359	1711	1933.199829	16.2148819	11.7549343	7.2922354	1162109.5	258960.1875	903149.375	3344.023193	5346	5892	50.7199974	0.93	0.91	3.7099998	72.8899994	1.39	15.3699999	22.4200001	31.8999996	37.7599983	42.4799995	48	51.2899971	53.1100006	54.9099998	56.3099976	57.7799988	58.8799973	60.3799973	61.1099968	62.4399986	64.0699997	65.4899979	67.1699982	68.6299973
MAMU	411032.2	4603751	5	2560.517578	1	1	61.6075935	18.1088829	9	-7.7029839	-9.8868904	-16.3088036	-52.361042	1707	1963.784058	16.2445793	11.7110167	7.1711268	1036017.125	271691.4688	764325.625	3462.736572	4538	4720	71.6199951	0.98	0.96	5.4200001	94.6299973	1.38	28.5699997	45.9099998	52.8600006	60.6899986	64.1299973	67.8099976	70.2099991	71.9399948	74.4199982	77.8099976	80.4700012	81.6899948	83.8300018	84.1199951	84.3499985	84.8699951	87.4000015	88.8399963	89.8799973
MAMU	411195.2	4609002.1	80.6225739	3926.22583	1	2	159.1446381	97.3235703	42	7.9204559	-0.0145569	-87.4565277	-120.800766	1618	2157.680176	17.3740978	11.7381172	6.093204	1232311.375	214849.0313	1017462.375	3351.584473	3374	3579	17.3899994	1	0.94	3.7099998	31.6799984	1.4	8.5999994	13.1099997	14.0699997	14.5499992	14.8499994	15.1300001	15.4499998	15.8199997	16.1800003	16.4300003	16.6700001	16.8799992	17.2099991	17.6700001	18.1700001	21.7399998	25.6099987	26.5100002	27.0599995
MAMU	411703.4	4604399.4	55.2268066	3185.251221	1	2	85.0583267	63.6602554	20	-10.1590652	-31.987587	-80.1535721	-59.7916336	1692	2013.088257	16.2055454	11.3274345	6.4449873	1223856.125	231548.1719	992307.9375	3000.960205	2060	2631	29.2099991	0.84	0.78	2.46	50.5299988	1.38	4.1199999	4.8199997	8.4399996	21.2299995	24.289999	25.4699993	26.4200001	27.9300003	29.3899994	31.9099998	33.0200005	33.7399979	35.9199982	37.9899979	39.1100006	42.5599976	43.4399986	44.3199997	45.3499985
MAMU	412160.8	4604910.8	87.4642792	3687.010986	1	4	297.3524475	91.2542877	95	26.1957397	39.2659912	65.2691193	128.8130493	1675	2040.200073	16.9400425	11.506134	6.067874	808609.5625	247566.4063	561043.125	3134.95166	2429	2456	32.5299988	1	0.9899999	5.1399999	42.7299995	1.39	11.3599997	22.75	24.6899986	26.6499996	28.25	29.6399994	31.0799999	32.5599976	34.6300011	35.3899994	36.1699982	36.9699974	37.6199989	38.3899994	38.8499985	39.3899994	39.8699989	40.4099998	41.1399994
MAMU	411063	4603466.9	75	2651.81543	1	3	58.4392166	39.8087463	32	12.2268372	3.9874039	-13.6975708	-40.3948212	1710	1941.454834	16.2346706	11.720582	7.2026248	1000716.125	263173.3438	737542.8125	3219.533936	3536	3852	63.5699997	0.98	0.92	10.8199997	74.8300018	1.41	40.3499985	53.8199997	56.5	59.6399994	62	62.7799988	64.3699951	65.2999954	65.9700012	66.2600021	66.5899963	66.8399963	67.4199982	68.1999969	69.3899994	70.0999985	70.5299988	71.1100006	71.5499954
MAMU	410539.6	4603577.2	50.9901962	2116.813721	1	2	41.9779587	47.4821548	45	-3.3025932	-19.3917198	-16.7782059	-65.8395233	1713	1943.038818	16.2154369	11.7440004	7.2678962	1273988.5	262284.75	1011703.75	3611.069824	1857	2431	31.2699986	0.83	0.76	4.3699999	50.8499985	1.42	10.0500002	21.789999	25.1499996	26.1599998	26.7199993	27.4300003	27.8499985	28.7299995	29.5699997	30.0199986	32.1800003	34.5699997	36.0999985	36.9500008	37.75	38.4699974	39.1299973	44.9199982	46.579998
MAMU	411810.1	4604991.1	85	3355.629639	1	2	195.0640411	22.6867237	53	20.4816437	1.2362213	-29.0468597	14.733963	1679	2038.275635	16.5234623	11.3549576	6.1803851	1265288.5	275725.1563	989563.375	3501.852051	3440	3648	36.8999977	1	0.94	2.3199999	63.8499985	1.37	5.9099998	7.23	8.0299997	9.3499994	27.2799988	38.579998	39.0200005	41.3699989	41.7199974	42.079998	43.8199997	45.6100006	46.6699982	48.0200005	49.3199997	50.25	51.2199974	51.6699982	55.5499992
MAMU	411362.9	4604630.1	89.0224686	2858.26001	1	4	161.7819214	57.9377861	47	-3.0153809	-2.7089233	2.6536713	-4.4711609	1693	2021.929688	16.1669674	11.3243504	6.4769979	1150027.625	266967.3125	883060.25	3422.302002	4058	4116	66.3199997	1	0.9899999	9.1199999	85.9000015	2.0899999	48.0499992	53.9099998	59.4599991	61.8499985	63.0499992	63.9799995	64.7799988	65.3600006	66.7299957	67.3699951	68.2900009	68.9700012	69.6100006	70.4199982	71.909996	74.5899963	78.0999985	81.9199982	83.3699951
MAMU	411467.1	4604108.6	63.2455521	2960.15625	1	2	44.3500023	44.1924553	15	-9.3554344	-18.7456779	-83.9400787	-85.5429077	1699	1994.52478	16.21311	11.4654551	6.7130361	1260907.125	258592.3281	1002314.813	3420.103516	1713	1760	14.9899998	1	0.97	1.6899999	29.6899986	1.37	2.8799999	4.9400001	6.0499997	7.1099997	7.54	8.5799999	11.25	13.2199993	14.2399998	16.2399998	16.8899994	18.039999	20.2799988	20.8999996	21.9499989	22.539999	23.5499992	24.4899998	24.9099998
MAMU	410308.3	4604349.3	62.6498222	1790.006958	1	4	113.9745865	66.5960617	61	2.2533798	-2.6595993	10.5420456	-18.3939438	1710	1987.937378	16.2914543	11.6921959	7.0872102	984574.375	248214.4375	736359.9375	3227.841309	2958	3069	44.9699974	1	0.96	7.9099998	65.2600021	1.63	24.2699986	34.3999977	39.6599998	40.2900009	41.5699997	42.2000008	43.8400002	44.6899986	45.1899986	45.8400002	46.7599983	47.3999977	48.1100006	49.4399986	50.5900002	51.5	53.7299995	57.1100006	59.5599976
MAMU	410847	4603853.5	35.3553391	2362.46167	1	3	115.1765747	28.0419617	73	0.9720917	13.132988	43.6121521	-4.5694275	1708	1968.439941	16.2512341	11.737751	7.2167683	1116600.5	276983.6563	839616.8125	3578.699707	5005	5070	74.6899948	1	0.9899999	7.3299999	86.4000015	3.1899998	35.4099998	54.4300003	62.6399994	69.5800018	73.6699982	76.4499969	77.3600006	78.8699951	79.6999969	80.5199966	81.3600006	81.8799973	82.4799957	82.8199997	83.1299973	83.659996	84.1500015	84.5999985	85.0499954
MAMU	411314.6	4605177.1	174.9285583	2912.803711	1	4	298.1147461	40.3890533	65	-3.9806213	18.7338257	103.0500793	93.008606	1684	2045.256836	16.4648972	11.3344021	6.1998787	1146164	277323.5938	868840.4375	3483.803955	1183	1549	15.0999994	0.97	0.76	3.4499998	55.9799995	1.37	1.76	2.1900001	2.8	3.21	3.5799999	4.1500001	4.6100001	5.1900001	5.5299997	6.0599999	7.4899998	9.9799995	11.1700001	13.46	29.5499992	31.6999989	32.2299995	35.6399994	54.9899979
MAMU	411584	4604695.8	174.4276428	3083.800537	1	3	211.6260834	97.5965805	80	12.1615143	46.396759	28.0869293	45.085434	1689	2024.693848	16.1452446	11.2528	6.3545866	712302.125	223674.0938	488628.0313	2308.427979	2130	2510	33.2399979	0.94	0.85	3.0699999	62.4399986	1.37	4.4699998	14.1700001	23.1700001	25.1800003	25.9899998	28.8099995	30.0499992	30.7799988	32.0299988	32.7199974	33.2299995	33.8600006	35.5599976	37.3699989	39.4300003	48.829998	49.8199997	51.7299995	54.4300003
MAMU	410781	4603612.8	54.083271	2344.109619	1	4	129.5781097	82.0844116	92	25.5167542	39.5547943	69.1550674	20.5943069	1711	1948.993164	16.2270832	11.7484035	7.2646561	773581.375	245782.7344	527798.625	2759.566895	2261	2362	40.7099991	0.9899999	0.96	7.9899998	50.25	1.38	31.2999992	33.1399994	36.329998	37.7599983	38.1399994	38.4300003	39.4500008	39.9399986	40.3799973	40.9300003	41.3600006	41.8699989	43.6699982	44.2900009	44.9899979	45.6800003	46.3199997	47.0999985	47.9500008
MAMU	411187.5	4604294.7	77.7817459	2670.674072	1	2	46.8839188	61.4266014	9	-5.6766319	-19.0901184	-73.388092	-97.8514328	1700	2003.398682	16.2218513	11.5337448	6.8391175	1258474.125	245523.2188	1012950.875	3320.685303	1819	1939	25.8199997	0.9899999	0.94	3.3799999	47.1599998	1.37	7.6399999	13.1399994	14.96	15.6300001	23.039999	24.2199993	24.8299999	25.9300003	26.6399994	28.4099998	28.8699989	29.3499985	29.7299995	29.9899998	31.2199993	31.9899998	34.0499992	34.9799995	37.75
MAMU	416330.7	4603181.6	14.1421356	7234.060059	1	1	239.7803345	32.6135941	6	-17.0082092	-41.504303	-159.0568848	-136.459137	1693	2336.852051	17.5332603	11.5540466	5.5652184	958938.125	251782.0313	707156.0625	2822.900879	5358	5634	45.0200005	0.98	0.95	1.5	76.9399948	1.38	8.5599995	13.9799995	16.8899994	18.5200005	23.9099998	26.289999	30.2299995	33.079998	40.1599998	45.0399971	60.8499985	61.2899971	64.5	67.0699997	67.3399963	67.7099991	70.1999969	72.4300003	73.1800003
MAMU	410375.7	4604054	107.9351654	1874.173096	1	4	99.7381363	68.0765305	63	2.8573608	5.6643448	19.3785477	-23.2125168	1711	1971.27124	16.2650166	11.734684	7.1976795	1091868.625	251808.9063	840059.75	3348.569092	3101	3124	39.7599983	1	0.9899999	4.9499998	59.6899986	1.42	8.6199999	24.1199989	30.8799992	34.3699989	35.3699989	38.1499977	38.6699982	39.4899979	40	41.6899986	43.0499992	44.3099976	45.1399994	45.7000008	46.8499985	48.8199997	50.4599991	52.7899971	54.7999992
MAMU	412205.3	4605137	5	3771.538086	1	4	287.0567627	83.4337616	41	-15.7975159	-24.3483276	46.358429	108.6830902	1669	2048.07251	17.2034168	11.5984726	5.9902592	1071586	245915.4531	825670.5625	3132.37207	3938	3990	33.7399979	1	0.9899999	1.9599999	51.3499985	1.38	8.4200001	13.3999996	15.5	16.6399994	18.3699989	21.0499992	31.4399986	36.579998	37.7999992	38.3499985	40.3600006	41.9199982	43.1800003	44.4300003	45.1100006	47.4099998	48.5200005	49.3699989	50.4699974
MAMU	411016	4604886.3	147.6482239	2555.5625	1	4	164.8305817	27.9213657	75	5.1615906	10.0507202	2.7671051	-19.5062866	1694	2032.124878	16.2715244	11.354147	6.4340539	1137028.5	279443.0625	857585.4375	3723.966797	4188	4408	39.3199997	1	0.95	2.28	70.0400009	1.39	7.1299996	9.96	12.3899994	17.3699989	30.7999992	35.1699982	35.75	36.7999992	41.1199989	42.5	43	43.6199989	48.1499977	50.5099983	53.9599991	56.6800003	59.2299995	60.6800003	61.9699974
MAMU	411829.2	4603442.3	100	3400.385986	1	1	152.9450989	32.6230698	57	-3.8886414	-3.1891937	49.0211487	47.1878738	1705	1955.510498	16.3104534	11.4625702	6.6088715	943105.5625	271587.8438	671517.75	3207.482666	3982	4567	25.9200001	0.9899999	0.87	3.8	35.2399979	1.37	3.8199999	12.9399996	15.8599997	18.7099991	20.3500004	23.2799988	26.8699989	27.8199997	28.5499992	29.1799984	30.1799984	30.9899998	31.3799992	31.7199993	32.1100006	32.5599976	33.2399979	33.7199974	34.0099983
MAMU	411214.2	4604000.5	46.0977211	2710.654785	1	3	36.0695572	29.5661087	22	-3.2133179	-10.8670883	-68.5515213	-90.0248795	1703	1984.474854	16.2360096	11.6078529	6.973278	991520.6875	259032.9844	732487.6875	2975.455322	1477	1780	16.2099991	0.97	0.83	3.24	37.1599998	1.38	5.3399997	6.54	8.2299995	8.6700001	9.5599995	10.29	12.4799995	13.5799999	15.25	15.8199997	16.2199993	16.7600002	17.3500004	18.8599987	19.4099998	20.0499992	21.0299988	33.9399986	34.4799995
MAMU	411641.1	4604572.1	161.2451477	3132.387207	1	3	183.9436951	73.6085663	69	16.3757782	42.6145172	6.2136841	27.138916	1690	2019.632202	16.172184	11.2847624	6.3920617	1046338.875	244405.7031	801933.1875	3054.733643	1574	2012	17.9499989	1	0.78	2.6499999	57.3199997	1.38	2.76	4.0499997	5.1999998	6.1900001	7.0299997	7.7599998	8.2200003	8.5599995	8.7799997	9.1700001	9.3800001	10.3099995	11.71	26.0799999	29.2399998	34.5599976	43.1399994	48.4199982	52.9199982
MAMU	412029.9	4604802.8	42.7200203	3538.096191	1	2	186.1499481	74.1215897	52	-4.0596313	-10.4773254	-37.1934814	21.8288727	1680	2033.698364	16.6053352	11.382782	6.1545358	1260024.875	234714.0781	1025310.813	3069.25	3049	3170	32.2199974	1	0.96	1.77	50.4699974	1.38	6.1399999	8.5	10.1999998	12.54	13.8400002	16.4699993	34.3400002	37.5299988	38.6299973	39.3499985	40.0599976	42.2599983	43.1100006	43.5299988	44.2199974	45.7899971	46.2199974	46.7099991	49.0999985
MAMU	411328.6	4605404.4	5	2993.096191	1	1	276.7736816	83.9341278	58	-23.4993286	0.9860229	58.5134888	57.5810547	1679	2052.595459	16.7883682	11.4728413	6.1524944	552088.6875	230731.7344	321356.9688	1525.06897	3214	3918	34.0499992	0.89	0.82	1.66	63.5200005	1.37	1.74	2.3999999	2.9099998	3.25	4.02	6.5	33.7799988	36.5200005	38.6599998	40.6399994	44.2900009	46.8199997	48.5499992	49.8199997	51.25	53.3199997	55.7099991	58.0099983	59.7599983
MAMU	411435.3	4605153.7	69.6419449	3026.289063	1	3	308.1856689	40.7843704	78	4.3232117	30.441803	105.0593414	105.840271	1682	2043.925171	16.4633293	11.334753	6.2012472	1190217.375	277727.9688	912489.375	3895.385498	3611	4118	13.3199997	0.9899999	0.88	1.5999999	25.7699986	1.37	2.4299998	3.1999998	4.3199997	4.7399998	5.2399998	6.5299997	9.1799994	12.21	14.4899998	14.9200001	15.6300001	17.1900005	18.0499992	18.6499996	19.0900002	20.2600002	21.1099987	22.289999	23.3699989
MAMU	411069.4	4604522	30.4138126	2555.332764	1	2	74.8358994	23.4898949	35	0.4677811	-9.5993576	-59.4679184	-86.1368942	1699	2014.340454	16.2146282	11.4572563	6.6948347	1253814	273629.7188	980184.3125	3643.711182	841	1165	8.8000002	0.87	0.72	13.8499994	72.3128586	1.38	1.66	1.9	2.0599999	2.26	2.55	2.8699999	3.1299999	3.3999999	3.78	4.0599999	4.3899999	4.7999997	5.9299998	7.1999998	7.6799998	9.2600002	11.1700001	32.8400002	36.5499992
MAMU	410876.3	4604642.3	65	2377.146484	1	2	75.5262604	32.5052567	19	-2.7283173	-16.0623016	-65.8986359	-90.8973846	1700	2019.055176	16.2365971	11.4531584	6.6659293	1279368.375	270808.8438	1008559.563	3630.510986	3388	3499	29.0499992	0.98	0.97	4.0299997	38.9699974	1.4299999	17.7999992	20.1700001	23.6199989	24.9899998	25.7600002	26.9200001	28.2600002	29.0100002	29.2399998	29.6099987	30.6899986	31.3499985	32.8199997	33.25	33.5499992	34.0400009	34.5400009	35.25	36.079998
MAMU	410998.9	4603335.4	126.4911041	2627.869873	1	2	37.6506691	73.3028488	100	-17.6464882	-11.1348648	-27.3593941	-55.1884346	1711	1930.666748	16.2207985	11.7428226	7.2620082	1198308.5	234410.7188	963897.75	3024.940918	1538	2119	16.789999	0.9	0.73	2.1499999	51.5200005	1.37	1.6999999	2.73	3.55	4.1500001	4.5	4.9200001	5.4200001	6.3899999	8.4299994	10.9499998	12.4399996	17.6199989	23.5299988	29.6099987	30.4899998	31.2999992	32.5999985	35.5599976	45.6599998
MAMU	410754.9	4603756.5	100	2283.949463	1	2	143.00383	58.0799332	99	25.5167313	39.1808243	78.4744797	27.232811	1710	1959.665161	16.2429371	11.7449837	7.2404008	1273513	267983.875	1005529.125	3838.147217	2000	2012	29.5799999	1	0.9899999	6.3199997	48.9899979	1.38	16.4499989	22.1199989	24.2699986	25.5699997	26.4799995	27.2699986	28.1299992	28.8599987	29.1899986	30.2999992	31.2600002	32.1699982	32.7000008	33.3699989	33.9300003	35	35.579998	36.5400009	37.7700005
MAMU	411171.7	4605080.2	117.0469971	2752.208252	1	4	241.8585968	41.7840996	70	1.9580231	4.8565369	62.8778839	43.3384399	1688	2040.876221	16.3862286	11.3349152	6.2803378	1191962.625	281200.3125	910762.25	3594.572266	5300	5530	41.8099976	0.9899999	0.96	1.87	73.1199951	1.38	10.4899998	13.6399994	15.6899996	17.4499989	27.2299995	31.2099991	32.9399986	40.1699982	49.2099991	50.6699982	52.9300003	53.5399971	55.1699982	56.0200005	56.579998	57.2700005	58.0999985	59.3199997	62.2399979
MAMU	410622.8	4609051.1	140	3487.240967	1	2	136.9015045	40.0648232	57	18.5818863	17.9477692	-24.74823	-99.6375275	1641	2096.21582	16.4546585	11.3790188	6.2933784	1283965.125	264318.4688	1019646.625	3780.328857	5217	5292	17.0100002	1	0.9899999	2.0799999	30.7399998	1.38	5.9299998	7.6199999	8.8299999	10.5199995	11.4799995	13.0299997	14.8800001	15.5	16.6700001	17.3799992	17.7799988	18.7299995	20.25	22.0100002	22.8899994	23.1499996	24.9599991	25.7299995	26.8400002
MAMU	411766.3	4604859.6	54.083271	3288.236572	1	2	137.8072357	115.6409454	29	6.7555084	-27.3134155	-73.6559906	-34.8775635	1683	2032.626221	16.3641415	11.3017206	6.2331128	1094300.5	197815.7656	896484.75	2876.170166	4885	5076	30.4399986	0.98	0.96	2.6499999	54.9199982	1.4	5.5899997	9.6399994	15.7999992	20.8400002	24.0199986	25.9399986	27.7799988	29.4499989	30.5499992	31.3599987	32.0699997	33.079998	35.5699997	38.5200005	40.2700005	41.3999977	42.8899994	46.4500008	48.7399979
MAMU	410709.2	4603505.9	78.1024933	2299.760742	1	4	62.837368	49.0848961	30	-12.5045586	-10.3919868	5.8203697	-41.5984612	1712	1940.055054	16.2119617	11.7481565	7.2804284	1087794.125	260431.8594	827362.3125	3230.459473	4483	5025	30.789999	0.98	0.89	2.8299999	52.079998	1.37	11.2299995	14.7399998	19.8999996	22.0100002	23.8599987	25.5299988	28.0299988	29.0199986	30.3299999	31.5299988	32.9799995	34.5299988	37.3499985	38.8899994	39.6800003	40.4300003	41.3499985	43.0999985	45.2700005
MAMU	411380	4604197.8	42.7200203	2869.189697	1	2	75.2114334	57.1711121	61	5.7676544	8.5392914	-52.4536972	-60.8798752	1699	1999.347046	16.2102623	11.4834728	6.7512994	1225374.5	258711.3594	966663.1875	3542.980469	2416	2759	53.0999985	0.88	0.88	6.4200001	72.8899994	1.37	3.6999998	42.079998	45.9799995	48.4199982	51.0999985	52.7999992	53.6699982	54.5099983	55.6699982	57.2799988	58.4199982	59.1399994	59.8899994	60.4899979	61.7700005	62.1099968	64.4899979	71.1199951	72.0899963
MAMU	410234	4604308.1	35.3553391	1715.590332	1	4	73.3461533	53.8868675	23	-13.6005478	-30.5450211	-27.6338959	-54.5569763	1711	1983.02124	16.2836361	11.7182341	7.1471477	1128941.25	247392.1563	881549.0625	3141.585693	3952	4215	44.8799973	0.9899999	0.94	3.0799999	70.3799973	1.37	2.8899999	4.4400001	23.5599995	30.2399998	38.0499992	43.4199982	45.2399979	47.7000008	48.5299988	51.8600006	53.079998	56.0699997	57.2199974	58.1399994	59.329998	60.8199997	61.3099976	62.4899979	65.1100006
MAMU	411941.6	4605030.1	20.6155281	3490.880859	1	2	190.6005096	43.8103218	7	-9.657959	-28.9135742	-42.7327118	11.2406311	1676	2040.715698	16.6771393	11.4071827	6.1313338	1227607	255895.5156	971711.4375	3147.102051	2005	2103	23.6499996	1	0.95	1.25	49.5399971	1.38	3.5699999	4.2399998	5.9499998	7.5499997	8.9200001	9.9899998	10.6999998	11.7799997	12.4499998	13.1300001	27.4799995	35.3600006	38.9799995	41.7700005	42.6299973	43.25	43.6399994	44.4399986	45.9599991
MAMU	411240.3	4604789.4	22.3606796	2758.718018	1	3	171.5210724	72.4490356	71	-1.2796783	-7.8682556	11.3352661	-6.9005127	1692	2029.426392	16.1848545	11.2969484	6.4053898	1102811.75	234836.2813	867975.4375	2965.795654	4394	4419	52.5599976	1	0.9899999	7.5299997	70.9499969	1.38	29.6299992	35.9799995	42.7399979	47.2299995	49.8400002	51.0599976	52.6499977	54.5099983	55.1299973	55.8499985	56.8699989	57.5099983	58.0299988	59.1599998	60.1699982	60.5399971	61.0299988	61.6999969	65.0299988
MAMU	411590.9	4605346.5	30.4138126	3228.842773	1	1	328.3539429	74.8385696	84	14.2163696	43.8959351	93.2798615	116.7583313	1675	2051.248779	16.7773972	11.4638958	6.1449518	671876.125	258934.2969	412941.8438	2374.213867	1992	2350	28.8999996	1	0.85	1.28	70.6500015	1.5	3.74	4.3600001	5.04	5.73	6.0799999	6.7799997	7.4400001	8.0100002	8.9899998	9.7199993	42.3499985	45.3600006	48.6800003	50.1399994	54.7399979	56.75	58.3799973	62.0599976	66.2600021
MAMU	411143.7	4603902.5	66.7083206	2649.311279	1	3	53.6376495	32.4694939	48	0.8901367	1.4584694	-40.2801666	-67.5410156	1704	1976.70044	16.2439632	11.6560402	7.0614491	1063637.625	265208.9688	798428.625	3269.998047	3641	4497	54.2999992	0.81	0.81	4.2199998	73.0999985	1.4	8.6799994	11.8299999	37.3800011	52.4499969	53.1599998	53.8199997	54.3499985	58.8499985	60.8999977	61.7399979	63.8899994	64.9700012	65.2299957	65.7699966	66.0999985	66.3300018	66.8300018	70.1199951	71.4700012
MAMU	410422	4604012.8	105	1922.095215	1	4	92.3277588	64.7615509	57	-12.0083771	-7.2867355	15.0790787	-30.2232513	1711	1970.008301	16.2634602	11.7352095	7.2000642	1106020.125	244014.3438	862005.8125	3034.158936	442	1121	34.5900002	0.4	0.39	2.9399998	54.5399971	1.37	2.1099999	2.7	3.1499999	32.2199974	33.0099983	34.4500008	34.7299995	37.3199997	37.5400009	37.6699982	37.7399979	37.8499985	37.9699974	38.2199974	41.9899979	51.9599991	52.579998	53.6199989	54.0699997
MAMU	410484.3	4608916.3	40.3112869	3294.043945	1	2	54.9852295	85.2975464	14	-17.7841797	-34.7036667	-89.6599884	-167.2232208	1649	2083.656738	16.3563805	11.3619022	6.3574438	1228874.5	212949.75	1015924.688	3401.562988	3097	3242	35.9500008	1	0.96	4.9499998	49.1599998	1.37	12.6999998	22.9300003	27.0299988	28.4099998	31.3400002	34.7000008	35.6699982	37	38.2999992	39.6499977	40.2199974	40.7199974	41.0299988	41.4399986	42.4399986	42.9300003	43.4599991	46.4500008	48.1800003
MAMU	411754.8	4603411.1	29.1547604	3333.954102	1	1	151.5048981	20.449461	78	4.0686493	9.094574	48.9940414	48.7260971	1705	1950.999146	16.3167324	11.4793692	6.6360235	1040400.563	277750.1875	762650.375	3582.002197	3933	4103	26.4799995	1	0.96	2.3899999	39.0900002	1.37	12.1599998	13.1199999	14.1099997	18.1000004	21.3500004	23.539999	26.8899994	27.539999	28.6199989	29.1700001	29.7399998	30.4200001	30.7799988	31.5499992	32.2000008	32.9099998	33.7999992	35.1499977	35.829998
MAMU	411693.9	4605055.7	30	3251.249756	1	3	185.092453	86.3943558	18	-19.8347015	-38.1415405	-34.3782196	-3.5600281	1680	2040.022461	16.4712257	11.3369045	6.1964192	996773.625	218288.4688	778485.125	2782.949219	1858	2034	12.7599993	1	0.91	12.46	47.8499985	1.38	2.8499999	5.9000001	7.3599997	7.7599998	8.3699999	9.4699993	10.1199999	10.6499996	11.21	11.9699993	12.6999998	13.3999996	14.0599995	14.96	15.6099997	16.5299988	17.5900002	19.3299999	20.3500004
MAMU	411292.4	4604423.9	127.2792206	2775.761231	1	2	93.4566956	21.6676216	33	-4.8980026	-9.9143524	-44.8815613	-59.0909424	1697	2011.299439	16.1957798	11.4386587	6.6760702	1243785.125	271902.5	971882.625	3394.343262	2068	2489	17.9799995	0.98	0.83	6.1299996	53.8799973	1.38	6.5499997	8.9899998	9.5599995	10.4399996	11.6999998	12.2699995	12.8400002	13.8499994	14.3699999	15.3299999	17.75	19.2600002	20.3799992	21.6599998	22.9300003	23.7399998	25.2099991	26.8499985	47.2099991
MAMU	411963.2	4603447.9	93.9414749	3531.278076	1	2	186.6368561	65.3243561	63	-4.9554901	8.138855	84.3955078	76.573822	1704	1960.063965	16.3062096	11.4449224	6.5779228	1216156.375	253763.9531	962392.4375	3382.618652	7406	7688	37.4699974	0.9899999	0.96	2.05	67.3300018	1.37	13.3599997	19.8299999	23.6299992	25.4899998	26.7299995	28.0299988	29.4899998	30.3899994	31	31.5900002	32.8099976	33.7799988	34.8699989	53.0099983	57.4799995	59.1399994	62.2899971	63.6399994	64.7200012
MAMU	410939.1	4603929.2	10	2442.826172	1	3	92.8486557	32.3503876	82	-0.5503387	4.4066696	12.6976166	-30.5909805	1706	1975.081909	16.2496414	11.7078981	7.1587486	1233837.625	273357.6875	960479.875	3629.40332	4067	4167	64.5400009	1	0.98	8.3299999	84.2299957	1.39	5.21	46.7000008	56.8199997	60.4399986	62.0699997	64.0100021	64.7799988	65.6199951	67.159996	68.6100006	69.3399963	70.159996	71.6899948	73.1500015	75.4599991	77.1699982	78.2399979	79.5199966	80.75
MAMU	411406.7	4604972.1	65	2954.712402	1	3	276.5220337	44.7366142	98	29.3393097	41.4867554	90.9310608	86.409668	1686	2036.662354	16.3197765	11.3026381	6.2807684	1177679.125	276915.5625	900763.5625	3913.678467	1712	2214	18.5599995	0.89	0.77	5.29	25.8599987	1.38	2.4400001	12.5	14.6599998	15.6099997	16.25	17.4099998	18.039999	18.4899998	19.1899986	19.7199993	20.3500004	20.9799995	21.3999996	21.8599987	22.2699986	23.0100002	23.4399986	24.4599991	24.6800003
MAMU	411518.5	4604761.5	135.0925598	3027.214111	1	3	243.8708038	51.5753975	99	33.742157	60.5343628	61.7098236	71.2349091	1689	2027.724731	16.1512814	11.2485714	6.340322	969330.3125	263242.2813	706088	3525.259033	6782	6874	47.1599998	1	0.9899999	2.73	68.1899948	1.39	10.3199997	13.46	28.0199986	31.5599995	35.7399979	41.1800003	44.9199982	46.0699997	49.0099983	52.7199974	57.1199989	58.1999969	59.1899986	60.0599976	61.1299973	62.7799988	63.7700005	64.8300018	65.8699951
MAMU	410908.7	4603678.6	91.9238815	2451.530029	1	3	98.8685303	58.0492172	77	-1.4220505	10.6414413	31.7991867	-12.2994003	1709	1955.813843	16.2362766	11.7479048	7.2537456	867924.125	254181.5938	613742.5625	3131.833984	3550	3843	41.1499977	0.96	0.92	2.3099999	70.2099991	5.0599999	18.8500004	26.1700001	27.9799995	29.6799984	32.6300011	33.5400009	34.9099998	35.9599991	37.2199974	38.1100006	39.0900002	40.0499992	41.2399979	52.1199989	54.5999985	56.4499969	60.1399994	60.5	65.0100021
MAMU	416260.2	4603247.4	18.0277557	7198.669922	1	2	230.0396729	95.7607193	7	-10.6939392	-36.6031494	-155.7774048	-144.5204468	1695	2333.213867	17.5990601	11.5916986	5.5744944	1148846.875	198490.2188	950356.6875	2821.46582	2193	2270	12.96	1	0.97	3.47	48.1499977	1.5799999	4.6799998	5.6599998	6.3199997	6.9400001	7.4199996	7.8599997	8.3199997	8.7200003	9.25	9.8599997	10.5999994	11.8499994	12.6899996	13.54	14.7799997	23.3799992	25.2699986	26.6499996	27.7799988
MAMU	412143.6	4605202.7	5	3722.183594	1	2	269.875061	86.6138763	17	-28.6502075	-47.2436218	25.0330353	86.5059052	1668	2049.321045	17.1467285	11.5767422	6.0029883	1189242.75	224978.125	964264.5625	2858.189453	2544	2774	26.4799995	1	0.92	1.1899999	50.6299973	1.38	2.3099999	2.96	3.8299999	4.6799998	5.5699997	6.5	11.6999998	13.6899996	16.0200005	20.1000004	38.6299973	41.2000008	45.329998	46.2799988	47.579998	48.6599998	48.9199982	49.1599998	49.4399986
MAMU	411107	4604678	0	2609.693359	1	2	113.0017014	51.2560806	50	-8.6483841	-9.4266281	-35.7004776	-58.0989609	1696	2023.10669	16.1941547	11.3698025	6.5416336	1285496.375	259477.1719	1026019.25	3459.123779	4056	4158	55.5099983	0.9899999	0.98	10.0500002	70.9300003	1.62	26.0799999	43.0999985	47.4099998	50.9199982	54.7999992	55.7399979	56.579998	57.329998	58.0699997	58.579998	59.4099998	60.6099968	61.4599991	62.1599998	63.3699989	64.3699951	65.5499954	66.0599976	66.7299957
MAMU	411676.2	4603595	76.1577301	3223.526856	1	1	106.2703171	49.1644554	35	8.2987289	-1.836441	-5.2055511	-1.5058136	1704	1962.595215	16.282917	11.4664001	6.6448684	826310.375	258341	567969.375	2865.672852	4153	4268	23.3099995	1	0.97	2.8899999	34.5400009	1.4399999	13.6999998	15.9799995	17.0299988	18.4799995	19.4699993	19.7799988	20.6399994	22.1099987	23.0799999	24.1399994	24.7099991	25.1700001	26.2199993	27.25	28.1999989	28.6800003	29.1199989	30.1099987	31.4799995
MAMU	411447.5	4604367.1	0	2930.01709	1	4	121.7360535	45.7238922	60	-3.4015198	12.217186	-23.0178986	-24.7153015	1696	2009.501343	16.1876202	11.403574	6.6145754	1237462.375	268853.625	968608.6875	3613.128662	3725	3840	45.7799988	0.9899999	0.97	5.6399999	58.7899971	1.41	13.8299999	22.2600002	36.0200005	41.6299973	43.9399986	46.2000008	47.4199982	48.7199974	49.6499977	50.5	51.5699997	52.2899971	52.8499985	53.3799973	54.1100006	54.75	55.1299973	55.6399994	56.5499992
MAMU	411904.9	4604878.5	15	3424.708008	1	4	128.0347748	120.8012314	15	-33.5150604	-44.6736145	-94.1394196	-42.6420898	1680	2034.567627	16.502779	11.3461761	6.183466	765758.6875	177491.1406	588267.5625	2260.414551	4742	4981	44.2700005	0.9899999	0.95	1.9599999	66.9899979	1.38	15.8800001	18.3199997	20.0299988	22.7199993	31.4099998	35.2000008	39.3199997	43.4099998	45.3799973	48.75	51.6699982	53.4499969	56.3600006	57.7099991	59.6599998	60.9899979	62.25	63.4599991	64.7999954
MAMU	411417	4603434.5	67.0820389	3003.851807	1	2	72.3684616	47.768486	75	10.0084801	5.5649643	-21.3982239	-25.2928238	1707	1944.500855	16.2830696	11.5940161	6.9000053	1259010.75	260186.9375	998823.8125	3559.945557	3088	3180	26.8899994	1	0.97	3.3599999	50.8999977	1.37	4.0299997	8.6700001	14.9499998	18.539999	22.5699997	25.2299995	26.5799999	28.1199989	28.75	29.7799988	30.4799995	31.0299988	31.5599995	32.3899994	33.1100006	33.579998	34.0499992	34.6300011	46.2399979
MAMU	411521.2	4603304.2	15.811388	3139.402832	1	4	96.7534409	38.8752327	23	-7.5688095	-10.8007355	6.2379227	2.7281723	1708	1936.879761	16.3081665	11.5590191	6.8041658	1128476.625	268844.4688	859632.1875	3455.076904	3408	4012	17.9400005	0.96	0.85	1.5899999	32.0200005	1.39	2.8899999	5.0899997	6.1599998	7.8199997	9.3000002	10.5299997	11.4899998	14.6899996	17.789999	21.1599998	22.7399998	23.9200001	24.6299992	25.1499996	25.9399986	26.3199997	27.0900002	29.0900002	29.6799984
MAMU	411551.7	4604958.7	15	3093.739746	1	2	182.7103119	88.1890411	20	-24.7137299	-34.8996277	-16.161499	-3.3626404	1684	2035.620972	16.3144531	11.2908802	6.2615328	1166177.625	203847.9688	962329.6875	2923.604736	1580	1941	12.3400002	0.9	0.81	8.9200001	50.6199989	1.41	3.04	4.52	5.9899998	6.5999999	6.8499999	7.2999997	8.1599998	9.46	10.6399994	12.7399998	13.6700001	14.0699997	14.5599995	15.1999998	15.6999998	16.5799999	17.3899994	19.0799999	25.0199986
MAMU	411165.5	4604597.7	62.6498222	2660.845703	1	4	109.1401825	4.4642844	55	1.2367096	-5.7766266	-35.4784393	-56.6205444	1697	2019.300659	16.1928177	11.3920717	6.5868177	1156956.25	275556.25	881400	3701.462647	4680	4806	46.1499977	1	0.97	6.7199998	59.75	1.39	28.2199993	34.9099998	37.3499985	40.1299973	41.5499992	43.0699997	44.2900009	45.5599976	46.7299995	48.079998	49.1299973	49.7799988	51.1800003	52.3400002	53.5299988	54.1199989	54.4199982	56.6499977	58.6699982
MAMU	410967.3	4604823.6	194.1648712	2493.737061	1	4	139.5935364	26.6310406	59	3.9720764	8.6974792	-17.7337494	-39.7751312	1696	2029.243897	16.2418137	11.3659754	6.4875441	1235059.375	281490.4688	953568.9375	3826.869629	1115	1195	26.4499989	0.95	0.93	1.5	46.6299973	1.37	2.73	3.3199999	4.2199998	10.4099998	13.5699997	14.9699993	17.4599991	18.5699997	21.7299995	31.7799988	36.0299988	36.8999977	39.6299973	39.9699974	40.9699974	42.0900002	42.7900009	43.0400009	45.2899971
MAMU	410347.2	4604402.4	70.7106781	1830.553223	1	4	140.1707458	74.8507996	88	11.6994781	15.4540787	31.7290573	3.8021851	1709	1992.627441	16.298296	11.6662064	7.0286942	912861.75	244132.4375	668729.375	3114.420166	2382	2792	32.5400009	0.91	0.85	3.6899998	63.7799988	1.37	4.73	15.4200001	21.6299992	23.6499996	26.1299992	28.8199997	30.3599987	31.2099991	32.0699997	33.4099998	34.25	35.1399994	36.329998	37.1800003	37.9199982	39.4500008	42.5699997	47.2700005	57.6599998
MAMU	410734.7	4609115.4	125	3614.10083	1	2	129.4995575	75.8144226	31	-12.0423737	-16.3505859	-48.2499695	-117.3367004	1635	2107.854004	16.6232395	11.4275284	6.221818	1249582	232273.375	1017308.688	3330.360596	3006	3070	28.6800003	1	0.98	1.64	59.9599991	1.38	8.0599995	12.5799999	13.8199997	14.5099993	15.0499992	15.5099993	16.1000004	16.6499996	17.1800003	20.8400002	31.8299999	35.4099998	39.5699997	41.5	42.8799973	47.9899979	48.8699989	49.579998	54.75
MAMU	411700.4	4604663.1	85	3199.570313	1	3	148.0653839	89.8488312	44	10.177475	1.0236359	-43.1362	-13.2851563	1688	2024.098755	16.2119999	11.2722187	6.3266706	735279.5625	214920.1406	520359.4375	2566.386475	932	1543	10.1099997	0.8	0.6	5.4299998	39.2399979	1.37	1.6899999	2.02	2.3599999	2.5899999	2.9399998	3.52	4.4699998	5.1900001	6.0999999	9.5299997	9.9299994	10.29	10.9499998	11.5199995	17.2999992	17.9099998	18.1700001	18.4499989	24.6899986
MAMU	410643.3	4603580.1	7.0710678	2216.359619	1	2	46.4117317	14.7424564	19	-15.3147926	-31.6497459	-11.4734039	-61.7016792	1712	1944.896118	16.218914	11.7455578	7.267477	1174112.5	264723.8438	909388.6875	3284.140869	2561	2884	29.9299984	0.9899999	0.89	2.71	57.0900002	1.37	3.25	12.7399998	17.5799999	21.1299992	21.789999	24.0299988	26.0599995	26.7600002	27.6399994	31.2399998	33.1100006	33.9799995	34.8400002	37.2099991	39.2199974	42.4799995	44.5499992	45.2099991	47.2799988
MAMU	411253.1	4604262	98.4885788	2736.480469	1	2	64.6578217	21.5179825	22	6.2521172	-3.5016098	-57.9836121	-77.3262024	1699	2002.316284	16.2164669	11.5228138	6.8228745	1244550.75	276846.2188	967704.5625	3706.46875	4802	4803	70.1199951	1	1	10.4899998	80.6699982	1.9	46.2999992	53.8899994	60.7399979	65.6999969	68.0299988	69.6699982	71.3099976	72.4499969	73.159996	73.8799973	74.6699982	75.25	75.6800003	76.159996	76.7999954	77.7200012	78.4399948	79.2299957	79.7799988
MAMU	416518.3	4603148.9	10	7387.70752	1	1	280.1340637	86.9554062	3	-35.019165	-60.3708496	-138.7286987	-101.8000793	1685	2345.744385	17.4067764	11.5172138	5.6183295	614554.875	203581.125	410973.75	2239.655029	5534	5608	42.8799973	1	0.9899999	1.78	69.7099991	1.41	8	12.54	15.0699997	18.1900005	21.3400002	26.4799995	36.9199982	43.0299988	46.3699989	49.3199997	52.0699997	54.5099983	56.9300003	59.1599998	61.3899994	63.1800003	64.5800018	66.159996	67.4599991
MAMU	411888.4	4603329.4	150.4160919	3485.240234	1	1	186.6136322	38.60532	93	7.3734894	17.7334137	89.3000107	83.5003662	1705	1949.18457	16.3264503	11.4775381	6.622376	908527.25	273503.4688	635023.8125	3252.183838	5836	6042	23.5100002	1	0.97	1.9299999	36.0099983	1.42	9.2600002	10.9699993	11.7299995	12.8599997	13.6199999	17.7099991	22.5	24.5199986	25.2799988	26.5199986	27.75	28.75	29.2299995	29.8199997	30.3199997	30.8899994	31.5299988	32.3999977	33.3699989
MAMU	410201.1	4604111.6	15	1696.24585	1	1	58.272068	92.242897	35	0.6288452	-7.3723335	-30.4889946	-61.4923668	1713	1969.651123	16.2602348	11.7488546	7.2317371	574307	221108.5938	353198.375	2651.28418	1965	1973	23.1199989	1	1	1.1899999	49.829998	1.73	4.0299997	4.2799997	4.46	4.6799998	4.9200001	5.0999999	5.4299998	5.8099999	6.9699998	32.7799988	33.8699989	36.9500008	37.5499992	37.8099976	38.0999985	38.4500008	38.8400002	45.9199982	47.2099991
MAMU	412071.4	4605104.3	30.4138126	3632.223877	1	2	228.8945313	62.4139099	13	-10.6589203	-46.098877	-11.0480957	48.9685059	1672	2045.019898	16.942873	11.5036707	6.0597429	1215168	230750.8906	984417.125	3053.084961	3358	3390	35.1899986	1	0.9899999	1.8499999	59.2700005	2.01	9.4200001	12.4200001	14.21	15.1999998	17.6700001	26.0299988	33.5599976	35.2099991	36.1699982	40.4199982	42.9799995	43.7999992	45.6800003	46.5499992	47.0999985	49.8099976	50.2599983	50.8499985	57.8199997
MAMU	411370	4604850.3	21.2132034	2897.59375	1	2	215.2820435	72.6773529	66	-2.3964081	8.1589355	41.7572937	33.322876	1689	2031.880493	16.2267723	11.2855787	6.3398972	1219226.875	254680.75	964546.0625	3352.793945	2045	2155	24.6599998	0.9899999	0.95	4.7799997	32.7900009	1.39	6.3299999	14.6300001	17.5299988	21.1899986	22.3199997	23.0499992	23.7199993	24.5699997	26.75	27.3499985	28.0900002	28.4200001	28.9599991	29.5	29.8599987	30.4299984	30.6999989	30.9399986	31.3599987
MAMU	411535.2	4603496.6	43.0116272	3105.366211	1	1	102.6349182	27.2535095	80	12.2467651	18.1654587	0.3003922	0.7597351	1706	1951.891846	16.2930088	11.5255394	6.7527275	1006301.938	277680.3438	728621.625	3801.738037	3160	3810	20.789999	0.98	0.83	3.1699998	29.8499985	1.37	2.72	3.9399998	10.2799997	14.1099997	17.2700005	20.2399998	20.9799995	22.9599991	24.0299988	24.4099998	24.8299999	25.3400002	25.789999	26.0699997	26.5900002	27.0199986	27.289999	27.6599998	28.3799992
MAMU	410986.3	4603245.9	179.5132294	2648.641113	1	3	34.6814728	60.6887817	29	-6.0187988	-6.3565521	-28.0262337	-54.4595795	1711	1924.734253	16.21488	11.7492561	7.2808261	1042295.5	246629.6875	795665.8125	3015.229248	4207	5016	20.289999	0.9899999	0.84	3.9199998	29.039999	1.37	3.3199999	6.8599997	14.3099995	15.4499998	17.9300003	18.8299999	20.0299988	21.1000004	21.9300003	22.5499992	23.2199993	23.75	24.2399998	24.789999	25.3099995	25.6999989	26.0299988	26.539999	27.2799988
MAMU	411103.2	4608991.7	67.0820389	3841.305176	1	2	138.5339508	77.6778259	37	7.6286163	-10.817688	-91.3423767	-134.2477875	1622	2145.281738	17.2987652	11.7174129	6.1266851	1252555.875	231563.75	1020992.188	3608.938232	1418	1478	12.8800001	1	0.96	4.4899998	18.8899994	1.4699999	5.0699997	7.5999999	9.8800001	11.54	12.0900002	12.54	12.9299994	13.21	13.4699993	13.75	13.9399996	14.1399994	14.3299999	14.5499992	14.8999996	15.2399998	15.5799999	15.9200001	16.4799995
MAMU	411672.4	4604539.4	130	3160.130615	1	3	158.6474152	73.783287	56	13.9194489	23.8934174	-18.1682739	4.6625824	1690	2018.528198	16.1917095	11.2961493	6.3954983	904456.5	233461.0625	670995.4375	2743.803955	2829	2932	31.2099991	1	0.97	1.6899999	61.2199974	1.37	4.6300001	8.5599995	12.3999996	14.5499992	18.0200005	20.25	21.5900002	22.6000004	23.4699993	31.0599995	37.3999977	38.829998	42.2900009	45.7399979	47.4399986	48.3999977	49.1800003	50	55.6699982
MAMU	412099.3	4604770.1	5	3603.973389	1	4	179.7400208	74.3033295	22	-37.3441467	-36.4810791	-43.3273468	17.6831665	1680	2034.224976	16.7063084	11.421629	6.1317253	880095.25	217605.1563	662490.125	2633.675781	2132	2645	9.4099998	0.94	0.81	1.78	20.7700005	1.37	1.5999999	1.9299999	2.3899999	3.25	4.5299997	5.6999998	6.75	7.9199996	8.7699995	9.3899994	10.1199999	10.8099995	11.25	12.0900002	14.6999998	15.7199993	16.4400005	16.9200001	17.5499992
MAMU	411042.2	4603687.1	66.7083206	2581.922852	1	1	66.7323074	29.585043	30	3.2627831	-1.6672745	-9.8513336	-43.8076019	1708	1958.751099	16.2418938	11.7121582	7.1766858	963965.5625	269316.6563	694648.875	3470.977295	5111	5127	71.9300003	1	1	6.0699997	90.4399948	1.38	40.079998	47.4599991	50.6199989	59.0599976	63.6499977	67.409996	69.6699982	72.9599991	75.4300003	78.0899963	79.8899994	82.1100006	83.6199951	84.1299973	84.9599991	86.2099991	86.8699951	87.5599976	88.5599976
MAMU	411784.9	4605207.9	20	3373.829346	1	2	247.8782349	76.8822937	44	-17.2073364	-18.5700378	10.3233185	52.3877869	1675	2046.508911	16.6851807	11.4092751	6.1274066	1271467.375	245054.4375	1026412.875	3138.228516	1566	1719	18.1499996	0.98	0.91	8.3499994	63.0499992	1.39	5.8199997	7.52	8.4899998	10.6499996	11.75	12.9299994	14.0900002	15.0099993	15.7799997	16.7299995	17.6199989	18.2700005	19.1999989	20.6999989	21.3799992	22.0499992	24.5599995	28.6299992	41.5
MAMU	411418.9	4604486	107.3545532	2902.912354	1	4	147.98349	68.4944229	60	-5.2281342	9.4958801	-4.6445923	-7.2364502	1694	2015.013916	16.178009	11.3682966	6.5535588	1155114.125	261179.6406	893934.4375	3428.074707	3263	3480	40.0299988	1	0.94	2.1599998	70.1899948	1.4	2.9399998	5.9699998	7.5299997	9.5100002	29.4599991	33.3499985	38.4899979	44.3999977	47.9599991	48.329998	48.8099976	49.6800003	53.6599998	54.5399971	54.7999992	55.1499977	56.5299988	58.3899994	65.6800003
MAMU	412059.3	4603523.3	55.9016991	3609.92041	1	4	229.7142181	42.2564278	80	11.3518372	38.5707855	124.1508942	113.4921417	1702	1969.092651	16.2762508	11.4427176	6.6040483	1127778.75	277334.75	850444	3323.777832	2496	2533	18.9300003	1	0.9899999	2.3	33.4599991	1.92	11.1099997	11.9499998	12.9699993	13.7199993	14.3999996	15.4499998	16.2799988	16.8899994	17.6900005	18.6199989	20.3400002	21.2799988	21.8899994	22.2199993	22.4599991	22.9399986	23.9200001	27.1199989	28.3899994
MAMU	411530.7	4604245.3	111.8033981	3016.827881	1	3	121.5044174	72.5971375	85	33.2713242	33.5923996	-19.5078201	-16.2476578	1696	2003.927856	16.1921558	11.4045897	6.6127176	1142420.875	240957.75	901463.1875	3203.881104	4213	4409	29.5599995	1	0.96	2.9099998	50.3699989	1.38	6.5	10.9699993	16.6999989	19.6599998	23.8599987	26.539999	28.5499992	29.6299992	32.079998	32.6399994	33.2399979	34.5	35.4399986	35.8600006	36.329998	37.25	38.9399986	41.3600006	43.6800003
MAMU	411352.9	4603393	20.6155281	2951.313232	1	2	35.7393074	68.1363449	19	-11.7405281	-22.7436752	-52.5403023	-59.6417122	1708	1940.065796	16.2750473	11.6310263	6.9824767	1237954.75	227167.8438	1010786.875	3324.11084	3715	3752	33.9399986	1	0.9899999	2.6399999	49.329998	2.6399999	10.7699995	17.039999	21.0299988	22.6000004	26.2999992	29.3299999	30.8099995	34.079998	34.7999992	37.7999992	39.2700005	39.6800003	40.329998	41.9699974	42.8699989	43.9300003	44.6499977	45.6800003	46.9199982
MAMU	410824.3	4603723.9	95.5248642	2359.290039	1	1	140.0129089	45.2392426	96	25.6393051	41.0824585	75.206131	26.1155853	1709	1958.068481	16.239481	11.7457514	7.24576	918940.25	269969.5313	648970.75	3531.697022	3002	3265	33.2599983	0.97	0.92	3.72	50.8699989	1.38	3.4099998	4.8599997	16.4300003	27.5	32.2299995	33.2399979	33.9699974	34.8600006	36.1699982	37.0200005	37.6599998	38.4599991	39.1299973	39.9300003	41.0200005	42.6499977	44.7399979	46.2399979	47.6499977
[truncated: 232 more rows]
[truncated: 34 more columns]
